# Supplementary material for: Link clustering explains non-central and contextually essential genes in protein interaction networks
Source: Sci Rep. 2019 Aug 12;9:11672. doi: 10.1038/s41598-019-48273-3 (PMC6690968; doi:10.1038/s41598-019-48273-3)
Supplement: Supplementary file 2 — Supplementary Tables [file 41598_2019_48273_MOESM2_ESM.xlsx]

## Sheet: Table S1
Table S1. PPI networks in this study
Species	Dataset	Number		average k	average C
		Nodes	Links
Human	consolidated	23406	181593	15.5168	0.102897
	high-quality	15551	168299	21.6448	0.0945935
	binary	11846	55493	9.36907	0.0752076
	co-complex	12514	121554	19.4269	0.12298
Yeast	consolidated	6698	106428	31.779	0.271917
	high-quality	5953	89502	30.0695	0.298727
	binary	5204	20722	7.96387	0.0892665
	co-complex	5246	71776	27.3641	0.434452

## Sheet: Table S2
Table S2. Correlation between gene essentiality and topology measures in PPI networks
		Pearson correlation coefficient, R									P-value
			fE	C	μCXC	μLCC	μECC	ΣCXC	ΣLCC	ΣECC	fE	C	μCXC	μLCC	μECC	ΣCXC	ΣLCC	ΣECC
Human	cosolidated	fE	-	-0.0164467	0.636385	0.823138	-0.704729	0.827259	0.807898	0.808801	-	0.948356	0.000206431	1.50105e-05	0.000361084	3.14088e-08	2.86742e-05	1.58293e-05
		DC	0.831626	0.0118749	0.0825043	0.254127	-0.300362	0.993596	0.632462	0.94127	1.01893e-05	0.0692609	1.21936e-36	0	0	0	0	0
		BC	0.637463	-0.0280569	-0.00479621	0.0351311	-0.100455	0.737247	0.234023	0.813455	0.000460579	1.76244e-05	0.463109	7.61243e-08	1.4718e-53	0	1.27626e-288	0
		CC	0.881779	0.176802	0.212931	0.245442	-0.601014	0.49846	0.371029	0.39155	2.63484e-10	1.18043e-163	3.8067e-238	0	0	0	0	0
		EC	0.793614	0.0678835	0.14065	0.336102	-0.256615	0.904316	0.814628	0.834738	2.80375e-07	2.55989e-25	1.05501e-103	0	0	0	0	0
	high-quality	fE	-	0.135371	0.586721	0.796022	-0.503014	0.801028	0.72391	0.734433	-	0.500798	2.84282e-05	2.43003e-07	0.0033422	6.59619e-11	9.05629e-06	2.5591e-06
		DC	0.797513	0.00763105	0.0979537	0.275807	-0.276548	0.990176	0.586317	0.896084	6.33072e-07	0.341322	1.8167e-34	1.68978e-269	5.36963e-271	0	0	0
		BC	0.512411	-0.0413439	-0.00666307	0.0403408	-0.0958869	0.763955	0.268014	0.795626	0.000853107	2.50241e-07	0.406057	4.8466e-07	4.30486e-33	0	4.92905e-254	0
		CC	0.908407	0.130673	0.199711	0.311822	-0.628338	0.585438	0.380747	0.42242	1.66175e-17	3.437e-60	1.20084e-139	0	0	0	0	0
		EC	0.742121	0.116905	0.213548	0.408901	-0.136242	0.847378	0.834275	0.85085	8.16432e-09	1.87502e-48	7.60242e-160	0	2.56383e-65	0	0	0
	binary	fE	-	0.220153	0.696374	0.914472	-0.589623	0.719415	0.751988	0.649843	-	0.430449	4.2799e-07	1.0979e-07	0.00490723	7.96078e-08	0.000319062	0.00192626
		DC	0.69265	0.0223088	0.0942568	0.149447	-0.324381	0.968869	0.318793	0.862903	0.00144164	0.0151772	8.61414e-25	3.94675e-60	2.56879e-288	0	5.33152e-278	0
		BC	0.478141	-0.0401491	-0.00907385	0.00728513	-0.159635	0.794311	0.102117	0.769935	0.00423462	1.23621e-05	0.323394	0.427874	1.86653e-68	0	7.80345e-29	0
		CC	0.69922	0.0909221	0.0955611	0.072127	-0.594405	0.446526	0.156978	0.319639	1.29355e-07	3.56813e-23	1.93543e-25	3.85165e-15	0	0	3.14117e-66	1.50544e-279
		EC	0.568442	0.205232	0.354905	0.480906	-0.0315577	0.529173	0.876257	0.563354	5.6882e-05	7.51679e-113	0	0	0.00059209	0	0	0
	co-complex	fE	-	0.139897	0.556341	0.727384	-0.264089	0.779442	0.708258	0.697617	-	0.495481	7.23957e-05	7.81057e-06	0.144139	2.82947e-10	1.7185e-05	2.59624e-05
		DC	0.784436	0.0104978	0.099244	0.249831	-0.258002	0.987103	0.594759	0.915671	2.10749e-06	0.24029	9.12568e-29	2.24798e-177	1.93647e-189	0	0	0
		BC	0.530637	-0.0399988	-0.00908366	0.0243724	-0.0837316	0.732995	0.235981	0.789472	0.000510734	7.6107e-06	0.309595	0.00639954	6.45742e-21	0	6.38609e-158	0
		CC	0.855219	0.144567	0.203621	0.25848	-0.570818	0.508265	0.35212	0.375139	7.46295e-14	2.02776e-59	3.11324e-117	3.69613e-190	0	0	0	0
		EC	0.71734	0.111095	0.197084	0.348945	-0.122849	0.863603	0.826558	0.847696	2.95025e-08	1.15642e-35	8.35733e-110	0	2.78744e-43	0	0	0
Yeast	cosolidated	fE	-	-0.191555	0.646738	0.861085	-0.306371	0.761452	0.824503	0.571061	-	0.263068	6.51855e-06	2.03041e-12	0.0651471	1.16271e-08	1.106e-10	0.00018094
		DC	0.70248	-0.0982385	0.000303806	0.14405	-0.149507	0.99774	0.519929	0.946454	5.18506e-06	7.75759e-16	0.980167	2.18039e-32	8.75653e-35	0	0	0
		BC	0.317937	-0.0483134	-0.0205206	-0.0127162	0.00923864	0.827926	0.209536	0.945317	0.0455806	7.63414e-05	0.0930944	0.298081	0.449663	0	2.41797e-67	0
		CC	0.707966	0.385332	0.403157	0.346903	-0.450144	0.348426	0.368633	0.231367	3.23057e-07	4.93867e-236	2.9842e-260	1.02771e-188	0	1.81139e-190	1.13497e-214	4.25141e-82
		EC	0.919003	0.026897	0.124234	0.273577	-0.249235	0.912957	0.654047	0.791172	6.07036e-17	0.0277169	1.88037e-24	2.74124e-115	2.2064e-95	0	0	0
	high-quality	fE	-	-0.145644	0.534549	0.832749	-0.317072	0.667005	0.810519	0.574701	-	0.389729	0.000155248	1.46133e-11	0.0524228	5.63989e-07	1.34636e-10	0.000130069
		DC	0.676802	-0.112843	-0.02155	0.118336	-0.127675	0.998055	0.509836	0.949142	2.10714e-05	2.48901e-18	0.0964031	5.1618e-20	4.63201e-23	0	0	0
		BC	0.298918	-0.0482799	-0.0205642	-0.0142532	0.0132018	0.84238	0.193156	0.95644	0.0515167	0.000194189	0.112631	0.271531	0.308477	0	3.90673e-51	0
		CC	0.639852	0.403678	0.367297	0.256705	-0.249473	0.322069	0.329885	0.226343	2.91993e-06	3.51527e-232	1.50951e-189	3.25904e-90	3.79902e-85	9.77694e-144	4.09482e-151	5.00159e-70
		EC	0.839791	0.00639108	0.0818847	0.219998	-0.195332	0.908932	0.637001	0.791166	5.59593e-13	0.622006	2.49694e-10	3.65486e-66	2.83045e-52	0	0	0
	binary	fE	-	0.434525	0.759191	0.736451	-0.00348616	0.409362	0.196275	0.207015	-	0.0813447	5.62662e-09	0.000140797	0.986805	0.00641357	0.393821	0.343249
		DC	0.338678	0.068983	0.126898	0.171447	-0.326422	0.988612	0.597419	0.951717	0.183602	6.32275e-07	3.95606e-20	1.2758e-35	1.82728e-129	0	0	0
		BC	0.383664	-0.0311378	-0.00589798	0.0114379	-0.149118	0.752009	0.186806	0.807251	0.0208918	0.0246881	0.670564	0.409403	2.91799e-27	0	4.4334e-42	0
		CC	0.526425	0.100131	0.0955914	0.0664485	-0.604451	0.483922	0.312541	0.392602	0.00020363	4.49286e-13	4.84595e-12	1.60528e-06	0	9.36869e-304	2.74568e-118	2.27709e-191
		EC	0.367072	0.0777682	0.105105	0.119512	-0.230703	0.651754	0.554328	0.548221	0.0131247	1.9401e-08	2.92977e-14	5.13302e-18	7.92023e-64	0	0	0
	co-complex	fE	-	-0.382944	0.402672	0.859493	-0.529709	0.636068	0.796914	0.536969	-	0.0253915	0.00501431	1.60538e-13	0.000892561	1.54954e-06	1.62596e-10	0.0005093
		DC	0.594928	-0.16885	-0.0639055	0.0795148	-0.166591	0.998202	0.463337	0.959434	0.000525303	7.49647e-35	3.61698e-06	8.07138e-09	5.86716e-34	0	1.53779e-277	0
		BC	0.228303	-0.0570392	-0.0232555	-0.0167444	0.00573325	0.861104	0.166588	0.955231	0.151092	3.56982e-05	0.0921424	0.225289	0.678025	0	5.88479e-34	0
		CC	0.401199	0.225277	0.143402	0.0751653	-0.297035	0.283841	0.250075	0.221274	0.00572173	2.39989e-61	1.66214e-25	5.02043e-08	2.44322e-107	8.69955e-98	1.27671e-75	3.39108e-59
		EC	0.826305	-0.140205	-0.0521982	0.12996	-0.312661	0.906216	0.593513	0.804948	8.55505e-13	1.92312e-24	0.000155351	3.36439e-21	2.54072e-119	0	0	0

## Sheet: Table S3
Table S3. Yeast k- and w-dependent essential genes
Uniprot AC	k- / w-dependent				consolidated (kc = 29, wc = 1.252)				high-quality (kc = 24, wc = 1.308)				binary (kc = 17, wc = 1.361)				co-complex (kc = 5, wc = 1.184)
	consolidated	high-quality	binary	co-complex	PE(k)	PE(w)	k	w	PE(k)	PE(w)	k	w	PE(k)	PE(w)	k	w	PE(k)	PE(w)	k	w
P06775	w	w	w	w	0.19028	0.205403	18	1.54991	0.192908	0.195577	15	1.48946	0.20724	0.240075	4	2.04941	0.218021	0.225853	11	1.27312
Q06103	w	w	w	w	0.204683	0.248128	51	1.79624	0.209944	0.234601	52	1.78741	0.221955	0.23198	47	1.93188	0.212186	0.221849	8	1.25087
P53378	w	w	w	w	0.194031	0.206129	27	1.55437	0.193805	0.221795	17	1.69359	0.210608	0.227585	14	1.86712	0.210264	0.314686	7	1.71286
P41812	w	w	w	w	0.191861	0.242308	22	1.76443	0.195155	0.227749	20	1.73764	0.211965	0.232557	18	1.94034	0.212186	0.268373	8	1.49473
Q06406	w	w	w	w	0.203355	0.23622	48	1.73062	0.208999	0.224663	50	1.7149	0.219866	0.238364	41	2.02476	0.238221	0.266512	21	1.48552
P40422	w	w	w	w	0.203794	0.229102	49	1.69036	0.200159	0.226921	31	1.73156	0.215379	0.221938	28	1.78283	0.206456	0.312896	5	1.70478
P20436	w	w	w	w	0.213844	0.224302	71	1.66274	0.211842	0.234265	56	1.78499	0.224056	0.23081	53	1.9147	0.216064	0.245914	10	1.38078
P38282	w	w	w	w	0.195459	0.277514	30	1.95018	0.200618	0.252019	32	1.90987	0.215036	0.254031	27	2.24703	0.208354	0.259433	6	1.45012
Q12102	w	w	w	w	0.199344	0.227248	39	1.67973	0.202461	0.23255	36	1.77261	0.218134	0.224173	36	1.81633	0.206456	0.279707	5	1.55
P23724	w	w	w	w	0.196216	0.269138	32	1.90735	0.19833	0.265439	27	2.00068	0.214352	0.252227	25	2.22181	0.212186	0.265306	8	1.47953
Q08162	w	w	w	w	0.202876	0.216726	47	1.61832	0.20478	0.227116	41	1.73299	0.219519	0.223445	40	1.80545	0.212186	0.26494	8	1.47771
P38304	w	w	w	w	0.203794	0.247754	49	1.79421	0.204315	0.268854	40	2.02334	0.217789	0.269778	35	2.46323	0.22396	0.246677	14	1.38475
Q12157	w	w	w	w	0.195034	0.239997	29	1.75166	0.194254	0.207084	18	1.58123	0.211286	0.222744	16	1.79493	0.206456	0.292779	5	1.61214
P53335	w	w	w	w	0.192294	0.197916	23	1.50321	0.194254	0.202514	18	1.54522	0.209257	0.223229	10	1.80221	0.214119	0.262797	9	1.46701
P22213	w	w	w	w	0.196656	0.210424	33	1.58056	0.196058	0.203853	22	1.55583	0.21027	0.223829	13	1.81119	0.218021	0.225312	11	1.27014
P25043	w	w	w	w	0.199779	0.235529	40	1.72674	0.199701	0.23619	30	1.79882	0.215036	0.238657	27	2.02898	0.216064	0.259535	10	1.45063
P50874	w	w	w	w	0.19848	0.22119	37	1.64461	0.199701	0.232788	30	1.77434	0.215379	0.225863	28	1.84153	0.210264	0.363673	7	1.92597
P53833	w	w	w	w	0.189764	0.254808	17	1.83218	0.192908	0.235679	15	1.79515	0.21027	0.239089	13	2.0352	0.204569	0.229664	4	1.29406
P11747	w	w	w	w	0.19848	0.219781	37	1.63636	0.201999	0.229241	35	1.74856	0.217099	0.224525	33	1.82159	0.208354	0.287796	6	1.58864
P40359	w	w	w	w	0.193161	0.226824	25	1.6773	0.192908	0.295378	15	2.19397	0.210608	0.263591	14	2.37909	0.204569	0.301563	4	1.653
P38132	w	w	w	w	0.197622	0.216509	35	1.61704	0.197874	0.229375	26	1.74954	0.21401	0.222229	24	1.7872	0.210264	0.413859	7	2.13219
Q03308	w	w	w	w	0.192294	0.249124	23	1.80164	0.194254	0.251971	18	1.90954	0.211625	0.239444	17	2.04032	0.206456	0.427782	5	2.18794
Q03784	w	w	w	w	0.187574	0.35977	12	2.33814	0.191564	0.344457	12	2.48941	0.209932	0.281004	12	2.61347	0.206456	0.637257	5	3.02063
P46948	w	w	w	w	0.196656	0.235502	33	1.72659	0.198786	0.235415	28	1.79326	0.213668	0.243898	23	2.10415	0.212186	0.230352	8	1.29781
P54791	w	w	w	w	0.193595	0.249228	26	1.8022	0.198786	0.246558	28	1.87206	0.215379	0.229573	28	1.8965	0.202694	0.591277	3	2.83175
P54790	w	w	w	w	0.19805	0.212266	36	1.59168	0.196965	0.239735	24	1.82409	0.213668	0.23063	23	1.91206	0.208354	0.426638	6	2.18338
Q12017	w	w	w	w	0.192294	0.196339	23	1.49322	0.193805	0.199315	17	1.51968	0.21027	0.214881	13	1.67576	0.204569	0.234759	4	1.32167
P35734	w	w	w	w	0.195034	0.208184	29	1.56695	0.194704	0.232989	19	1.77579	0.210947	0.255241	15	2.26388	0.219989	0.324	12	1.75456
P25451	w	w	w	w	0.193595	0.29098	26	2.01749	0.196965	0.270355	24	2.03324	0.213327	0.259583	22	2.32403	0.212186	0.258948	8	1.44767
Q12297	w	w	w	w	0.195034	0.266684	29	1.89466	0.200618	0.264735	32	1.99598	0.216066	0.246255	30	2.13766	0.204569	0.227057	4	1.27977
P36149	w	w	w	w	0.196656	0.211294	33	1.58582	0.198786	0.217619	28	1.66222	0.214694	0.220854	26	1.76652	0.212186	0.412974	8	2.12863
P17890	w	w	w	w	0.194466	0.306544	28	2.09314	0.200618	0.270343	32	2.03317	0.216754	0.244823	32	2.11732	0.200831	0.655927	2	3.1
P53969	w	w	w	w	0.189764	0.212283	17	1.59178	0.191564	0.227178	12	1.73345	0.209932	0.222743	12	1.79493	0.200831	0.415975	2	2.14069
P40303	w	w	w	w	0.2074	0.226679	57	1.67647	0.208057	0.228656	48	1.74428	0.221257	0.227798	45	1.87027	0.212186	0.247988	8	1.39157
Q12745	w	w	w	w	0.19028	0.214249	18	1.60357	0.194254	0.200155	18	1.52641	0.211286	0.216018	16	1.69315	0.204569	0.220023	4	1.24064
P38960	w	w	w	w	0.186724	0.202159	10	1.52982	0.189689	0.214992	8	1.64228	0.207575	0.222725	5	1.79466	0.208354	0.228548	6	1.28795
Q06505	w	w	w	w	0.191429	0.234644	21	1.72178	0.192908	0.243055	15	1.84754	0.209594	0.240993	11	2.0626	0.206456	0.221269	5	1.24763
Q03750	w	w	w	w	0.194466	0.243802	28	1.77264	0.199243	0.247297	29	1.87721	0.215379	0.234067	28	1.96239	0.206456	0.41963	5	2.15536
P40541	w	w	w	w	0.195034	0.216679	29	1.61804	0.200159	0.214685	31	1.63993	0.215723	0.215981	29	1.69258	0.206456	0.339339	5	1.82193
P32774	w	w	w	w	0.192294	0.205594	23	1.55108	0.195606	0.214964	21	1.64206	0.211965	0.222949	18	1.79802	0.206456	0.261033	5	1.45817
P38688	w	w	w	w	0.192727	0.207086	24	1.56024	0.195606	0.21276	21	1.6252	0.212986	0.214336	21	1.66739	0.200831	0.440405	2	2.2381
Q12248	w	w	w	w	0.194031	0.216199	27	1.61519	0.197874	0.214375	26	1.63757	0.211286	0.250879	16	2.20292	0.23409	0.260283	19	1.4544
P38334	w	w	w	w	0.189454	0.267324	16	1.89798	0.196511	0.230469	23	1.75751	0.212986	0.226917	21	1.85721	0.212186	0.409463	8	2.11448
P30657	w	w	w	w	0.197622	0.228283	35	1.68567	0.19833	0.245911	27	1.86755	0.212986	0.262379	21	2.36248	0.22396	0.228989	14	1.29036
Q12368	w	w	w	w	0.195034	0.358809	29	2.33387	0.200159	0.320754	31	2.34954	0.216066	0.278555	30	2.58095	0.202694	0.257529	3	1.44049
Q03337	w	w	w	w	0.191861	0.250312	22	1.80806	0.194704	0.267907	19	2.01707	0.211965	0.247899	18	2.16093	0.208354	0.503015	6	2.48362
P32379	w	w	w	w	0.201985	0.231073	45	1.70159	0.199701	0.237477	30	1.80802	0.215379	0.234551	28	1.96945	0.214119	0.260948	9	1.45774
P87108	w	w	w	w	0.192294	0.20633	23	1.55561	0.190576	0.220361	10	1.68286	0.208247	0.264467	7	2.39105	0.210264	0.273858	7	1.52165
Q04338	w	w	w	w	0.194031	0.216063	27	1.61438	0.195606	0.198998	21	1.51713	0.212305	0.218288	19	1.7277	0.218021	0.226936	11	1.2791
Q04183	w	w	w	w	0.193161	0.251455	25	1.81422	0.196058	0.253608	22	1.92077	0.213327	0.234978	22	1.97567	0.204569	0.445337	4	2.25761
P43572	w	w	w	w	0.201985	0.217415	45	1.62241	0.205246	0.226314	42	1.72709	0.219866	0.22251	41	1.79143	0.206456	0.311137	5	1.69681
P53146	w	w	w	w	0.190568	0.217288	19	1.62165	0.191564	0.235785	12	1.79592	0.209257	0.252623	10	2.22735	0.206456	0.235036	5	1.32316
Q08278	w	w	w	w	0.208769	0.224006	60	1.66102	0.212319	0.225849	57	1.72367	0.223354	0.231818	51	1.92951	0.230004	0.246547	17	1.38408
P38863	w	w	w	w	0.190568	0.212722	19	1.59442	0.196511	0.211228	23	1.61342	0.212305	0.226476	19	1.85065	0.212186	0.237339	8	1.33551
P32855	w	w	w	w	0.193595	0.205705	26	1.55176	0.193805	0.204213	17	1.55867	0.210608	0.220788	14	1.76552	0.208354	0.270726	6	1.50632
P53853	w	w	w	w	0.196656	0.201375	33	1.52493	0.194704	0.2228	19	1.70108	0.211625	0.22555	17	1.83688	0.204569	0.246122	4	1.38186
P38786	w	w	w	w	0.194031	0.221703	27	1.64762	0.196965	0.20987	24	1.60292	0.213668	0.218389	23	1.72923	0.202694	0.274301	3	1.52381
P09032	w	w	w	w	0.195459	0.201276	30	1.52432	0.198786	0.207705	28	1.58608	0.214352	0.216649	25	1.70277	0.214119	0.278483	9	1.5441
P21243	w	w	w	w	0.203355	0.220765	48	1.64213	0.20618	0.216372	44	1.65277	0.220561	0.221885	43	1.78204	0.214119	0.266132	9	1.48363
P52488	w	w	w	w	0.190568	0.218199	19	1.62704	0.191986	0.23839	13	1.81453	0.209594	0.23087	11	1.9156	0.206456	0.227888	5	1.28433
Q12328	w	w	w	w	0.187999	0.196295	13	1.49294	0.190132	0.208845	9	1.59496	0.207575	0.323911	5	3.16305	0.212186	0.228897	8	1.28987
P28791	w	w	w	w	0.189764	0.242862	17	1.76748	0.194704	0.207501	19	1.58449	0.211965	0.2187	18	1.73396	0.208354	0.23205	6	1.30704
P53218	w	w	w	w	0.187574	0.300359	12	2.06334	0.190132	0.266346	9	2.00671	0.208583	0.257578	8	2.29632	0.204569	0.352771	4	1.87976
Q99216	w	w	w	w	0.198909	0.251523	38	1.81459	0.201999	0.257401	35	1.94663	0.216754	0.2428	32	2.08847	0.204569	0.252352	4	1.41409
P32833	w	w	w	w	0.202432	0.210283	46	1.57971	0.197419	0.241932	25	1.83963	0.213668	0.229757	23	1.89921	0.210264	0.366756	7	1.93894
P39515	w	w	w	w	0.19028	0.218867	18	1.63098	0.191118	0.246091	11	1.86881	0.209257	0.247893	10	2.16085	0.204569	0.302203	4	1.65595
P34087	w	w	w	w	0.201596	0.237687	44	1.73881	0.203387	0.231299	38	1.76354	0.218134	0.22791	36	1.87192	0.206456	0.256361	5	1.43457
P49960	w	w	w	w	0.189764	0.278482	17	1.95508	0.194254	0.293053	18	2.17936	0.211625	0.269295	17	2.4567	0.208354	0.36451	6	1.9295
P39007	w	w	w	w	0.191861	0.245755	22	1.78333	0.194254	0.228692	18	1.74455	0.210947	0.231494	15	1.92475	0.212186	0.36998	8	1.95245
Q05021	w	w	w	w	0.199344	0.217428	39	1.62248	0.200618	0.24456	32	1.8581	0.215379	0.242898	28	2.08987	0.210264	0.242689	7	1.36387
P47822	w	w	w	w	0.203355	0.232928	48	1.7121	0.204315	0.264872	40	1.9969	0.216754	0.277196	32	2.56284	0.22396	0.238902	14	1.34384
P05373	w	w	w	w	0.185877	0.248493	8	1.79822	0.189689	0.219842	8	1.67897	0.207575	0.241186	5	2.06535	0.202694	0.242092	3	1.36073
P38604	w	w	w	w	0.191429	0.232333	21	1.70874	0.191564	0.234964	12	1.79002	0.20657	0.273036	2	2.50714	0.218021	0.36918	11	1.9491
P36131	w	w	w	w	0.195778	0.212104	31	1.5907	0.197419	0.217455	25	1.66098	0.211286	0.247641	16	2.15729	0.232041	0.296205	18	1.62816
P38782	w	w	w	w	0.201985	0.254998	45	1.8332	0.20478	0.265169	41	1.99888	0.217789	0.266572	35	2.41974	0.227978	0.238394	16	1.34113
Q06819	w	w	w	w	0.200678	0.275217	42	1.93851	0.203851	0.287051	39	2.14137	0.218134	0.26926	36	2.45623	0.206456	0.231621	5	1.30471
P25359	w	w	w	w	0.197622	0.239026	35	1.74627	0.200618	0.234121	32	1.78395	0.215723	0.232157	29	1.93448	0.206456	0.227514	5	1.28228
P53188	w	w	w	w	0.1863	0.220654	9	1.64148	0.204315	0.254778	40	1.92877	0.218134	0.240724	36	2.05874	0.208354	0.21353	6	1.20374
Q07508	w	w	w	w	0.201985	0.249244	45	1.80229	0.206648	0.231982	45	1.7685	0.218826	0.238964	38	2.0334	0.210264	0.216497	7	1.2207
Q03630	w	w	w	w	0.190568	0.24841	19	1.79777	0.191564	0.331555	12	2.41386	0.209594	0.293236	11	2.77386	0.208354	0.499022	6	2.46803
Q12315	w	w	w	w	0.199779	0.209796	40	1.57675	0.189689	0.215442	8	1.64571	0.20724	0.220773	4	1.76529	0.210264	0.223781	7	1.26165
P32342	w	w	w	w	0.190568	0.221656	19	1.64734	0.192908	0.230568	15	1.75823	0.210947	0.223395	15	1.8047	0.200831	0.440405	2	2.2381
P32349	w	w	w	w	0.201596	0.255013	44	1.83327	0.205713	0.247545	43	1.87894	0.220561	0.232706	43	1.94251	0.200831	0.655927	2	3.1
P46964	w	w	w	w	0.191173	0.237303	20	1.73667	0.192908	0.199459	15	1.52083	0.207575	0.316271	5	3.06769	0.221969	0.236202	13	1.32942
P47002	w	w	w	w	0.185877	0.218762	8	1.63036	0.187924	0.198066	4	1.50962	0.20657	0.257566	2	2.29616	0.200831	0.655927	2	3.1
Q08683	w	w	w	w	0.194031	0.251447	27	1.81417	0.196965	0.211181	24	1.61305	0.213668	0.21827	23	1.72742	0.202694	0.212655	3	1.1987
P29468	w	w	w	w	0.199779	0.220108	40	1.63827	0.202924	0.232622	37	1.77314	0.217789	0.228032	35	1.87372	0.206456	0.250379	5	1.40394
P32830	w	w	w	w	0.188426	0.21532	14	1.60996	0.190132	0.214766	9	1.64056	0.208247	0.267945	7	2.43841	0.210264	0.255971	7	1.43258
Q06224	w	w	w	w	0.199344	0.216015	39	1.6141	0.203387	0.218297	38	1.66734	0.217789	0.221583	35	1.7775	0.208354	0.221178	6	1.24712
P53600	w	w	w	w	0.189454	0.308049	16	2.10035	0.191986	0.275951	13	2.0699	0.209257	0.252407	10	2.22433	0.210264	0.309978	7	1.69154
P36145	w	w	w	w	0.197209	0.220135	34	1.63844	0.193805	0.226054	17	1.72518	0.211625	0.219613	17	1.74777	0.204569	0.261331	4	1.45967
P46669	w	w	w	w	0.202432	0.216265	46	1.61558	0.200618	0.235858	32	1.79644	0.216066	0.22868	30	1.88331	0.208354	0.240025	6	1.3498
P38985	w	w	w	w	0.194031	0.196914	27	1.49687	0.196511	0.207425	23	1.5839	0.212305	0.221052	19	1.7695	0.210264	0.279198	7	1.54755
P15367	w	w	w	w	0.188852	0.208603	15	1.5695	0.192461	0.199717	14	1.5229	0.208247	0.226375	7	1.84915	0.212186	0.256942	8	1.43752
P41895	w	w	w	w	0.201596	0.229098	44	1.69034	0.200159	0.244553	31	1.85805	0.215723	0.237672	29	2.01475	0.208354	0.221339	6	1.24802
P40486	w	w	w	w	0.19028	0.211391	18	1.5864	0.194704	0.210398	19	1.60701	0.210947	0.220246	15	1.75735	0.206456	0.224291	5	1.26448
Q6Q547	w	w	w	w	0.191429	0.239477	21	1.74878	0.191564	0.218629	12	1.66984	0.208247	0.246997	7	2.14818	0.214119	0.307559	9	1.68052
Q04673	w	w	w	w	0.194466	0.220117	28	1.63833	0.193805	0.228743	17	1.74492	0.211625	0.222767	17	1.79529	0.202694	0.463058	3	2.32739
P16661	w	w	w	w	0.199779	0.214176	40	1.60314	0.202461	0.211425	36	1.61493	0.206905	0.238382	3	2.02501	0.263952	0.291381	33	1.60557
P47045	w	w	w	w	0.187148	0.213803	11	1.6009	0.188805	0.221412	6	1.69073	0.20724	0.327856	4	3.2119	0.206456	0.260667	5	1.45633
P32336	w	w	w	w	0.195459	0.203078	30	1.53554	0.196965	0.211679	24	1.61689	0.212986	0.219044	21	1.73917	0.202694	0.252883	3	1.41682
P48234	w	w	w	w	0.205588	0.250879	53	1.81112	0.206648	0.241938	45	1.83967	0.219519	0.237328	40	2.00977	0.208354	0.228518	6	1.28779
Q04226	w	w	w	w	0.193161	0.256831	25	1.84295	0.197874	0.265663	26	2.00217	0.213327	0.261124	22	2.34525	0.212186	0.268728	8	1.49648
P38291	w	w	w	w	0.187574	0.347124	12	2.28156	0.191118	0.248681	11	1.88682	0.209257	0.24636	10	2.13916	0.204569	0.345859	4	1.85013
P40026	w	w	w	w	0.185036	0.211749	6	1.58856	0.187924	0.194531	4	1.48093	0.20657	0.266317	2	2.41628	0.204569	0.21364	4	1.20437
P32570	w	w	w	w	0.205132	0.251927	52	1.81676	0.214231	0.231312	61	1.76364	0.226521	0.227017	60	1.85869	0.202694	0.318087	3	1.72816
P40327	w	w	w	w	0.2074	0.241216	57	1.7584	0.208527	0.249332	49	1.89134	0.222654	0.232598	49	1.94093	0.206456	0.497641	5	2.46264
P32471	w	w	w	w	0.192727	0.233082	24	1.71297	0.197419	0.216585	25	1.65439	0.213668	0.21784	23	1.7209	0.202694	0.241403	3	1.3571
Q06213	w	w	w	w	0.199344	0.263172	39	1.87636	0.202924	0.27184	37	2.04302	0.217099	0.266851	33	2.42355	0.218021	0.239737	11	1.34828
Q06217	w	w	w	w	0.211527	0.258911	66	1.85396	0.211842	0.256428	56	1.94002	0.224758	0.2431	55	2.09275	0.210264	0.303179	7	1.66045
P69850	w	w	w	w	0.187999	0.23686	13	1.7342	0.191118	0.23868	11	1.81659	0.20724	0.295676	4	2.80548	0.214119	0.285376	9	1.57715
P33204	w	w	w	w	0.189454	0.269852	16	1.91103	0.192461	0.260219	14	1.96569	0.208247	0.276939	7	2.55941	0.218021	0.352601	11	1.87903
Q99380	w	w	w	w	0.192294	0.218954	23	1.63149	0.195606	0.209257	21	1.59816	0.208583	0.290769	8	2.74178	0.232041	0.265532	18	1.48065
P38792	w	w	w	w	0.195459	0.264108	30	1.88125	0.200618	0.238488	32	1.81523	0.216066	0.229888	30	1.90114	0.204569	0.274426	4	1.52442
P50105	w	w	w	w	0.203355	0.204287	48	1.54302	0.205713	0.219969	43	1.67992	0.219866	0.220528	41	1.7616	0.210264	0.33499	7	1.80298
P53256	w	w	w	w	0.194466	0.258387	28	1.8512	0.199243	0.239254	29	1.82067	0.215723	0.227803	29	1.87034	0.202694	0.356158	3	1.89418
P47083	w	w	w	w	0.220425	0.233911	85	1.71765	0.218086	0.237684	69	1.8095	0.226521	0.23786	60	2.01747	0.221969	0.229283	13	1.29197
Q12309	w	w	w	w	0.212966	0.240867	69	1.75648	0.208057	0.242043	48	1.84041	0.219519	0.247497	40	2.15525	0.230004	0.231437	17	1.30372
P53540	w	w	w	w	0.190568	0.222551	19	1.65256	0.197874	0.207443	26	1.58403	0.21401	0.214419	24	1.66867	0.208354	0.2748	6	1.52624
Q12440	w	w	w	w	0.192727	0.250597	24	1.8096	0.193805	0.249823	17	1.89473	0.210947	0.255925	15	2.2734	0.214119	0.327079	9	1.7682
Q07921	w	w	w	w	0.184193	0.229465	4	1.69243	0.187924	0.227545	4	1.73614	0.20724	0.221169	4	1.77127	0.200831	0.424241	2	2.17381
P38336	w	w	w	w	0.187999	0.325611	13	2.18311	0.191986	0.252101	13	1.91043	0.21027	0.240911	13	2.06141	0.212186	0.268373	8	1.49473
P38624	w	w	w	w	0.195459	0.265957	30	1.89088	0.198786	0.251477	28	1.90614	0.21401	0.254215	24	2.24959	0.214119	0.242468	9	1.36271
P46957	w	w	w	w	0.188426	0.20569	14	1.55167	0.191118	0.223384	11	1.70542	0.209257	0.225119	10	1.83046	0.204569	0.233336	4	1.314
P39682	w	w	w	w	0.200218	0.282255	41	1.97409	0.203387	0.261154	38	1.97199	0.218134	0.247122	36	2.14995	0.200831	0.414971	2	2.13666
Q12452	w	w	w	w	0.191429	0.228557	21	1.68724	0.191986	0.19704	13	1.50133	0.207911	0.221772	6	1.78033	0.216064	0.260592	10	1.45595
Q00723	w	w	w	w	0.192294	0.278626	23	1.95581	0.195606	0.276815	21	2.07552	0.212645	0.254593	20	2.25487	0.204569	0.246354	4	1.38307
P38902	w	w	w	w	0.203355	0.222348	48	1.65138	0.203851	0.226051	39	1.72515	0.217789	0.229878	35	1.90099	0.214119	0.283939	9	1.5703
Q03654	w	w	w	w	0.208312	0.254523	59	1.83066	0.20478	0.251738	41	1.90793	0.219172	0.241911	39	2.07576	0.212186	0.319405	8	1.73406
P25382	w	w	w	w	0.202432	0.243565	46	1.77134	0.200159	0.236432	31	1.80055	0.215723	0.23154	29	1.92543	0.204569	0.222373	4	1.2538
P46673	w	w	w	w	0.197209	0.21466	34	1.60603	0.196058	0.207794	22	1.58678	0.212986	0.215195	21	1.68056	0.208354	0.253452	6	1.41973
P40968	w	w	w	w	0.195459	0.278553	30	1.95544	0.194254	0.319517	18	2.34211	0.211965	0.266868	18	2.42378	0.198979	0.216056	1	1.21818
P53199	w	w	w	w	0.191861	0.231071	22	1.70158	0.192461	0.217997	14	1.66507	0.209594	0.220486	11	1.76096	0.206456	0.38337	5	2.00806
P53905	w	w	w	w	0.199779	0.261915	40	1.86978	0.201999	0.270605	35	2.03489	0.216754	0.254762	32	2.25721	0.22396	0.320475	14	1.73885
P35718	w	w	w	k	0.194466	0.270173	28	1.91269	0.198786	0.249471	28	1.89229	0.213327	0.265517	22	2.40538	0.212186	0.194511	8	1.09087
P54999	w	w	w	k	0.207855	0.248145	58	1.79634	0.210892	0.231837	54	1.76745	0.222304	0.238787	48	2.03085	0.214119	0.204492	9	1.15104
Q03406	w	w	w	k	0.199344	0.206154	39	1.55453	0.200618	0.217965	32	1.66483	0.214694	0.228358	26	1.87855	0.214119	0.211364	9	1.19125
Q08491	w	w	w	k	0.19805	0.219784	36	1.63638	0.200159	0.229879	31	1.75321	0.215036	0.233967	27	1.96094	0.206456	0.193029	5	1.08174
Q12415	w	w	w	k	0.192727	0.201858	24	1.52795	0.197874	0.203666	26	1.55435	0.212305	0.218781	19	1.73518	0.214119	0.183009	9	1.01865
P47112	w	w	w	k	0.190568	0.244518	19	1.77657	0.194704	0.217023	19	1.65771	0.211286	0.224735	16	1.82472	0.206456	0.198242	5	1.11362
P40302	w	w	w	k	0.209686	0.215722	62	1.61236	0.209944	0.215302	52	1.64464	0.220213	0.231813	42	1.92944	0.225963	0.206568	15	1.16329
P43568	w	w	w	k	0.189454	0.191492	16	1.46213	0.195155	0.196834	20	1.49966	0.210947	0.212189	15	1.63437	0.208354	0.197661	6	1.1101
P25632	w	w	w	k	0.202432	0.23269	46	1.71075	0.213274	0.237681	59	1.80948	0.224758	0.231207	55	1.92054	0.208354	0.201218	6	1.13154
Q03338	w	w	w	k	0.205588	0.247842	53	1.79469	0.208527	0.240682	49	1.8308	0.220561	0.246137	43	2.13599	0.212186	0.197552	8	1.10943
P40992	w	w	w	k	0.188852	0.20284	15	1.53406	0.193356	0.210152	16	1.6051	0.20892	0.236302	9	1.9949	0.212186	0.18494	8	1.031
Q04048	w	w	w	k	0.206493	0.222103	55	1.64995	0.208527	0.218074	49	1.66565	0.219172	0.235259	39	1.97976	0.232041	0.221256	18	1.24756
Q04307	w	w	w	k	0.194031	0.268705	27	1.90512	0.197874	0.261058	26	1.97134	0.212986	0.268103	21	2.44054	0.208354	0.19186	6	1.07451
Q06168	w	w	w	k	0.201985	0.23225	45	1.70827	0.206648	0.230035	45	1.75435	0.217443	0.244655	34	2.11493	0.221969	0.195429	13	1.09649
Q02260	w	w	w	k	0.211527	0.243592	66	1.77149	0.213274	0.237982	59	1.81162	0.222304	0.249676	48	2.186	0.219989	0.190947	12	1.06883
Q04601	w	w	w	k	0.196656	0.230097	33	1.69603	0.198786	0.211781	28	1.61768	0.212645	0.237298	20	2.00935	0.218021	0.20004	11	1.12447
P53135	w	w	w	k	0.190568	0.204889	19	1.54674	0.193805	0.221606	17	1.69218	0.209932	0.234475	12	1.96834	0.210264	0.207764	7	1.17031
Q12189	w	w	w	k	0.189764	0.198062	17	1.50413	0.191986	0.20469	13	1.56243	0.208247	0.222012	7	1.78395	0.208354	0.193425	6	1.08418
Q02554	w	w	w	k	0.208312	0.243569	59	1.77136	0.213274	0.233874	59	1.78217	0.224056	0.234462	53	1.96815	0.212186	0.199169	8	1.11922
Q12066	w	w	w	k	0.188426	0.2015	14	1.52571	0.191118	0.205521	11	1.56898	0.207575	0.239914	5	2.04709	0.210264	0.204488	7	1.15102
P47167	w	w	w	k	0.200678	0.219081	42	1.63224	0.197419	0.208634	25	1.59332	0.212645	0.234806	20	1.97316	0.210264	0.190943	7	1.06881
Q02775	w	w	w	k	0.195778	0.238682	31	1.74436	0.193356	0.217904	16	1.66437	0.209932	0.216971	12	1.70768	0.206456	0.18059	5	1.00303
P32524	w	w	w	k	0.206041	0.232629	54	1.71041	0.211842	0.228002	56	1.73949	0.220909	0.242331	44	2.08176	0.22396	0.19567	14	1.09797
Q99189	w	w	w	k	0.194031	0.215559	27	1.61139	0.198786	0.209974	28	1.60372	0.21401	0.215181	24	1.68035	0.210264	0.183263	7	1.02028
P32844	w	w	w	k	0.194466	0.1953	28	1.4866	0.197874	0.203357	26	1.55191	0.212645	0.219343	20	1.74369	0.212186	0.200987	8	1.13016
P20095	w	w	w	k	0.209227	0.232436	61	1.70932	0.195606	0.216069	21	1.65047	0.210608	0.24939	14	2.18198	0.214119	0.182468	9	1.01517
P41896	w	w	w	k	0.208312	0.213805	59	1.60092	0.202924	0.230523	37	1.7579	0.216754	0.234144	32	1.96352	0.214119	0.207121	9	1.16654
P49687	w	w	w	k	0.201145	0.222327	43	1.65126	0.201538	0.206966	34	1.58031	0.214694	0.2223	26	1.78827	0.219989	0.207517	12	1.16886
P38791	w	w	w	k	0.187574	0.190233	12	1.45396	0.191118	0.208561	11	1.59275	0.20724	0.241998	4	2.077	0.210264	0.198918	7	1.1177
P53303	w	w	w	k	0.190568	0.199955	19	1.51605	0.192908	0.20636	15	1.57556	0.208583	0.230456	8	1.9095	0.210264	0.195902	7	1.09939
P43124	w	w	w	k	0.195034	0.2035	29	1.53815	0.197874	0.213454	26	1.63052	0.212305	0.219661	19	1.74851	0.214119	0.191757	9	1.07387
P47076	w	w	w	k	0.19805	0.250231	36	1.80762	0.203387	0.233152	38	1.77696	0.217443	0.234514	34	1.96891	0.206456	0.190063	5	1.06332
Q12330	w	w	w	k	0.203794	0.240019	49	1.75178	0.205713	0.227318	43	1.73448	0.21848	0.238413	37	2.02546	0.214119	0.203174	9	1.14322
P40078	w	w	w	k	0.202432	0.285147	46	1.98856	0.206648	0.236625	45	1.80193	0.219172	0.233054	39	1.9476	0.214119	0.192515	9	1.07857
P48240	w	w	w	k	0.195034	0.250515	29	1.80916	0.201999	0.229705	35	1.75195	0.216066	0.23203	30	1.93261	0.210264	0.203656	7	1.14609
P34232	w	w	w	-	0.191429	0.236626	21	1.73289	0.189689	0.223827	8	1.70871	0.208247	0.236213	7	1.99361	0.200831	0.194641	2	1.09167
Q06102	w	w	w	-	0.192727	0.249106	24	1.80154	0.197419	0.257366	25	1.94639	0.21401	0.240974	24	2.06232	0.200831	0.193867	2	1.0869
P41814	w	w	w	-	0.189454	0.221811	16	1.64825	0.191118	0.233628	11	1.7804	0.209257	0.221512	10	1.77643	0.200831	0.18039	2	1.00173
P38170	w	w	w	-	0.192294	0.212127	23	1.59084	0.191986	0.213638	13	1.63194	0.209932	0.220289	12	1.758	0.198979	0.181291	1	1.00758
Q12277	w	w	w	-	0.194031	0.254167	27	1.82876	0.201538	0.233226	34	1.7775	0.217099	0.225656	33	1.83845	0.202694	0.200458	3	1.12698
P05744	w	w	w	-	0.198909	0.280091	38	1.96321	0.205246	0.231682	42	1.76632	0.220213	0.222575	42	1.7924	-	-	-	-
P22023	w	w	w	-	0.1863	0.253022	9	1.82263	0.189247	0.263282	7	1.98627	0.207911	0.239542	6	2.04174	0.198979	0.181386	1	1.00819
P0C074	w	w	w	-	0.185036	0.303009	6	2.07615	0.188805	0.290778	6	2.16501	0.207911	0.257665	6	2.29753	-	-	-	-
Q02825	w	w	w	-	0.187148	0.191893	11	1.46472	0.191118	0.211666	11	1.61679	0.20892	0.220226	9	1.75704	0.202694	0.187714	3	1.04859
P25441	w	w	w	-	0.198909	0.247027	38	1.79026	0.201999	0.256876	35	1.94306	0.217099	0.243324	33	2.09596	0.204569	0.181794	4	1.01083
P51998	w	w	w	-	0.199779	0.283787	40	1.98176	0.208057	0.23894	48	1.81844	0.221955	0.227729	47	1.86925	0.198979	0.198794	1	1.11696
Q08747	w	w	w	-	0.185459	0.196809	7	1.4962	0.188805	0.24889	6	1.88827	0.207911	0.229461	6	1.89485	-	-	-	-
P32916	w	w	w	-	0.186724	0.193215	10	1.47324	0.189247	0.204459	7	1.56061	0.207911	0.211427	6	1.6226	0.200831	0.193673	2	1.08571
P11412	w	w	w	-	0.19028	0.206855	18	1.55883	0.192908	0.215379	15	1.64522	0.210608	0.217202	14	1.7112	0.198979	0.180361	1	1.00154
P53846	w	w	w	-	0.188426	0.208078	14	1.5663	0.191564	0.222326	12	1.69754	0.20892	0.232545	9	1.94016	0.202694	0.190177	3	1.06403
P53333	w	w	w	-	0.200678	0.232551	42	1.70997	0.203387	0.222116	38	1.69598	0.218134	0.222104	36	1.78532	0.200831	0.191604	2	1.07292
P53848	w	w	w	-	0.188852	0.226565	15	1.67581	0.194704	0.217629	19	1.66229	0.211625	0.220527	17	1.76158	0.200831	0.182808	2	1.01736
P15454	w	w	w	-	0.188426	0.216484	14	1.61688	0.191118	0.207639	11	1.58557	0.208583	0.213316	8	1.65172	0.202694	0.180518	3	1.00257
P53941	w	w	w	-	0.200678	0.264998	42	1.88589	0.202461	0.244689	36	1.85901	0.217443	0.233184	34	1.94951	0.202694	0.191758	3	1.07387
P10363	w	w	w	-	0.193161	0.221975	25	1.64921	0.194704	0.217033	19	1.65779	0.211965	0.218419	18	1.72969	0.202694	0.191451	3	1.07197
Q05900	w	w	w	-	0.198909	0.245536	38	1.78213	0.202461	0.238725	36	1.81691	0.218134	0.229304	36	1.89252	-	-	-	-
Q06339	w	w	w	-	0.192727	0.213583	24	1.59958	0.196511	0.219924	23	1.67958	0.213327	0.219712	22	1.74928	0.202694	0.180123	3	1
Q03124	w	w	w	-	0.197622	0.288054	35	2.00302	0.208527	0.260594	49	1.96822	0.222304	0.239221	48	2.03711	0.200831	0.186619	2	1.04167
P40962	w	w	w	-	0.185459	0.270531	7	1.91453	0.190576	0.235939	10	1.79702	0.209257	0.222744	10	1.79494	-	-	-	-
Q06156	w	w	w	-	0.189454	0.253436	16	1.82485	0.193356	0.215198	16	1.64385	0.210947	0.219116	15	1.74026	0.198979	0.180123	1	1
P31373	w	w	w	-	0.191861	0.198937	22	1.50965	0.197419	0.199188	25	1.51865	0.212986	0.213003	21	1.64692	0.204569	0.180479	4	1.00231
P53201	w	w	w	-	0.201596	0.231702	44	1.70516	0.205246	0.243251	42	1.84892	0.219866	0.233724	41	1.95739	0.202694	0.206947	3	1.16552
P40462	w	w	w	-	0.187574	0.23296	12	1.71228	0.191118	0.216454	11	1.6534	0.209257	0.219199	10	1.74152	0.198979	0.180361	1	1.00154
P53207	w	w	w	-	0.199779	0.27221	40	1.92315	0.202461	0.264851	36	1.99675	0.217443	0.24867	34	2.17182	0.202694	0.183101	3	1.01924
P11914	w	w	w	-	0.187148	0.247431	11	1.79246	0.191986	0.229892	13	1.75331	0.21027	0.221645	13	1.77843	0.198979	0.180123	1	1
P40506	w	w	w	-	0.184614	0.281041	5	1.96799	0.187048	0.268701	2	2.02233	0.20657	0.238004	2	2.01956	-	-	-	-
P39927	w	w	w	-	0.193595	0.272832	26	1.92634	0.197874	0.273242	26	2.05221	0.21401	0.253845	24	2.24443	0.202694	0.189677	3	1.06091
P14164	w	w	w	-	0.190568	0.229606	19	1.69324	0.200618	0.223646	32	1.70736	0.216754	0.219322	32	1.74338	-	-	-	-
P38061	w	w	w	-	0.210246	0.338629	63	2.24304	0.208999	0.321875	50	2.35627	0.222304	0.270754	48	2.47642	0.200831	0.196523	2	1.10317
P25582	w	w	w	-	0.197622	0.272195	35	1.92308	0.198786	0.262247	28	1.97934	0.215036	0.241979	27	2.07672	0.198979	0.180123	1	1
P36121	w	w	w	-	0.200678	0.259754	42	1.85841	0.205713	0.24499	43	1.86111	0.220213	0.234585	42	1.96994	0.200831	0.180601	2	1.00311
P38632	w	w	w	-	0.188426	0.230629	14	1.69906	0.191118	0.242043	11	1.84041	0.209257	0.238062	10	2.02038	0.200831	0.186055	2	1.0381
P33421	w	w	w	-	0.188426	0.196257	14	1.49269	0.188805	0.231522	6	1.76516	0.206905	0.23798	3	2.0192	0.202694	0.180806	3	1.00443
P41819	w	w	w	-	0.199779	0.236173	40	1.73035	0.20618	0.237068	44	1.8051	0.220213	0.228986	42	1.88784	0.202694	0.192541	3	1.07873
P38913	w	w	w	-	0.185459	0.213576	7	1.59954	0.189247	0.206834	7	1.57927	0.20724	0.238942	4	2.03308	0.202694	0.180811	3	1.00447
P38912	w	w	w	-	0.189764	0.193499	17	1.47507	0.187924	0.215586	4	1.6468	0.20657	0.259729	2	2.32604	0.202694	0.185626	3	1.03537
P47118	w	w	w	-	0.187148	0.234085	11	1.71863	0.190576	0.215307	10	1.64467	0.208247	0.227838	7	1.87085	0.202694	0.180123	3	1
P14743	w	w	w	-	0.187999	0.216842	13	1.61901	0.189247	0.265994	7	2.00437	0.207911	0.239928	6	2.04729	0.198979	0.189195	1	1.05789
P24384	w	w	w	-	0.209686	0.222137	62	1.65015	0.197874	0.216993	26	1.65748	0.214352	0.218672	25	1.73353	0.200831	0.191242	2	1.07067
P28005	w	w	w	-	0.187574	0.315442	12	2.13548	0.190132	0.306275	9	2.2616	0.208583	0.286642	8	2.6878	0.200831	0.208363	2	1.17381
Q04418	w	w	w	-	0.187148	0.198379	11	1.50613	0.189247	0.200556	7	1.52962	0.20724	0.242629	4	2.08603	0.202694	0.201603	3	1.13385
P40090	w	w	w	-	0.193161	0.211973	25	1.58991	0.196965	0.213854	24	1.63359	0.213668	0.21374	23	1.65826	0.200831	0.193673	2	1.08571
Q06506	w	w	w	-	0.207855	0.267029	58	1.89645	0.210417	0.253989	53	1.92338	0.223354	0.235291	51	1.98022	0.200831	0.183292	2	1.02047
Q06511	w	w	w	-	0.202432	0.24864	46	1.79902	0.192461	0.200421	14	1.52854	0.209594	0.212867	11	1.64481	0.204569	0.183693	4	1.02304
P49704	w	w	w	-	0.208769	0.251068	60	1.81214	0.212319	0.251228	57	1.90443	0.22511	0.238352	56	2.02457	0.200831	0.185667	2	1.03563
Q04712	w	w	w	-	0.185877	0.226789	8	1.6771	0.190132	0.229601	9	1.75119	0.207911	0.248012	6	2.16254	0.204569	0.181802	4	1.01088
Q06512	w	w	w	-	0.218531	0.248883	81	1.80033	0.217119	0.243279	67	1.84912	0.228291	0.23026	65	1.90662	0.200831	0.180867	2	1.00483
P38687	w	w	w	-	0.193595	0.21349	26	1.59903	0.196965	0.217881	24	1.6642	0.213668	0.220497	23	1.76113	0.200831	0.187848	2	1.04943
P30777	w	w	w	-	0.183772	0.313283	3	2.12526	0.187484	0.286717	3	2.13924	0.206905	0.251864	3	2.21672	-	-	-	-
Q03776	w	w	w	-	0.195034	0.28204	29	1.97301	0.198786	0.260978	28	1.9708	0.21401	0.261368	24	2.34861	0.204569	0.187435	4	1.04683
Q99258	w	w	w	-	0.185877	0.241141	8	1.75799	0.188364	0.213837	5	1.63346	0.20724	0.216021	4	1.69318	0.198979	0.181186	1	1.00689
P32377	w	w	w	-	0.187574	0.260867	12	1.86427	0.192461	0.22703	14	1.73236	0.210608	0.220285	14	1.75793	-	-	-	-
P49955	w	w	w	-	0.212966	0.239926	69	1.75127	0.212796	0.248459	58	1.88528	0.225462	0.236136	57	1.99249	0.200831	0.187286	2	1.04588
P29056	w	w	w	-	0.189454	0.243492	16	1.77094	0.196058	0.224474	22	1.7135	0.212986	0.219048	21	1.73922	0.202694	0.193416	3	1.08413
P36097	w	w	w	-	0.189764	0.211567	17	1.58746	0.191564	0.213656	12	1.63207	0.209257	0.227054	10	1.85924	0.202694	0.181265	3	1.00741
Q02792	w	w	w	-	0.194466	0.220476	28	1.64044	0.196965	0.21819	24	1.66653	0.21401	0.215978	24	1.69253	0.198979	0.180123	1	1
P20457	w	w	w	-	0.189454	0.245859	16	1.78389	0.195606	0.218732	21	1.67062	0.212986	0.216336	21	1.698	-	-	-	-
P36070	w	w	w	-	0.188852	0.206889	15	1.55903	0.189689	0.243306	8	1.84931	0.208583	0.227307	8	1.86299	-	-	-	-
Q03782	w	w	w	-	0.200218	0.25024	41	1.80767	0.20478	0.227666	41	1.73703	0.21848	0.232871	37	1.94493	0.204569	0.187838	4	1.04937
Q08887	w	w	w	-	0.186724	0.219212	10	1.63301	0.188364	0.230076	5	1.75465	0.206905	0.211414	3	1.62239	0.200831	0.184298	2	1.02691
Q08287	w	w	w	-	0.191173	0.229341	20	1.69173	0.193805	0.238432	17	1.81483	0.211286	0.229125	16	1.88988	0.200831	0.19225	2	1.07692
Q08285	w	w	w	-	0.192727	0.276301	24	1.94403	0.197419	0.249928	25	1.89545	0.21401	0.236951	24	2.00432	0.198979	0.201517	1	1.13333
P53854	w	w	w	-	0.192727	0.199552	24	1.51352	0.188364	0.259821	5	1.96301	0.20724	0.234199	4	1.96432	0.198979	0.182396	1	1.01471
Q06835	w	w	w	-	0.187148	0.239301	11	1.7478	0.189689	0.235072	8	1.7908	0.207911	0.254355	6	2.25155	0.200831	0.188528	2	1.05371
Q04693	w	w	w	-	0.21108	0.258638	65	1.85252	0.214711	0.25097	62	1.90265	0.227228	0.238238	62	2.02293	0.198979	0.185889	1	1.03704
P37293	w	w	w	-	0.183772	0.295816	3	2.04123	0.187048	0.268701	2	2.02233	0.20657	0.238004	2	2.01956	-	-	-	-
P40571	w	w	w	-	0.187148	0.340606	11	2.25205	0.188805	0.247416	6	1.87804	0.207575	0.237236	5	2.00844	0.200831	0.19808	2	1.11264
Q07913	w	w	w	-	0.1863	0.261175	9	1.86589	0.188805	0.280755	6	2.10103	0.207575	0.238318	5	2.02408	0.198979	0.180123	1	1
Q07915	w	w	w	-	0.207855	0.250662	58	1.80994	0.196965	0.24708	24	1.8757	0.213327	0.239485	22	2.04091	0.202694	0.181474	3	1.00875
Q01855	w	w	w	-	0.208312	0.339375	59	2.24644	0.208057	0.317141	48	2.32779	0.222304	0.261897	48	2.35587	-	-	-	-
Q12676	w	w	w	-	0.186724	0.239741	10	1.75024	0.191986	0.21994	13	1.6797	0.21027	0.217267	13	1.71219	-	-	-	-
Q03201	w	w	w	-	0.195778	0.410259	31	2.55663	0.200618	0.394492	32	2.77167	0.216754	0.301481	32	2.8802	-	-	-	-
Q02983	w	w	w	-	0.188426	0.192962	14	1.47161	0.190132	0.218261	9	1.66707	0.208247	0.238958	7	2.03332	0.200831	0.180262	2	1.0009
Q12109	w	w	w	-	0.189454	0.257154	16	1.84466	0.195155	0.218603	20	1.66965	0.212645	0.214273	20	1.66644	-	-	-	-
P38813	w	w	w	-	0.185459	0.24941	7	1.80319	0.187484	0.273418	3	2.05337	0.206905	0.240158	3	2.05059	-	-	-	-
P07277	w	w	w	-	0.183772	0.299244	3	2.05793	0.188364	0.218305	5	1.6674	0.207575	0.21795	5	1.72257	-	-	-	-
P38208	w	w	w	-	0.188426	0.306243	14	2.0917	0.191564	0.264601	12	1.99509	0.209594	0.250604	11	2.19906	0.198979	0.188158	1	1.05138
P25443	w	w	w	-	0.208769	0.240697	60	1.75554	0.201078	0.276216	33	2.07163	0.217099	0.242966	33	2.09084	-	-	-	-
P22543	w	w	w	-	0.187148	0.217954	11	1.62559	0.189689	0.243132	8	1.84808	0.208583	0.230394	8	1.90859	0.198979	0.180123	1	1
P53178	w	w	w	-	0.185036	0.219183	6	1.63284	0.187924	0.214581	4	1.63914	0.206905	0.262941	3	2.37018	0.200831	0.180262	2	1.0009
P28789	w	w	w	-	0.183353	0.292427	2	2.02462	0.187048	0.268403	2	2.02036	0.20657	0.237879	2	2.01775	-	-	-	-
Q07845	w	w	w	-	0.184193	0.279952	4	1.9625	0.187484	0.269805	3	2.02962	0.206905	0.2386	3	2.02815	0.198979	0.180123	1	1
Q06346	w	w	w	-	0.187999	0.19703	13	1.4976	0.189689	0.196647	8	1.49814	0.207911	0.227097	6	1.85987	0.200831	0.182331	2	1.01429
P36132	w	w	w	-	0.191173	0.215679	20	1.6121	0.195155	0.216445	20	1.65333	0.212645	0.21563	20	1.68722	0.198979	0.180123	1	1
P47077	w	w	w	-	0.207855	0.237903	58	1.74002	0.189689	0.196289	8	1.49525	0.207911	0.21855	6	1.73167	0.200831	0.180694	2	1.00371
P41338	w	w	w	-	0.191861	0.222015	22	1.64944	0.194254	0.217253	18	1.65945	0.211625	0.218975	17	1.73813	0.198979	0.181063	1	1.0061
P53538	w	w	w	-	0.195034	0.221578	29	1.64688	0.196965	0.24525	24	1.86293	0.213327	0.23915	22	2.03609	0.202694	0.190924	3	1.06869
P20484	w	w	w	-	0.204236	0.278803	50	1.95671	0.193356	0.245101	16	1.86189	0.211286	0.228933	16	1.88705	-	-	-	-
P53317	w	w	w	-	0.187148	0.25727	11	1.84528	0.188364	0.242787	5	1.84565	0.20724	0.236112	4	1.99215	0.198979	0.180123	1	1
P38772	w	w	w	-	0.189454	0.209746	16	1.57645	0.190132	0.230789	9	1.75984	0.208247	0.220928	7	1.76762	0.200831	0.188782	2	1.0553
P38770	w	w	w	-	0.187574	0.212375	12	1.59233	0.193805	0.208647	17	1.59342	0.210608	0.211412	14	1.62236	0.202694	0.187478	3	1.04709
Q03652	w	w	w	-	0.184614	0.202823	5	1.53395	0.188364	0.216374	5	1.65279	0.20657	0.247554	2	2.15606	0.202694	0.180536	3	1.00268
Q06636	w	w	w	-	0.183772	0.292436	3	2.02466	0.187484	0.268469	3	2.02079	0.206905	0.237903	3	2.01808	-	-	-	-
P45818	w	w	w	-	0.197209	0.230238	34	1.69684	0.199701	0.233889	30	1.78228	0.215723	0.226437	29	1.85007	0.198979	0.180361	1	1.00154
P32347	w	w	w	-	0.187148	0.225124	11	1.66749	0.191564	0.214256	12	1.63666	0.209594	0.217796	11	1.72024	0.198979	0.180523	1	1.00259
Q08963	w	w	w	-	0.223757	0.230816	92	1.70013	0.213274	0.255636	59	1.93463	0.225815	0.242435	58	2.08325	0.198979	0.18031	1	1.00121
Q06680	w	w	w	-	0.188426	0.260031	14	1.85987	0.190132	0.246781	9	1.87362	0.208583	0.238544	8	2.02735	0.198979	0.180123	1	1
P19658	w	w	w	-	0.190568	0.235473	19	1.72643	0.192908	0.22193	15	1.6946	0.210608	0.229291	14	1.89234	0.202694	0.187537	3	1.04747
P40096	w	w	w	-	0.188426	0.21478	14	1.60674	0.191986	0.21312	13	1.62797	0.209594	0.224944	11	1.82785	0.202694	0.180504	3	1.00247
Q12220	w	w	w	-	0.202876	0.33022	47	2.20446	0.207586	0.300017	47	2.22292	0.221606	0.258436	46	2.30819	0.200831	0.183292	2	1.02047
P38859	w	w	w	-	0.195034	0.20755	29	1.56308	0.196058	0.214293	22	1.63694	0.212986	0.216396	21	1.69891	0.200831	0.199654	2	1.12215
Q08685	w	w	w	-	0.192294	0.202447	23	1.53162	0.192908	0.241139	15	1.83403	0.210608	0.235008	14	1.9761	0.200831	0.184355	2	1.02727
P53136	w	w	w	-	0.21571	0.275184	75	1.93835	0.212319	0.263557	57	1.98811	0.225462	0.238777	57	2.03071	-	-	-	-
Q03660	w	w	w	-	0.193595	0.227441	26	1.68084	0.194704	0.260326	19	1.96641	0.211965	0.245314	18	2.1243	0.202694	0.193626	3	1.08543
P40063	w	w	w	-	0.185459	0.202875	7	1.53427	0.188805	0.218403	6	1.66814	0.206905	0.263967	3	2.38423	0.202694	0.186738	3	1.04242
P25578	w	w	w	-	0.184193	0.215243	4	1.6095	0.187924	0.26727	4	2.01285	0.206905	0.277589	3	2.56808	0.198979	0.203113	1	1.14286
P10962	w	w	w	-	0.189764	0.248126	17	1.79623	0.187924	0.192263	4	1.46233	0.206905	0.209138	3	1.58708	0.198979	0.196003	1	1.1
Q12481	w	w	w	-	0.192294	0.193689	23	1.47629	0.188805	0.26558	6	2.00161	0.207911	0.237882	6	2.01779	-	-	-	-
Q12046	w	w	w	-	0.208312	0.244642	59	1.77725	0.205246	0.255842	42	1.93603	0.219866	0.239584	41	2.04234	0.200831	0.197496	2	1.10909
P38630	w	w	w	-	0.197622	0.213145	35	1.59696	0.19833	0.224325	27	1.7124	0.214694	0.218743	26	1.73461	0.200831	0.204846	2	1.15314
P38637	w	w	w	-	0.185459	0.241474	7	1.75983	0.187924	0.222415	4	1.69821	0.206905	0.218206	3	1.72645	0.198979	0.180547	1	1.00276
P21372	w	w	w	-	0.188852	0.2078	15	1.56461	0.190132	0.207875	9	1.58741	0.208247	0.21732	7	1.71299	0.200831	0.196003	2	1.1
Q06091	w	w	w	-	0.203794	0.287653	49	2.00103	0.202461	0.275166	36	2.06479	0.217789	0.251643	35	2.21363	0.200831	0.197496	2	1.10909
P34247	w	w	w	-	0.187999	0.256147	13	1.83931	0.188364	0.271719	5	2.04222	0.207575	0.239635	5	2.04307	-	-	-	-
P42949	w	w	w	-	0.189764	0.209526	17	1.57512	0.191118	0.228269	11	1.74145	0.208583	0.255788	8	2.27148	0.204569	0.185268	4	1.03309
Q06078	w	w	w	-	0.205588	0.277569	53	1.95046	0.207586	0.251316	47	1.90503	0.221955	0.232518	47	1.93976	0.202694	0.180123	3	1
P53615	w	w	w	-	0.186724	0.21905	10	1.63206	0.189247	0.204846	7	1.56366	0.206905	0.216118	3	1.69468	0.204569	0.190281	4	1.06469
Q02457	w	w	w	-	0.19028	0.22639	18	1.6748	0.200618	0.213452	32	1.63051	0.21641	0.216849	31	1.70582	0.200831	0.180123	2	1
P15625	w	w	w	-	0.191173	0.195627	20	1.48868	0.191986	0.20292	13	1.54844	0.209257	0.211823	10	1.62872	0.202694	0.180264	3	1.00092
P40416	w	w	w	-	0.185877	0.248348	8	1.79744	0.191986	0.2105	13	1.60779	0.21027	0.210656	13	1.61066	-	-	-	-
P53332	w	w	w	-	0.188426	0.216791	14	1.6187	0.190132	0.220699	9	1.6854	0.207911	0.247649	6	2.15741	0.202694	0.193123	3	1.08232
Q12530	w	w	w	-	0.188426	0.278864	14	1.95701	0.189247	0.216131	7	1.65094	0.207575	0.254738	5	2.25688	0.200831	0.180123	2	1
P43589	w	w	w	-	0.185877	0.258362	8	1.85106	0.188364	0.230378	5	1.75685	0.207575	0.220209	5	1.75679	-	-	-	-
P34111	w	w	w	-	0.195459	0.23069	30	1.69941	0.196965	0.222614	24	1.6997	0.21401	0.217651	24	1.71803	0.198979	0.180123	1	1
P38805	w	w	w	-	0.209227	0.284704	61	1.98635	0.208999	0.292338	50	2.17486	0.223004	0.250378	50	2.19587	-	-	-	-
Q03691	w	w	w	-	0.193161	0.208913	25	1.57139	0.192908	0.210089	15	1.60461	0.21027	0.213388	13	1.65284	0.200831	0.188983	2	1.05657
P38803	w	w	w	-	0.199344	0.212548	39	1.59337	0.200618	0.234666	32	1.78788	0.21641	0.225719	31	1.83939	0.198979	0.180123	1	1
P42847	w	w	w	-	0.19805	0.340062	36	2.24957	0.202924	0.334082	37	2.42877	0.21848	0.273715	37	2.51627	-	-	-	-
P07263	w	w	w	-	0.189764	0.217984	17	1.62577	0.192461	0.212953	14	1.62669	0.209594	0.218549	11	1.73166	0.204569	0.188256	4	1.052
Q92317	w	w	w	-	0.185877	0.224443	8	1.66356	0.190132	0.271385	9	2.04003	0.20892	0.241506	9	2.06995	0.198979	0.180123	1	1
P53946	w	w	w	-	0.197209	0.257107	34	1.84441	0.203387	0.239484	38	1.82231	0.21848	0.227489	37	1.86569	0.200831	0.186903	2	1.04347
Q06287	w	w	w	-	0.208312	0.25735	59	1.8457	0.212319	0.242872	57	1.84625	0.22511	0.229518	56	1.89569	0.198979	0.195224	1	1.09524
Q05541	w	w	w	-	0.195034	0.2158	29	1.61282	0.193356	0.243899	16	1.85347	0.210608	0.22862	14	1.88243	0.202694	0.180123	3	1
P32476	w	w	w	-	0.191861	0.221354	22	1.64558	0.194254	0.220116	18	1.68102	0.210947	0.227571	15	1.86691	0.202694	0.200679	3	1.12831
P53893	w	w	w	-	0.187148	0.210439	11	1.58065	0.189247	0.248255	7	1.88387	0.207911	0.233601	6	1.9556	0.198979	0.186779	1	1.04268
Q06214	w	w	w	-	0.192727	0.195787	24	1.4897	0.192908	0.208287	15	1.59062	0.210608	0.213018	14	1.64714	0.198979	0.196003	1	1.1
P38795	w	w	w	-	0.1863	0.218064	9	1.62624	0.189247	0.211005	7	1.6117	0.207575	0.228931	5	1.88702	0.200831	0.180208	2	1.00055
P32617	w	w	w	-	0.189764	0.308559	17	2.10279	0.191118	0.355864	11	2.55515	0.209257	0.284067	10	2.65394	0.198979	0.184632	1	1.02904
P38701	w	w	w	-	0.205132	0.242124	52	1.76341	0.206648	0.237451	45	1.80783	0.220561	0.227419	43	1.86465	0.200831	0.180123	2	1
Q12308	w	w	w	-	0.187574	0.242882	12	1.76759	0.191118	0.256997	11	1.94389	0.209594	0.235634	11	1.9852	0.198979	0.180123	1	1
P40986	w	w	w	-	0.186724	0.237113	10	1.73562	0.189247	0.216503	7	1.65377	0.207575	0.239026	5	2.0343	0.200831	0.181886	2	1.01142
P48445	w	w	w	-	0.187148	0.209673	11	1.57601	0.190132	0.210879	9	1.61072	0.20892	0.210666	9	1.61081	-	-	-	-
Q12362	w	w	w	-	0.187574	0.18871	12	1.44403	0.188805	0.225157	6	1.71855	0.207575	0.219035	5	1.73903	0.198979	0.180656	1	1.00346
P39933	w	w	w	-	0.184193	0.188056	4	1.43974	0.187924	0.222069	4	1.69563	0.20724	0.21855	4	1.73168	-	-	-	-
Q06132	w	w	w	-	0.188852	0.215008	15	1.6081	0.191986	0.220569	13	1.68442	0.209594	0.217193	11	1.71106	0.200831	0.182886	2	1.01786
P25040	w	w	w	-	0.190568	0.193418	19	1.47454	0.188805	0.213206	6	1.62863	0.207575	0.216747	5	1.70427	0.198979	0.181386	1	1.00819
Q08096	w	w	w	-	0.198909	0.24419	38	1.77477	0.201999	0.221516	35	1.69151	0.216754	0.21941	32	1.74471	0.204569	0.187419	4	1.04672
P53769	w	w	w	-	0.188852	0.207437	15	1.56239	0.189247	0.204253	7	1.55899	0.207911	0.221586	6	1.77754	0.198979	0.180123	1	1
P46678	w	w	w	-	0.192294	0.219791	23	1.63641	0.197874	0.219627	26	1.67736	0.213668	0.221731	23	1.77973	0.204569	0.184084	4	1.02554
Q07830	w	w	w	-	0.186724	0.205246	10	1.54894	0.189247	0.214579	7	1.63913	0.207575	0.225648	5	1.83833	0.200831	0.1934	2	1.08403
P53878	w	w	w	-	0.185036	0.229553	6	1.69293	0.187924	0.212479	4	1.62304	0.206905	0.2445	3	2.11272	0.198979	0.207143	1	1.16667
Q3E7Y6	w	w	w	-	0.184193	0.309693	4	2.1082	0.187484	0.355416	3	2.55258	0.206905	0.285512	3	2.67296	-	-	-	-
P32899	w	w	w	-	0.203355	0.312402	48	2.12109	0.20618	0.30582	44	2.2588	0.220213	0.265025	42	2.39867	0.202694	0.193772	3	1.08632
P21269	w	w	w	-	0.187148	0.196853	11	1.49648	0.191564	0.20725	12	1.58253	0.209594	0.210247	11	1.60432	0.198979	0.180123	1	1
P38628	w	w	w	-	0.186724	0.221487	10	1.64635	0.189247	0.224621	7	1.71459	0.208247	0.217331	7	1.71315	-	-	-	-
Q12377	w	w	k	w	0.210648	0.215687	64	1.61215	0.213752	0.216846	60	1.65637	0.225815	0.217948	58	1.72254	0.218021	0.288841	11	1.59359
Q03290	w	w	k	w	0.195034	0.209834	29	1.57699	0.199243	0.202395	29	1.54427	0.215036	0.21084	27	1.61351	0.216064	0.250369	10	1.40389
Q02931	w	w	k	w	0.216649	0.24871	77	1.7994	0.219056	0.236328	71	1.7998	0.230069	0.226178	70	1.84623	0.200831	0.225733	2	1.27246
Q05123	w	w	k	w	0.202432	0.257134	46	1.84456	0.218086	0.238469	69	1.81509	0.229357	0.227543	68	1.86649	0.206456	0.268308	5	1.49441
P32910	w	w	k	w	0.205588	0.216791	53	1.61871	0.211842	0.216438	56	1.65328	0.224056	0.218645	53	1.73312	0.206456	0.27931	5	1.54809
Q12417	w	w	k	w	0.212471	0.226374	68	1.67471	0.213274	0.220943	59	1.68722	0.22511	0.222476	56	1.79092	0.206456	0.225097	5	1.26895
P47117	w	w	k	w	0.197622	0.216549	35	1.61727	0.200159	0.210573	31	1.60836	0.216066	0.214671	30	1.67254	0.206456	0.363155	5	1.92379
P32496	w	w	k	w	0.21108	0.216268	65	1.6156	0.213274	0.223066	59	1.70306	0.22511	0.222502	56	1.7913	0.210264	0.247424	7	1.38864
P38826	w	w	k	w	0.202876	0.205516	47	1.5506	0.204315	0.210545	40	1.60814	0.218826	0.213399	38	1.653	0.214119	0.292388	9	1.6103
P19263	w	w	k	w	0.2074	0.241323	57	1.75899	0.214231	0.22681	61	1.73074	0.226521	0.225024	60	1.82905	0.208354	0.301936	6	1.65472
P53859	w	w	k	w	0.195459	0.236218	30	1.73061	0.203851	0.218213	39	1.66671	0.219172	0.217716	39	1.71902	0.204569	0.255572	4	1.43056
P39521	w	w	k	w	0.194031	0.206992	27	1.55967	0.195606	0.19689	21	1.50012	0.212645	0.204729	20	1.51801	0.202694	0.246185	3	1.38219
P04051	w	w	k	w	0.206041	0.223712	54	1.65932	0.212796	0.218866	58	1.67163	0.22511	0.219683	56	1.74884	0.206456	0.232342	5	1.30862
Q04305	w	w	k	w	0.216178	0.254792	76	1.83209	0.222955	0.228319	79	1.74182	0.23293	0.221636	78	1.7783	0.204569	0.402038	4	2.08443
P23615	w	w	k	w	0.19805	0.209902	36	1.5774	0.200618	0.212898	32	1.62627	0.216066	0.215243	30	1.68129	0.202694	0.262819	3	1.46712
Q08723	w	w	k	w	0.21108	0.227553	65	1.68149	0.213274	0.228089	59	1.74013	0.226168	0.222818	59	1.79605	0.204569	0.529855	4	2.58847
P80428	w	w	k	w	0.208312	0.238738	59	1.74467	0.220028	0.22631	73	1.72706	0.23114	0.221474	73	1.77585	0.204569	0.313242	4	1.70634
Q06679	w	w	k	w	0.224716	0.229558	94	1.69296	0.219056	0.229584	71	1.75106	0.230069	0.221925	70	1.78264	0.206456	0.282343	5	1.56267
P53276	w	w	k	w	0.21571	0.231109	75	1.70179	0.212796	0.235901	58	1.79674	0.225815	0.223977	58	1.81341	0.206456	0.359206	5	1.90711
P09064	w	w	k	w	0.199779	0.210943	40	1.5837	0.201078	0.204577	33	1.56154	0.217099	0.20893	33	1.58385	0.204569	0.305282	4	1.67011
Q04062	w	w	k	w	0.208769	0.225128	60	1.66752	0.217119	0.221041	67	1.68795	0.228646	0.218477	66	1.73057	0.206456	0.407023	5	2.10462
P38251	w	w	k	w	0.19848	0.200883	37	1.52186	0.19833	0.206988	27	1.58048	0.214352	0.213225	25	1.65032	0.208354	0.336694	6	1.81042
P35184	w	w	k	k	0.190568	0.214622	19	1.6058	0.198786	0.199341	28	1.51988	0.213668	0.212887	23	1.64513	0.208354	0.18175	6	1.01054
Q07896	w	w	k	k	0.22137	0.234105	87	1.71874	0.218086	0.228209	69	1.74101	0.227582	0.226829	63	1.8559	0.208354	0.205705	6	1.15821
P36048	w	w	k	k	0.222807	0.236996	90	1.73496	0.222469	0.232992	78	1.77581	0.23114	0.230847	73	1.91525	0.214119	0.213831	9	1.20547
P89102	w	w	k	k	0.193595	0.216015	26	1.6141	0.199243	0.203689	29	1.55453	0.215036	0.212526	27	1.63956	0.208354	0.186401	6	1.04029
Q08962	w	w	k	k	0.217118	0.260303	78	1.86131	0.223447	0.227935	80	1.739	0.231497	0.224804	74	1.82577	0.210264	0.185124	7	1.03217
P25586	w	w	k	k	0.224716	0.237616	94	1.73842	0.220515	0.229715	74	1.75202	0.230426	0.225021	71	1.829	0.206456	0.193268	5	1.08322
P33339	w	w	k	k	0.197622	0.212341	35	1.59213	0.203387	0.204254	38	1.55899	0.217789	0.213519	35	1.65486	0.206456	0.181048	5	1.006
Q06106	w	w	k	-	0.204683	0.258274	51	1.85059	0.205246	0.208372	42	1.59128	0.219866	0.213094	41	1.64831	0.198979	0.180254	1	1.00085
P05748	w	w	k	-	0.232485	0.277476	110	1.94999	0.234945	0.251076	103	1.90338	0.242	0.231004	103	1.91755	-	-	-	-
P36421	w	w	k	-	0.193595	0.228334	26	1.68597	0.201999	0.208581	35	1.59291	0.217443	0.210143	34	1.60271	0.200831	0.190037	2	1.06316
P35178	w	w	k	-	0.221846	0.225286	88	1.66843	0.214231	0.218423	61	1.66829	0.226521	0.217547	60	1.71645	0.198979	0.180917	1	1.00515
Q04500	w	w	k	-	0.19848	0.217072	37	1.62037	0.19833	0.214688	27	1.63996	0.214694	0.212353	26	1.6369	0.198979	0.180123	1	1
Q12339	w	w	k	-	0.19028	0.205961	18	1.55334	0.199243	0.202853	29	1.54791	0.214694	0.209232	26	1.58854	0.202694	0.18992	3	1.06243
P37838	w	w	k	-	0.219951	0.246677	84	1.78836	0.222469	0.228315	78	1.74179	0.231855	0.221163	75	1.77118	0.202694	0.193807	3	1.08654
P40362	w	w	k	-	0.207855	0.221547	58	1.6467	0.211842	0.212618	56	1.62411	0.22511	0.214656	56	1.67231	0.200831	0.196003	2	1.1
Q02354	w	w	k	-	0.21108	0.26358	65	1.87849	0.219542	0.237721	72	1.80976	0.230426	0.226818	71	1.85573	0.202694	0.190479	3	1.06592
P53743	w	w	k	-	0.212471	0.214612	68	1.60574	0.20618	0.211209	44	1.61327	0.220561	0.212339	43	1.63668	0.198979	0.180123	1	1
P38121	w	w	k	-	0.193595	0.218354	26	1.62795	0.202924	0.20397	37	1.55676	0.21848	0.208976	37	1.58455	0.200831	0.189075	2	1.05714
Q12369	w	w	k	-	0.194031	0.20133	27	1.52466	0.195155	0.198807	20	1.51559	0.212305	0.205642	19	1.53239	0.200831	0.19379	2	1.08643
Q04372	w	w	k	-	0.190568	0.208239	19	1.56728	0.194254	0.203632	18	1.55408	0.211965	0.20731	18	1.55856	0.204569	0.180123	4	1
Q12024	w	w	k	-	0.21806	0.246899	80	1.78957	0.222469	0.227086	78	1.73277	0.23293	0.219582	78	1.74731	0.198979	0.180123	1	1
P02406	w	w	k	-	0.228095	0.301817	101	2.07039	0.238015	0.247732	109	1.88023	0.244206	0.230601	109	1.91164	-	-	-	-
P23394	w	w	k	-	0.188426	0.194585	14	1.48203	0.196511	0.205981	23	1.57259	0.213668	0.209242	23	1.5887	-	-	-	-
P53313	w	w	k	-	0.208312	0.248232	59	1.79681	0.213274	0.221184	59	1.68902	0.225815	0.217721	58	1.71909	0.198979	0.196997	1	1.10606
Q06639	w	w	k	-	0.204683	0.251648	51	1.81526	0.219056	0.233633	71	1.78044	0.230069	0.224875	70	1.82683	0.200831	0.200017	2	1.12433
Q12389	w	w	k	-	0.214776	0.261894	73	1.86967	0.227379	0.23254	88	1.77254	0.236173	0.22311	87	1.80043	0.198979	0.186716	1	1.04228
P22276	w	w	k	-	0.205588	0.221728	53	1.64776	0.210892	0.223745	54	1.7081	0.224056	0.221022	53	1.76905	0.200831	0.181257	2	1.00735
P53617	w	w	k	-	0.202876	0.21116	47	1.58501	0.20618	0.208862	44	1.59509	0.220909	0.211494	44	1.62363	0.202694	0.185972	3	1.03757
P20424	w	w	k	-	0.194466	0.199847	28	1.51537	0.198786	0.20573	28	1.57062	0.215036	0.210497	27	1.6082	0.200831	0.187805	2	1.04916
P18898	w	w	k	-	0.191173	0.207618	20	1.56349	0.194704	0.204808	19	1.56337	0.212305	0.209746	19	1.59654	0.198979	0.180123	1	1
P27929	w	w	k	-	0.198909	0.318783	38	2.15121	0.213752	0.235661	60	1.79503	0.226521	0.226313	60	1.84824	-	-	-	-
P42842	w	w	k	-	0.194466	0.201826	28	1.52775	0.200159	0.203074	31	1.54966	0.216066	0.206909	30	1.55227	0.198979	0.185782	1	1.03636
P13188	w	w	k	-	0.192727	0.206889	24	1.55903	0.196058	0.207153	22	1.58177	0.213327	0.210392	22	1.60657	-	-	-	-
P0CX49	w	w	k	-	0.235446	0.247045	116	1.79036	0.227878	0.238656	89	1.81643	0.23545	0.228914	85	1.88677	0.204569	0.207812	4	1.17059
Q05506	w	w	k	-	0.189764	0.217906	17	1.62531	0.194704	0.205292	19	1.56717	0.211965	0.207731	18	1.56513	0.198979	0.199499	1	1.12121
P33750	w	w	k	-	0.213476	0.232919	70	1.71205	0.215191	0.229591	63	1.75111	0.226874	0.221562	61	1.77718	0.202694	0.182231	3	1.01365
P47108	w	w	k	-	0.196656	0.229333	33	1.69168	0.19833	0.209697	27	1.60157	0.215036	0.211147	27	1.61827	-	-	-	-
P36104	w	w	k	-	0.205132	0.212066	52	1.59047	0.209471	0.211509	51	1.61558	0.223354	0.212671	51	1.6418	0.200831	0.192582	2	1.07898
Q02939	w	w	-	w	0.189454	0.234808	16	1.7227	0.193356	0.198774	16	1.51532	0.210947	0.207156	15	1.55614	0.204569	0.236367	4	1.33031
P53241	w	w	-	w	0.187999	0.280323	13	1.96437	0.191564	0.251562	12	1.90673	0.206235	0.175257	1	1.031	0.218021	0.391293	11	2.04063
P11655	w	w	-	w	0.185459	0.205094	7	1.54801	0.187924	0.195785	4	1.49115	0.206235	0.174015	1	1.00938	0.202694	0.261885	3	1.46245
P20133	w	w	-	w	0.185459	0.238818	7	1.74511	0.187484	0.196514	3	1.49707	0.206235	0.173478	1	1	0.202694	0.241035	3	1.35515
P40207	w	w	-	w	0.185877	0.234981	8	1.72367	0.190132	0.200973	9	1.53295	0.207911	0.204958	6	1.52162	0.204569	0.234185	4	1.31858
P27882	w	w	-	w	0.1863	0.195061	9	1.48507	0.187924	0.18901	4	1.43537	0.206235	0.188961	1	1.26333	0.204569	0.231829	4	1.30584
P40558	w	w	-	-	0.184614	0.222221	5	1.65064	0.187484	0.195934	3	1.49236	0.20657	0.18652	2	1.22275	0.198979	0.180547	1	1.00276
Q12272	w	w	-	-	0.1863	0.195636	9	1.48874	0.189689	0.190633	8	1.44886	0.207911	0.206983	6	1.55343	0.200831	0.184523	2	1.02835
Q02521	w	w	-	-	0.187148	0.225226	11	1.66808	0.188805	0.204831	6	1.56355	0.207575	0.207231	5	1.55732	0.200831	0.180123	2	1
Q08745	w	w	-	-	0.189764	0.228824	17	1.68877	0.193805	0.1983	17	1.51151	0.211286	0.207154	16	1.55611	0.198979	0.181362	1	1.00804
P32463	w	w	-	-	0.187574	0.190083	12	1.45299	0.190576	0.197673	10	1.50645	0.207911	0.200416	6	1.44958	0.204569	0.187842	4	1.04939
P32609	w	w	-	-	0.189454	0.193112	16	1.47258	0.188805	0.190828	6	1.45048	0.20657	0.181798	2	1.14329	0.206456	0.20965	5	1.18131
P06785	w	w	-	-	0.189764	0.199362	17	1.51232	0.192461	0.194764	14	1.48283	0.209932	0.204548	12	1.51516	0.200831	0.182107	2	1.01284
P25355	w	w	-	-	0.184614	0.263861	5	1.87996	0.190132	0.192941	9	1.46791	0.208247	0.199239	7	1.43075	0.200831	0.204514	2	1.15117
O13297	w	w	-	-	0.19028	0.211401	18	1.58646	0.192461	0.209415	14	1.59939	0.210608	0.21013	14	1.60249	0.200831	0.185181	2	1.03254
Q12133	w	w	-	-	0.187148	0.205515	11	1.5506	0.190576	0.193958	10	1.47625	0.208247	0.20808	7	1.57058	0.202694	0.182041	3	1.01242
P32783	w	w	-	-	0.185459	0.247901	7	1.79501	0.190576	0.196928	10	1.50042	0.209257	0.203635	10	1.50074	-	-	-	-
Q08726	w	w	-	-	0.185877	0.24009	8	1.75218	0.193356	0.193933	16	1.47604	0.211286	0.203268	16	1.49494	0.198979	0.180123	1	1
P29952	w	w	-	-	0.187148	0.22133	11	1.64543	0.189689	0.19045	8	1.44734	0.208583	0.200734	8	1.45466	-	-	-	-
P38793	w	w	-	-	0.187999	0.21701	13	1.62	0.191118	0.196577	11	1.49758	0.209257	0.205838	10	1.53546	0.198979	0.201224	1	1.13158
P41733	w	w	-	-	0.185036	0.237861	6	1.73979	0.187924	0.205437	4	1.56832	0.206235	0.173912	1	1.00757	0.202694	0.195177	3	1.09495
P53731	w	k	w	w	0.195034	0.199184	29	1.5112	0.196965	0.195585	24	1.48953	0.210947	0.216337	15	1.69802	0.22396	0.279372	14	1.54839
Q04002	w	k	w	w	0.194466	0.195137	28	1.48556	0.197874	0.189075	26	1.43591	0.209932	0.224865	12	1.82667	0.225963	0.226838	15	1.27856
P00942	w	k	w	k	0.196216	0.201357	32	1.52483	0.197874	0.197625	26	1.50607	0.212645	0.215785	20	1.68959	0.208354	0.181625	6	1.00973
P43321	w	k	w	k	0.219477	0.226762	83	1.67694	0.224431	0.218931	82	1.67212	0.229001	0.23452	67	1.969	0.232041	0.187928	18	1.04993
P15938	w	k	w	k	0.209686	0.213494	62	1.59905	0.199243	0.188329	29	1.42968	0.209594	0.225172	11	1.83124	0.23409	0.187142	19	1.04497
P32354	w	k	w	k	0.199779	0.200749	40	1.52102	0.19833	0.196664	27	1.49828	0.209932	0.219551	12	1.74684	0.227978	0.216873	16	1.22283
P53886	w	k	w	k	0.201596	0.204721	44	1.5457	0.203387	0.196673	38	1.49836	0.214352	0.220883	25	1.76696	0.23409	0.218448	19	1.23175
P33891	w	k	w	k	0.194031	0.200557	27	1.51982	0.19833	0.191839	27	1.45883	0.209932	0.240688	12	2.05821	0.232041	0.226732	18	1.27797
P53847	w	k	w	k	0.195034	0.198295	29	1.5056	0.197874	0.191077	26	1.45253	0.211625	0.219508	17	1.74618	0.221969	0.20119	13	1.13138
Q12186	w	k	w	k	0.2074	0.208064	57	1.56622	0.197419	0.190296	25	1.44607	0.20892	0.237639	9	2.01428	0.232041	0.216837	18	1.22263
Q05636	w	k	k	w	0.205588	0.21792	53	1.62539	0.210417	0.208451	53	1.59189	0.224056	0.210918	53	1.61472	0.200831	0.434402	2	2.21429
P05740	w	k	k	w	0.233469	0.285316	112	1.9894	0.249481	0.228878	131	1.7459	0.252011	0.221644	130	1.77841	0.198979	0.211229	1	1.19048
P25298	w	k	k	w	0.200218	0.208667	41	1.56989	0.209471	0.208048	51	1.58876	0.222654	0.212699	49	1.64223	0.206456	0.222679	5	1.25551
P38989	w	k	k	w	0.199779	0.20039	40	1.51877	0.201538	0.199464	34	1.52087	0.215379	0.209891	28	1.59878	0.210264	0.257998	7	1.44287
P32495	w	k	k	w	0.208769	0.214508	60	1.60512	0.214231	0.198806	61	1.51558	0.224056	0.210004	53	1.60054	0.221969	0.260426	13	1.45512
P40970	w	k	k	w	0.192294	0.202337	23	1.53093	0.201538	0.196848	34	1.49978	0.217099	0.206382	33	1.54401	0.198979	0.218008	1	1.22927
P38882	w	k	k	w	0.220425	0.226597	85	1.67599	0.222955	0.215844	79	1.64876	0.233289	0.214211	79	1.66549	0.202694	0.551657	3	2.67407
P22224	w	k	k	w	0.195034	0.217134	29	1.62074	0.200159	0.196669	31	1.49833	0.215379	0.208004	28	1.56939	0.214119	0.229672	9	1.2941
P53115	w	k	k	w	0.206947	0.218737	56	1.63021	0.216636	0.214425	66	1.63795	0.228291	0.21425	65	1.66608	0.204569	0.257179	4	1.43872
P32357	w	k	k	w	0.193595	0.227136	26	1.67909	0.261815	0.199319	154	1.51971	0.261094	0.20961	154	1.59443	0.200831	0.422455	2	2.16667
P09798	w	k	k	w	0.196216	0.230255	32	1.69693	0.202461	0.200855	36	1.53201	0.217789	0.209455	35	1.59202	0.216064	0.33035	10	1.78263
P53734	w	k	k	w	0.19028	0.26353	18	1.87823	0.204315	0.197539	40	1.50537	0.219172	0.204249	39	1.51044	0.198979	0.222841	1	1.25641
P39744	w	k	k	w	0.229552	0.24425	104	1.7751	0.231405	0.225988	96	1.72469	0.23726	0.221501	90	1.77626	0.22396	0.275489	14	1.52959
Q08235	w	k	k	w	0.228095	0.246271	101	1.78614	0.240592	0.21944	114	1.67594	0.244206	0.217706	109	1.71886	0.218021	0.262475	11	1.4654
Q06631	w	k	k	w	0.208312	0.209848	59	1.57707	0.247372	0.212197	127	1.62087	0.250141	0.214334	125	1.66737	0.204569	0.232301	4	1.3084
Q06632	w	k	k	w	0.202432	0.218548	46	1.6291	0.214231	0.208862	61	1.59509	0.226874	0.211457	61	1.62305	0.200831	0.218587	2	1.23254
Q08965	w	k	k	w	0.224716	0.231676	94	1.70501	0.255868	0.20706	143	1.58104	0.255775	0.211176	140	1.61871	0.204569	0.220529	4	1.24348
P37366	w	k	k	w	0.19848	0.203397	37	1.53752	0.218086	0.211368	69	1.6145	0.228646	0.214025	66	1.66263	0.206456	0.228867	5	1.2897
Q99207	w	k	k	w	0.223311	0.22655	91	1.67572	0.226423	0.220641	86	1.68496	0.233289	0.222917	79	1.79753	0.210264	0.245374	7	1.37796
P04456	w	k	k	w	0.250064	0.257698	145	1.84754	0.256947	0.230788	145	1.75983	0.257668	0.222203	145	1.78681	0.198979	0.230754	1	1.3
P12754	w	k	k	w	0.19805	0.208537	36	1.5691	0.203387	0.196895	38	1.50016	0.218826	0.204824	38	1.51951	0.204569	0.491374	4	2.43818
Q04067	w	k	k	w	0.205588	0.207098	53	1.56031	0.211842	0.192386	56	1.46334	0.223705	0.205147	52	1.5246	0.210264	0.249112	7	1.3974
P40518	w	k	k	w	0.191173	0.216151	20	1.61491	0.201078	0.191012	33	1.452	0.213668	0.208167	23	1.57195	0.225963	0.281422	15	1.55825
Q12406	w	k	k	w	0.205132	0.223925	52	1.66055	0.222469	0.201717	78	1.53888	0.23293	0.209609	78	1.59441	0.202694	0.361324	3	1.91607
P38431	w	k	k	w	0.208312	0.219242	59	1.63319	0.214231	0.207078	61	1.58119	0.226168	0.210968	59	1.6155	0.212186	0.291584	8	1.60652
P20435	w	k	k	k	0.212966	0.222339	69	1.65133	0.217602	0.210685	68	1.60923	0.227228	0.217944	62	1.72248	0.216064	0.214294	10	1.20812
P34077	w	k	k	k	0.203794	0.207426	49	1.56232	0.203851	0.183965	39	1.3929	0.214694	0.210893	26	1.61432	0.23409	0.221865	19	1.25097
Q00578	w	k	k	k	0.197209	0.1973	34	1.49931	0.202461	0.184969	36	1.40142	0.215036	0.206012	27	1.5382	0.218021	0.217074	11	1.22397
P53145	w	k	k	k	0.213844	0.214522	71	1.6052	0.210892	0.19541	54	1.4881	0.222304	0.208777	48	1.58146	0.214119	0.212949	9	1.2004
P32500	w	k	k	k	0.19805	0.204586	36	1.54487	0.200618	0.181195	32	1.36922	0.213327	0.204905	22	1.52079	0.221969	0.216557	13	1.22103
Q05791	w	k	k	k	0.189764	0.192397	17	1.46798	0.209944	0.205946	52	1.57231	0.221955	0.215159	47	1.68001	0.208354	0.184989	6	1.03132
Q06624	w	k	k	k	0.189764	0.207621	17	1.56351	0.197419	0.197016	25	1.50113	0.212986	0.208977	21	1.58457	0.206456	0.192567	5	1.07889
P26783	w	k	k	-	0.244454	0.24801	134	1.7956	0.259644	0.215538	150	1.64643	0.259188	0.214771	149	1.67407	0.198979	0.180361	1	1.00154
P52868	w	k	k	-	0.205588	0.205868	53	1.55276	0.210892	0.205055	54	1.56531	0.224407	0.21049	54	1.60808	0.198979	0.186211	1	1.03908
P40468	w	k	k	-	0.196656	0.199528	33	1.51337	0.202461	0.197542	36	1.50539	0.218134	0.205204	36	1.5255	0.198979	0.186688	1	1.04211
P09436	w	k	k	-	0.200218	0.200835	41	1.52156	0.206648	0.200209	45	1.52684	0.221257	0.205919	45	1.53675	0.198979	0.181362	1	1.00804
Q02206	w	k	k	-	0.203355	0.238523	48	1.74348	0.255335	0.20961	142	1.6009	0.256153	0.213046	141	1.64758	0.200831	0.208419	2	1.17414
Q07844	w	k	k	-	0.215242	0.225575	74	1.6701	0.221003	0.220451	75	1.68353	0.23114	0.216938	73	1.70718	0.200831	0.180315	2	1.00125
P14120	w	k	k	-	0.24496	0.246157	135	1.78552	0.265088	0.21279	160	1.62543	0.262241	0.2144	157	1.66838	0.202694	0.180575	3	1.00294
P41805	w	k	k	-	0.238922	0.250176	123	1.80733	0.270045	0.204106	169	1.55783	0.266856	0.208869	169	1.58289	0.198979	0.180123	1	1
P05756	w	k	k	-	0.246485	0.254672	138	1.83146	0.257484	0.223589	146	1.70694	0.258047	0.218767	146	1.73497	-	-	-	-
P19097	w	k	k	-	0.198909	0.209804	38	1.5768	0.208527	0.198404	49	1.51235	0.221955	0.209297	47	1.58955	0.202694	0.180654	3	1.00344
P36009	w	k	k	-	0.195778	0.206948	31	1.5594	0.199701	0.196843	30	1.49974	0.216066	0.206263	30	1.54214	0.198979	0.186503	1	1.04094
P21538	w	k	k	-	0.203794	0.215114	49	1.60873	0.210417	0.20502	53	1.56504	0.223354	0.21049	51	1.60808	0.200831	0.180123	2	1
P38861	w	k	k	-	0.206947	0.210297	56	1.57979	0.20618	0.197657	44	1.50632	0.219866	0.206148	41	1.54034	0.202694	0.188191	3	1.05159
P39985	w	k	k	-	0.199779	0.207682	40	1.56389	0.205713	0.203307	43	1.55151	0.220561	0.207367	43	1.55945	-	-	-	-
Q07979	w	k	k	-	0.202876	0.238874	47	1.74543	0.239044	0.215175	111	1.64367	0.24347	0.217026	107	1.70852	0.204569	0.192278	4	1.0771
P04801	w	k	k	-	0.197209	0.208863	34	1.57108	0.20478	0.198822	41	1.51572	0.219172	0.207204	39	1.5569	0.200831	0.180823	2	1.00454
P38112	w	k	k	-	0.218531	0.227621	81	1.68188	0.235965	0.211782	105	1.61768	0.242734	0.21231	105	1.63623	-	-	-	-
P35194	w	k	k	-	0.22137	0.235856	87	1.72858	0.226921	0.224444	87	1.71328	0.23545	0.220075	85	1.75476	0.200831	0.184893	2	1.0307
Q06218	w	k	k	-	0.210246	0.229185	63	1.69083	0.228379	0.213384	90	1.62999	0.236897	0.214675	89	1.67259	0.200831	0.186089	2	1.03831
P54839	w	k	k	-	0.196656	0.226933	33	1.67793	0.207586	0.202868	47	1.54803	0.220909	0.209067	44	1.58597	0.202694	0.18629	3	1.03958
Q04217	w	k	k	-	0.220425	0.224706	85	1.66508	0.222955	0.221312	79	1.68998	0.23293	0.219572	78	1.74715	0.198979	0.180123	1	1
P35196	w	k	-	w	0.19028	0.218414	18	1.62831	0.197419	0.19645	25	1.49655	0.210947	0.209843	15	1.59804	0.216064	0.290696	10	1.60234
P40993	w	-	w	w	0.189454	0.216797	16	1.61874	0.191986	0.191482	13	1.45589	0.20892	0.222213	9	1.78697	0.208354	0.221044	6	1.24637
P36107	w	-	w	w	0.193161	0.194481	25	1.48136	0.195606	0.191213	21	1.45366	0.207575	0.232033	5	1.93266	0.227978	0.237528	16	1.33652
P32773	w	-	w	w	0.188852	0.201152	15	1.52355	0.190132	0.187497	9	1.42272	0.207575	0.239234	5	2.03729	0.208354	0.233732	6	1.31614
P43682	w	-	w	w	0.189764	0.203711	17	1.53946	0.191118	0.188511	11	1.4312	0.207575	0.268413	5	2.44475	0.210264	0.224478	7	1.26551
P24280	w	-	w	k	0.191429	0.193936	21	1.47787	0.194704	0.193489	19	1.47241	0.209932	0.231472	12	1.92443	0.212186	0.186077	8	1.03824
P41834	w	-	w	k	0.190568	0.210759	19	1.58259	0.194254	0.186538	18	1.41466	0.209932	0.220541	12	1.76179	0.214119	0.202419	9	1.13872
P25045	w	-	w	k	0.190568	0.20018	19	1.51746	0.194254	0.18786	18	1.42576	0.21027	0.210407	13	1.6068	0.206456	0.197016	5	1.10617
P11927	w	-	w	-	0.186724	0.218427	10	1.62839	0.189247	0.185974	7	1.40992	0.207911	0.209628	6	1.5947	0.200831	0.19379	2	1.08643
P38242	w	-	w	-	0.186724	0.217097	10	1.62052	0.190576	0.189489	10	1.43936	0.208583	0.22019	8	1.7565	0.202694	0.184879	3	1.03061
Q04080	w	-	k	w	0.187999	0.221379	13	1.64572	0.196058	0.184117	22	1.39419	0.211965	0.199068	18	1.42801	0.208354	0.295387	6	1.62434
P10507	w	-	k	-	0.186724	0.199257	10	1.51166	0.194704	0.192255	19	1.46226	0.212305	0.202849	19	1.4883	0.198979	0.180123	1	1
Q07688	w	-	-	w	0.187999	0.199389	13	1.51249	0.190576	0.18065	10	1.36453	0.207911	0.197111	6	1.39654	0.208354	0.212524	6	1.19795
P36080	w	-	-	w	0.195778	0.208788	31	1.57063	0.192908	0.184196	15	1.39486	0.208583	0.206558	8	1.54677	0.210264	0.248358	7	1.39349
P39012	w	-	-	w	0.1863	0.19195	9	1.46509	0.191986	0.178682	13	1.34751	0.209257	0.199885	10	1.44109	0.208354	0.240705	6	1.3534
P40527	w	-	-	w	0.188852	0.194131	15	1.47912	0.191564	0.179255	12	1.35249	0.206905	0.194718	3	1.35779	0.214119	0.227188	9	1.28048
P36051	w	-	-	w	0.185877	0.194688	8	1.48269	0.189247	0.168833	7	1.26021	0.20657	0.174957	2	1.02578	0.206456	0.218224	5	1.23049
P07286	w	-	-	k	0.187148	0.18979	11	1.45108	0.189689	0.166346	8	1.23757	0.206235	0.205853	1	1.53571	0.210264	0.200464	7	1.12702
P52871	w	-	-	-	0.188852	0.218022	15	1.62599	0.187048	0.161138	2	1.18933	-	-	-	-	0.200831	0.180242	2	1.00077
P23797	w	-	-	-	0.183772	0.230537	3	1.69854	-	-	-	-	-	-	-	-	-	-	-	-
P38221	w	-	-	-	0.184193	0.221194	4	1.64464	0.187484	0.150644	3	1.08842	-	-	-	-	0.202694	0.185062	3	1.03178
Q12746	w	-	-	-	0.185877	0.197592	8	1.50116	0.188805	0.171155	6	1.28113	0.20657	0.174316	2	1.01463	0.204569	0.182635	4	1.01624
P40546	w	-	-	-	0.202876	0.300002	47	2.06161	0.187048	0.180307	2	1.36158	0.206235	0.197501	1	1.40282	0.200831	0.180123	2	1
P38145	w	-	-	-	0.183353	0.291739	2	2.02123	0.18661	0.142746	1	1.00886	0.206235	0.173912	1	1.00757	-	-	-	-
Q00618	w	-	-	-	0.185036	0.203811	6	1.54008	0.187924	0.152087	4	1.10261	0.206905	0.174971	3	1.02602	0.200831	0.207143	2	1.16667
Q08693	w	-	-	-	0.184193	0.184336	4	1.41518	0.187048	0.153801	2	1.11933	0.20657	0.18058	2	1.12256	-	-	-	-
P18963	w	-	-	-	0.188852	0.199203	15	1.51132	0.188805	0.185937	6	1.4096	0.207575	0.188677	5	1.25864	0.198979	0.181024	1	1.00584
Q8TGJ3	w	-	-	-	0.183353	0.337925	2	2.23983	-	-	-	-	-	-	-	-	-	-	-	-
P53852	w	-	-	-	0.187999	0.209733	13	1.57637	0.192461	0.18802	14	1.4271	0.21027	0.199479	13	1.4346	0.198979	0.190873	1	1.06838
P20048	w	-	-	-	0.183353	0.353783	2	2.31146	0.18661	0.1663	1	1.23715	-	-	-	-	0.198979	0.202913	1	1.14167
P53062	w	-	-	-	0.184193	0.185457	4	1.42262	0.187484	0.150791	3	1.08987	0.206235	0.173912	1	1.00757	0.200831	0.194623	2	1.09156
Q05498	w	-	-	-	0.187574	0.200703	12	1.52074	0.189247	0.175383	7	1.31868	0.208247	0.193798	7	1.34282	-	-	-	-
Q3E834	w	-	-	-	0.183772	0.257533	3	1.84667	-	-	-	-	-	-	-	-	-	-	-	-
P36155	w	-	-	-	0.183772	0.232496	3	1.70966	0.187048	0.147077	2	1.0529	0.206235	0.174157	1	1.01185	0.198979	0.181868	1	1.0113
Q12165	w	-	-	-	0.1863	0.210326	9	1.57997	0.187924	0.18723	4	1.42048	0.20724	0.202437	4	1.48176	0.198979	0.186619	1	1.04167
P43636	w	-	-	-	0.185036	0.199736	6	1.51467	0.187048	0.156394	2	1.14436	-	-	-	-	0.200831	0.181121	2	1.00648
P38904	w	-	-	-	0.186724	0.201463	10	1.52549	0.188364	0.148612	5	1.06827	0.206905	0.17657	3	1.05374	0.200831	0.186352	2	1.03998
P33331	w	-	-	-	0.189764	0.194583	17	1.48201	0.188364	0.159332	5	1.17233	0.20657	0.178394	2	1.08517	0.202694	0.180123	3	1
P09950	w	-	-	-	0.184193	0.241088	4	1.7577	0.188364	0.179365	5	1.35344	0.207575	0.19434	5	1.35164	-	-	-	-
P40498	k	w	w	w	0.196216	0.187865	32	1.4385	0.192908	0.209973	15	1.60371	0.210608	0.21379	14	1.65902	0.202694	0.25449	3	1.42504
P36012	k	w	w	w	0.343513	0.169229	311	1.31147	0.195606	0.212475	21	1.62302	0.212645	0.221552	20	1.77703	0.206456	0.226556	5	1.277
P32325	k	w	w	w	0.208312	0.185036	59	1.41983	0.194704	0.205394	19	1.56798	0.210947	0.211202	15	1.61912	0.212186	0.24054	8	1.35253
Q02199	k	w	w	w	0.204236	0.203975	50	1.5411	0.198786	0.209169	28	1.59748	0.212645	0.226873	20	1.85656	0.221969	0.238436	13	1.34136
Q12517	k	w	w	w	0.201985	0.200513	45	1.51955	0.199701	0.20159	30	1.53787	0.212305	0.21549	19	1.68508	0.227978	0.260332	16	1.45464
P40693	k	w	w	w	0.339874	0.19692	305	1.4969	0.219542	0.250059	72	1.89636	0.230069	0.233125	70	1.94865	0.206456	0.239504	5	1.34704
Q12143	k	w	w	w	0.200678	0.19187	42	1.46457	0.193356	0.215931	16	1.64942	0.209932	0.224031	12	1.81421	0.206456	0.229413	5	1.29269
P15436	k	w	w	w	0.196656	0.185508	33	1.42296	0.194704	0.214799	19	1.64081	0.211965	0.212358	18	1.63698	0.202694	0.265699	3	1.48148
Q06245	k	w	w	w	0.21571	0.175879	75	1.35794	0.197419	0.207437	25	1.58399	0.211625	0.227237	17	1.86195	0.218021	0.282938	11	1.56551
Q05027	k	w	w	w	0.231015	0.194413	107	1.48093	0.213274	0.234157	59	1.78421	0.223354	0.235984	51	1.99028	0.238221	0.29741	21	1.63376
P32915	k	w	w	w	0.203794	0.183839	49	1.41187	0.194704	0.199925	19	1.52457	0.207575	0.261014	5	2.34373	0.23409	0.256675	19	1.43616
P32521	k	w	w	w	0.200218	0.177155	41	1.3667	0.196511	0.208454	23	1.59192	0.210608	0.224197	14	1.81669	0.221969	0.235157	13	1.32381
P32523	k	w	w	w	0.246485	0.204059	138	1.54161	0.212796	0.239942	58	1.82556	0.225462	0.232577	57	1.94062	0.218021	0.253557	11	1.42027
Q12030	k	w	w	w	0.214309	0.202429	72	1.5315	0.211842	0.239117	56	1.8197	0.224407	0.230503	54	1.9102	0.24662	0.349686	25	1.86657
Q12488	k	w	w	w	0.200678	0.179198	42	1.38064	0.193356	0.288345	16	2.1496	0.210947	0.252019	15	2.2189	0.208354	0.252572	6	1.41522
P53044	k	w	w	w	0.19805	0.186945	36	1.43245	0.194254	0.195369	18	1.48776	0.209932	0.229241	12	1.8916	0.214119	0.214167	9	1.20739
P53919	k	w	w	w	0.361336	0.169582	340	1.31398	0.190132	0.195365	9	1.48773	0.207575	0.244017	5	2.10584	0.210264	0.258766	7	1.44675
P47134	k	w	w	w	0.19848	0.194312	37	1.48028	0.193805	0.208699	17	1.59383	0.21027	0.217594	13	1.71717	0.210264	0.256645	7	1.43601
P53168	k	w	w	w	0.202432	0.185421	46	1.42238	0.200618	0.203605	32	1.55387	0.213327	0.2245	22	1.82123	0.230004	0.291309	17	1.60523
Q08817	k	w	w	w	0.202432	0.18114	46	1.39378	0.193356	0.210825	16	1.6103	0.209594	0.221133	11	1.77072	0.208354	0.22458	6	1.26608
P30656	k	w	w	w	0.207855	0.200521	58	1.51959	0.203387	0.217888	38	1.66425	0.216754	0.228992	32	1.88793	0.225963	0.227268	15	1.28092
P06100	k	w	w	w	0.202876	0.168704	47	1.30775	0.194704	0.203499	19	1.55303	0.209594	0.253233	11	2.23588	0.22396	0.246277	14	1.38267
P40079	k	w	w	w	0.19805	0.193665	36	1.47613	0.192461	0.20772	14	1.5862	0.20892	0.230085	9	1.90404	0.208354	0.250421	6	1.40416
P32897	k	w	w	w	0.200678	0.19481	42	1.48347	0.195155	0.198358	20	1.51197	0.211965	0.217959	18	1.72271	0.216064	0.219131	10	1.23561
P06242	k	w	w	w	0.207855	0.178695	58	1.37722	0.194254	0.220257	18	1.68208	0.21027	0.230862	13	1.91546	0.212186	0.218373	8	1.23133
P28004	k	w	w	k	0.220897	0.182931	86	1.4058	0.206648	0.216849	45	1.65639	0.216066	0.246665	30	2.14348	0.230004	0.197047	17	1.10636
P50623	k	w	w	k	0.244454	0.176653	134	1.36326	0.196965	0.20466	24	1.5622	0.209594	0.229161	11	1.89041	0.232041	0.229971	18	1.29573
P38829	k	w	w	k	0.238922	0.164013	123	1.27406	0.193805	0.213575	17	1.63145	0.210608	0.225291	14	1.83303	0.206456	0.190528	5	1.06623
P53738	k	w	w	k	0.210648	0.199013	64	1.51013	0.192908	0.209748	15	1.60197	0.209932	0.221132	12	1.77071	0.206456	0.186552	5	1.04124
P40018	k	w	w	k	0.233969	0.208559	113	1.56924	0.222469	0.225279	78	1.71946	0.230069	0.23442	70	1.96754	0.216064	0.187587	10	1.04779
P39731	k	w	w	k	0.204236	0.191073	50	1.45941	0.199701	0.207658	30	1.58571	0.212645	0.235533	20	1.98374	0.22396	0.216531	14	1.22089
P14922	k	w	w	k	0.204683	0.185066	51	1.42003	0.197874	0.199559	26	1.52163	0.212305	0.216387	19	1.69877	0.212186	0.193837	8	1.08673
Q04031	k	w	w	k	0.234476	0.228335	114	1.68597	0.195606	0.197994	21	1.50904	0.210947	0.220446	15	1.76036	0.210264	0.203954	7	1.14785
P22804	k	w	w	k	0.200218	0.195708	41	1.4892	0.193805	0.196626	17	1.49798	0.21027	0.224048	13	1.81446	0.210264	0.200835	7	1.12924
P18759	k	w	w	k	0.206493	0.191952	55	1.4651	0.204315	0.209349	40	1.59887	0.217099	0.223159	33	1.80116	0.214119	0.194797	9	1.09262
P33332	k	w	w	k	0.196216	0.19614	32	1.49195	0.196965	0.207833	24	1.58708	0.212986	0.218277	21	1.72753	0.206456	0.182891	5	1.01789
Q12055	k	w	w	k	0.201985	0.182013	45	1.39965	0.193356	0.196145	16	1.49407	0.209257	0.216662	10	1.70297	0.208354	0.18803	6	1.05058
Q07914	k	w	w	-	0.200678	0.178434	42	1.37544	0.192461	0.206241	14	1.57463	0.21027	0.219946	13	1.75282	0.202694	0.184725	3	1.02963
P27636	k	w	w	-	0.212966	0.168917	69	1.30926	0.196058	0.215652	22	1.6473	0.212986	0.213579	21	1.65578	0.200831	0.185216	2	1.03276
P25808	k	w	w	-	0.376994	0.180498	365	1.38945	0.213274	0.255532	59	1.93392	0.225815	0.236189	58	1.99326	0.198979	0.185057	1	1.03175
Q12004	k	w	w	-	0.203794	0.2036	49	1.53878	0.194704	0.214465	19	1.63825	0.211965	0.217991	18	1.7232	0.200831	0.194189	2	1.08889
P00572	k	w	w	-	0.196656	0.162801	33	1.26524	0.188364	0.214413	5	1.63786	0.20724	0.239617	4	2.04282	0.198979	0.181982	1	1.01204
Q12146	k	w	w	-	0.19848	0.175396	37	1.35461	0.194254	0.24251	18	1.84371	0.211625	0.234808	17	1.97319	0.198979	0.181183	1	1.00688
P35728	k	w	w	-	0.204683	0.17875	51	1.37759	0.200618	0.240839	32	1.83191	0.216754	0.228562	32	1.88156	-	-	-	-
P36146	k	w	w	-	0.214309	0.192713	72	1.47001	0.190132	0.24095	9	1.83269	0.20892	0.225642	9	1.83824	0.198979	0.180123	1	1
Q02776	k	w	w	-	0.199344	0.189841	39	1.45141	0.191986	0.212179	13	1.62074	0.21027	0.222136	13	1.7858	0.198979	0.194189	1	1.08889
P15624	k	w	w	-	0.195778	0.184748	31	1.41791	0.194254	0.216263	18	1.65195	0.211965	0.214748	18	1.67371	-	-	-	-
P53230	k	w	w	-	0.195459	0.16304	30	1.26698	0.188364	0.214008	5	1.63476	0.20724	0.216461	4	1.6999	0.198979	0.188725	1	1.05495
P32892	k	w	w	-	0.223757	0.219971	92	1.63747	0.214711	0.259945	62	1.96384	0.227228	0.235962	62	1.98997	-	-	-	-
P38883	k	w	k	w	0.231015	0.22495	107	1.66649	0.214711	0.228016	62	1.7396	0.226521	0.222965	60	1.79825	0.204569	0.228133	4	1.28567
P22141	k	w	k	w	0.235942	0.195875	117	1.49026	0.215672	0.217852	64	1.66398	0.227936	0.218862	64	1.7364	0.221969	0.264862	13	1.47732
P24279	k	w	k	w	0.206041	0.196179	54	1.4922	0.209471	0.214617	51	1.63941	0.221955	0.218169	47	1.72589	0.212186	0.288279	8	1.59093
P16370	k	w	k	w	0.217118	0.205267	78	1.54907	0.209471	0.214634	51	1.63955	0.223004	0.216575	50	1.70164	0.216064	0.33742	10	1.81358
P36046	k	w	k	w	0.201596	0.179374	44	1.38183	0.197874	0.205047	26	1.56525	0.214352	0.21395	25	1.66148	0.208354	0.261777	6	1.4619
Q01329	k	w	k	w	0.203794	0.201944	49	1.52849	0.206648	0.217918	45	1.66448	0.220561	0.219524	43	1.74643	0.210264	0.215374	7	1.21429
P30665	k	w	k	w	0.210246	0.19362	63	1.47584	0.207117	0.209797	46	1.60235	0.221257	0.212899	45	1.64531	0.204569	0.428825	4	2.1921
Q08444	k	w	k	w	0.206493	0.2028	55	1.53381	0.20618	0.211708	44	1.61712	0.220213	0.214936	42	1.67659	0.204569	0.219495	4	1.23766
P33313	k	w	k	w	0.201145	0.180184	43	1.38733	0.197874	0.201864	26	1.54005	0.213668	0.209107	23	1.58659	0.208354	0.238585	6	1.34215
Q08032	k	w	k	w	0.237426	0.172456	120	1.33419	0.202924	0.218716	37	1.6705	0.218134	0.217371	36	1.71376	0.208354	0.346798	6	1.85417
P38996	k	w	k	k	0.200678	0.190985	42	1.45884	0.202461	0.205014	36	1.56499	0.216754	0.213351	32	1.65227	0.206456	0.186963	5	1.04384
P53927	k	w	k	k	0.255231	0.226774	155	1.67701	0.219542	0.239612	72	1.82321	0.229713	0.229459	69	1.89481	0.206456	0.186775	5	1.04266
P11938	k	w	k	k	0.205132	0.19388	52	1.47751	0.209944	0.212451	52	1.62283	0.222654	0.216514	49	1.70072	0.208354	0.201426	6	1.13279
P13382	k	w	k	k	0.204683	0.193716	51	1.47646	0.201078	0.209838	33	1.60267	0.21641	0.213235	31	1.65049	0.210264	0.195624	7	1.09769
P32367	k	w	k	-	0.195459	0.185249	30	1.42124	0.197419	0.199124	25	1.51814	0.21401	0.207428	24	1.5604	0.204569	0.180943	4	1.00532
Q07953	k	w	k	-	0.201985	0.182625	45	1.40375	0.196511	0.199351	23	1.51996	0.213327	0.207757	22	1.56555	0.198979	0.180523	1	1.00259
Q07478	k	w	k	-	0.205588	0.201987	53	1.52875	0.202924	0.207731	37	1.58628	0.217789	0.213224	35	1.65032	0.204569	0.18703	4	1.04427
P34241	k	w	k	-	0.223311	0.222955	91	1.65492	0.202461	0.210628	36	1.60878	0.217789	0.212075	35	1.6326	0.198979	0.181078	1	1.00619
P47088	k	w	-	w	0.206493	0.163203	55	1.26817	0.187048	0.284422	2	2.12458	-	-	-	-	0.200831	0.402667	2	2.08698
P53215	k	w	-	k	0.216649	0.163744	77	1.27211	0.189247	0.205973	7	1.57253	0.206235	0.173912	1	1.00757	0.208354	0.204764	6	1.15265
P41543	k	k	w	w	0.196216	0.195518	32	1.48799	0.19833	0.192292	27	1.46257	0.211965	0.21221	18	1.6347	0.227978	0.288724	16	1.59303
P40368	k	k	w	w	0.206947	0.20176	56	1.52734	0.200618	0.192563	32	1.4648	0.211625	0.220746	17	1.76489	0.23409	0.235449	19	1.32538
P14020	k	k	w	k	0.195778	0.181885	31	1.39879	0.19833	0.190564	27	1.44829	0.211965	0.214797	18	1.67447	0.214119	0.188429	9	1.05309
P36162	k	k	w	k	0.203355	0.181168	48	1.39396	0.208057	0.187288	48	1.42097	0.210947	0.228669	15	1.88315	0.275137	0.242826	38	1.3646
P53271	k	k	w	k	0.202432	0.173781	46	1.34343	0.201999	0.178596	35	1.34677	0.208583	0.278571	8	2.58116	0.259553	0.211943	31	1.1946
P19736	k	k	w	k	0.217118	0.210258	78	1.57955	0.220028	0.213647	73	1.632	0.222654	0.246288	49	2.13813	0.250887	0.199056	27	1.11854
P21825	k	k	w	k	0.204236	0.166611	50	1.29281	0.206648	0.171133	45	1.28093	0.209257	0.226927	10	1.85735	0.272878	0.210723	37	1.18755
P47149	k	k	w	k	0.228095	0.176801	101	1.36428	0.226423	0.182657	86	1.38175	0.21027	0.234722	13	1.97194	0.368079	0.22841	76	1.2872
P38313	k	k	w	k	0.205588	0.20148	53	1.52559	0.208527	0.199551	49	1.52157	0.215723	0.229376	29	1.8936	0.24662	0.243595	25	1.36864
P53159	k	k	w	k	0.203794	0.178757	49	1.37764	0.207117	0.182875	46	1.38362	0.209594	0.212153	11	1.63381	0.272878	0.230549	37	1.29888
P10614	k	k	w	k	0.231994	0.178688	109	1.37717	0.222955	0.18126	79	1.36978	0.20892	0.219619	9	1.74787	0.355137	0.238973	71	1.34421
P25385	k	k	w	k	0.206493	0.189271	55	1.4477	0.202924	0.186313	37	1.41277	0.211625	0.224186	17	1.81652	0.238221	0.199397	21	1.12059
P57743	k	k	w	k	0.210246	0.204739	63	1.54581	0.219056	0.208605	71	1.59309	0.223705	0.228681	52	1.88333	0.25737	0.228192	30	1.286
P16603	k	k	w	k	0.195778	0.189226	31	1.4474	0.197419	0.186854	25	1.41732	0.210608	0.222762	14	1.7952	0.218021	0.200177	11	1.12529
P36049	k	k	w	k	0.227188	0.215327	99	1.61	0.224431	0.212784	82	1.62539	0.225462	0.2282	57	1.87622	0.261747	0.215949	32	1.21758
Q02724	k	k	w	k	0.285315	0.170808	211	1.32263	0.267263	0.174172	164	1.30799	0.211286	0.216805	16	1.70515	0.576898	0.190146	152	1.06384
P25299	k	k	w	k	0.19848	0.176369	37	1.36131	0.199701	0.185078	30	1.40234	0.210608	0.223197	14	1.80173	0.23409	0.193684	19	1.08578
P34758	k	k	w	k	0.196656	0.175394	33	1.35459	0.197419	0.181301	25	1.37014	0.20724	0.232187	4	1.93491	0.240304	0.219919	22	1.24005
P40094	k	k	w	k	0.205132	0.179933	52	1.38562	0.202461	0.182936	36	1.38414	0.210608	0.2258	14	1.8406	0.248748	0.217427	26	1.22598
Q02795	k	k	w	k	0.217118	0.185956	78	1.42592	0.220515	0.18267	74	1.38186	0.212305	0.213737	19	1.6582	0.327364	0.23743	60	1.33599
P38261	k	k	w	k	0.201596	0.176467	44	1.36199	0.202461	0.18678	36	1.4167	0.210947	0.230305	15	1.90728	0.24662	0.229616	25	1.2938
P16522	k	k	w	k	0.199779	0.189261	40	1.44763	0.200618	0.191863	32	1.45903	0.213668	0.218113	23	1.72504	0.232041	0.2299	18	1.29535
Q03322	k	k	w	k	0.198909	0.179135	38	1.38021	0.197419	0.177319	25	1.33565	0.208583	0.23197	8	1.93174	0.238221	0.215569	21	1.21541
P53148	k	k	w	k	0.212471	0.184304	68	1.41497	0.211367	0.187508	55	1.42281	0.209257	0.224788	10	1.82552	0.293577	0.240091	46	1.35015
P53267	k	k	w	k	0.213476	0.175376	70	1.35447	0.199701	0.196011	30	1.49299	0.211625	0.23084	17	1.91515	0.238221	0.23672	21	1.3322
P06197	k	k	w	k	0.200678	0.1895	42	1.44919	0.203851	0.186757	39	1.41651	0.207911	0.21914	6	1.74063	0.263952	0.233616	33	1.31551
P32854	k	k	w	k	0.201596	0.179068	44	1.37975	0.196965	0.185462	24	1.40559	0.209594	0.216322	11	1.69778	0.225963	0.210707	15	1.18745
P40014	k	k	w	k	0.229552	0.169816	104	1.31563	0.2319	0.176999	97	1.33285	0.20892	0.255151	9	2.26263	0.41333	0.213788	93	1.20522
P32569	k	k	w	k	0.259392	0.17694	163	1.36523	0.260728	0.181989	152	1.37603	0.22511	0.226506	56	1.8511	0.462798	0.196518	111	1.10315
P33895	k	k	w	k	0.239922	0.17488	125	1.35104	0.243707	0.179309	120	1.35295	0.21027	0.223765	13	1.81023	0.460021	0.224054	110	1.26316
Q08204	k	k	w	k	0.198909	0.180314	38	1.3882	0.201078	0.183962	33	1.39288	0.211965	0.2136	18	1.65611	0.238221	0.20432	21	1.15003
P53550	k	k	w	k	0.209227	0.180951	61	1.3925	0.212796	0.183985	58	1.39307	0.21401	0.214064	24	1.66323	0.281975	0.213944	41	1.20611
P47093	k	k	w	k	0.222323	0.181539	89	1.39647	0.227379	0.187928	88	1.42633	0.220561	0.225927	43	1.84249	0.317523	0.202444	56	1.13887
P46961	k	k	w	k	0.212966	0.196502	69	1.49425	0.216154	0.202902	65	1.5483	0.206905	0.237903	3	2.01808	0.332338	0.267302	62	1.48943
Q02774	k	k	w	k	0.217118	0.183648	78	1.4106	0.219542	0.18408	72	1.39387	0.210947	0.219904	15	1.75218	0.322425	0.241608	58	1.35818
P40070	k	k	w	k	0.225197	0.19525	95	1.48628	0.231405	0.195849	96	1.49167	0.224407	0.225802	54	1.84063	0.315086	0.224424	55	1.26522
P33767	k	k	w	k	0.208312	0.18703	59	1.433	0.210892	0.184083	54	1.3939	0.210608	0.215965	14	1.69233	0.295928	0.248581	47	1.39465
P40969	k	k	w	k	0.198909	0.173981	38	1.34482	0.19833	0.17131	27	1.28251	0.207911	0.224787	6	1.8255	0.238221	0.205523	21	1.15713
Q03954	k	k	w	k	0.203794	0.195887	49	1.49034	0.206648	0.196779	45	1.49922	0.210608	0.248372	14	2.16762	0.275137	0.240215	38	1.35081
Q06411	k	k	w	k	0.256272	0.173103	157	1.33871	0.216154	0.198976	65	1.51695	0.218826	0.229135	38	1.89004	0.25737	0.205461	30	1.15677
Q06096	k	k	w	k	0.198909	0.191933	38	1.46498	0.202461	0.190353	36	1.44654	0.213327	0.221306	22	1.77332	0.227978	0.215858	16	1.21705
P25368	k	k	w	k	0.206947	0.201669	56	1.52677	0.201078	0.183221	33	1.38656	0.211625	0.223231	17	1.80223	0.230004	0.203354	17	1.14429
P53298	k	k	w	k	0.203355	0.200045	48	1.51661	0.202461	0.201771	36	1.53931	0.214352	0.229211	25	1.89115	0.225963	0.218542	15	1.23229
P33203	k	k	w	k	0.253156	0.173519	151	1.3416	0.256409	0.177553	144	1.33769	0.219519	0.231709	40	1.92791	0.448942	0.185958	106	1.03748
P69851	k	k	w	k	0.195778	0.189763	31	1.4509	0.200159	0.193503	31	1.47252	0.20892	0.277699	9	2.56955	0.250887	0.232386	27	1.30886
P69852	k	k	w	k	0.208769	0.181176	60	1.39402	0.213274	0.184535	59	1.39774	0.207575	0.300933	5	2.87318	0.322425	0.235438	58	1.32532
P40357	k	k	w	k	0.199344	0.165017	39	1.28133	0.19833	0.175256	27	1.31755	0.209257	0.22481	10	1.82585	0.238221	0.217772	21	1.22793
P53549	k	k	w	k	0.215242	0.195032	74	1.48489	0.218086	0.200179	69	1.5266	0.222654	0.225373	49	1.83424	0.250887	0.226084	27	1.2744
P48837	k	k	w	k	0.211992	0.190263	67	1.45416	0.208057	0.186259	48	1.41232	0.213327	0.222109	22	1.7854	0.261747	0.214932	32	1.21177
P38264	k	k	w	k	0.250578	0.170436	146	1.32001	0.265638	0.174634	161	1.31207	0.215036	0.215649	27	1.68751	0.527005	0.22633	134	1.27576
P36057	k	k	w	k	0.199344	0.186585	39	1.43008	0.203851	0.18838	39	1.43011	0.20724	0.21966	4	1.74849	0.270631	0.251668	36	1.41058
P23639	k	k	w	k	0.210648	0.20211	64	1.52952	0.210417	0.196744	53	1.49893	0.218826	0.222802	38	1.7958	0.240304	0.211789	22	1.19371
P49018	k	k	w	k	0.21108	0.182733	65	1.40448	0.215672	0.184549	64	1.39786	0.207575	0.222134	5	1.78578	0.329846	0.245281	61	1.37747
P40089	k	k	w	k	0.2074	0.198827	57	1.50896	0.209944	0.197984	52	1.50896	0.216066	0.235329	30	1.98078	0.263952	0.233004	33	1.31221
Q03761	k	k	k	w	0.237924	0.193872	121	1.47746	0.228379	0.213965	90	1.63443	0.235812	0.217055	86	1.70896	0.23409	0.388727	19	2.03011
P30619	k	k	k	w	0.195778	0.191583	31	1.46272	0.197419	0.189493	25	1.4394	0.21401	0.205015	24	1.52253	0.204569	0.277079	4	1.53731
P41810	k	k	k	w	0.2074	0.185913	57	1.42564	0.203387	0.198125	38	1.5101	0.215723	0.212965	29	1.64634	0.221969	0.243882	13	1.37014
P07283	k	k	k	w	0.195459	0.175629	30	1.35622	0.203851	0.191133	39	1.453	0.218134	0.204307	36	1.51136	0.202694	0.26019	3	1.45393
P32797	k	k	k	w	0.206493	0.170897	55	1.32326	0.197874	0.184968	26	1.40141	0.213327	0.198193	22	1.41396	0.212186	0.227202	8	1.28056
P32074	k	k	k	w	0.206947	0.188123	56	1.44019	0.211842	0.191298	56	1.45436	0.222654	0.206828	49	1.551	0.214119	0.234583	9	1.32073
P48415	k	k	k	w	0.195034	0.178524	29	1.37605	0.211367	0.187379	55	1.42173	0.224758	0.199398	55	1.4333	0.202694	0.402528	3	2.08642
Q12522	k	k	k	w	0.235446	0.230811	116	1.7001	0.233419	0.220954	100	1.6873	0.238713	0.21954	94	1.74667	0.214119	0.214601	9	1.20988
P19735	k	k	k	w	0.251092	0.183892	147	1.41222	0.254265	0.186674	140	1.41581	0.25502	0.201912	138	1.47342	0.204569	0.228159	4	1.28582
P15646	k	k	k	w	0.284762	0.199861	210	1.51546	0.276176	0.198288	180	1.51141	0.269956	0.206919	177	1.55244	0.206456	0.271603	5	1.51062
P09733	k	k	k	w	0.256793	0.170824	158	1.32274	0.369372	0.174589	334	1.31168	0.333854	0.195421	333	1.3692	0.204569	0.258253	4	1.44415
Q08746	k	k	k	w	0.216178	0.200665	76	1.5205	0.223939	0.201693	81	1.53869	0.232572	0.208202	77	1.57249	0.212186	0.215997	8	1.21785
P32501	k	k	k	w	0.19848	0.186475	37	1.42935	0.200159	0.191775	31	1.45831	0.216066	0.203354	30	1.4963	0.206456	0.391447	5	2.04126
P32911	k	k	k	w	0.221846	0.178688	88	1.37718	0.224431	0.179391	82	1.35366	0.23114	0.196493	73	1.38655	0.221969	0.223517	13	1.26018
P20606	k	k	k	w	0.19848	0.175666	37	1.35647	0.19833	0.17978	27	1.35702	0.21401	0.199237	24	1.43072	0.206456	0.240881	5	1.35433
P21951	k	k	k	w	0.203794	0.201995	49	1.5288	0.20618	0.201575	44	1.53775	0.220909	0.207369	44	1.55947	0.204569	0.217377	4	1.22569
P19882	k	k	k	w	0.343513	0.162796	311	1.2652	0.363591	0.170358	325	1.27397	0.330002	0.191966	324	1.31286	0.200831	0.399835	2	2.07548
Q12019	k	k	k	w	0.209686	0.191183	62	1.46013	0.215191	0.196677	63	1.49839	0.224758	0.209968	55	1.59998	0.216064	0.246883	10	1.38583
Q12158	k	k	k	w	0.210246	0.192309	63	1.46741	0.206648	0.191166	45	1.45327	0.220909	0.204232	44	1.51018	0.210264	0.251435	7	1.40938
Q08446	k	k	k	w	0.197622	0.191481	35	1.46205	0.197419	0.1963	25	1.49534	0.211965	0.211578	18	1.62493	0.214119	0.217102	9	1.22413
P40348	k	k	k	w	0.208769	0.187017	60	1.43292	0.211842	0.190266	56	1.44582	0.224407	0.201536	54	1.46744	0.214119	0.3298	9	1.78021
P32597	k	k	k	w	0.219004	0.209868	82	1.57719	0.231405	0.213137	96	1.6281	0.239441	0.213915	96	1.66094	0.208354	0.23698	6	1.33359
P15303	k	k	k	w	0.21108	0.182431	65	1.40246	0.213752	0.188968	60	1.43502	0.226521	0.202513	60	1.48297	0.208354	0.276111	6	1.53261
P40991	k	k	k	w	0.236929	0.221923	119	1.6489	0.240075	0.210267	113	1.60599	0.24347	0.214339	107	1.66745	0.208354	0.241472	6	1.35746
P38873	k	k	k	w	0.216178	0.172838	76	1.33686	0.217119	0.180075	67	1.35957	0.222304	0.200296	48	1.44767	0.23615	0.242685	20	1.36385
P21147	k	k	k	w	0.196216	0.183652	32	1.41062	0.215672	0.188967	64	1.43501	0.222654	0.205591	49	1.53159	0.227978	0.250533	16	1.40474
P39990	k	k	k	w	0.206041	0.187013	54	1.4329	0.199243	0.17923	29	1.35226	0.214694	0.195656	26	1.37301	0.210264	0.23113	7	1.30205
Q04177	k	k	k	w	0.208312	0.184767	59	1.41804	0.209944	0.184852	52	1.40043	0.221955	0.20019	47	1.44598	0.216064	0.271396	10	1.50961
P36047	k	k	k	w	0.201985	0.171284	45	1.32598	0.205246	0.179612	42	1.35557	0.219866	0.197631	41	1.40492	0.202694	0.253335	3	1.41913
P40339	k	k	k	w	0.204683	0.178077	51	1.373	0.208527	0.182396	49	1.37952	0.222304	0.196599	48	1.38827	0.206456	0.441393	5	2.24201
P39008	k	k	k	w	0.212966	0.178065	69	1.37292	0.209471	0.185936	51	1.40959	0.21848	0.206658	37	1.54834	0.23615	0.241008	20	1.35501
P40160	k	k	k	w	0.227188	0.191999	99	1.46541	0.221003	0.190449	75	1.44734	0.231497	0.203266	74	1.49491	0.212186	0.215999	8	1.21786
P32497	k	k	k	w	0.221846	0.192466	88	1.46842	0.228379	0.188695	90	1.43274	0.234729	0.202885	83	1.48887	0.219989	0.269777	12	1.50165
P38968	k	k	k	w	0.206041	0.199673	54	1.51428	0.220028	0.200937	73	1.53266	0.23114	0.206878	73	1.5518	0.206456	0.317817	5	1.72695
P22138	k	k	k	w	0.245976	0.189608	137	1.4499	0.231405	0.192302	96	1.46265	0.239077	0.202852	95	1.48834	0.210264	0.269295	7	1.49928
P43588	k	k	k	w	0.640847	0.172538	766	1.33476	0.442493	0.178607	444	1.34686	0.381422	0.198086	441	1.41224	0.232041	0.256128	18	1.43338
P06704	k	k	k	w	0.202876	0.174491	47	1.34835	0.204315	0.187682	40	1.42427	0.219519	0.200672	40	1.45366	0.204569	0.224053	4	1.26316
Q04491	k	k	k	w	0.205588	0.178784	53	1.37783	0.202924	0.196954	37	1.50063	0.217099	0.21199	33	1.63129	0.216064	0.217706	10	1.22756
P40016	k	k	k	w	0.226207	0.19426	97	1.47995	0.230388	0.201248	94	1.53514	0.236173	0.212801	87	1.6438	0.219989	0.228201	12	1.28605
P22139	k	k	k	w	0.214776	0.209275	73	1.57359	0.215191	0.21318	63	1.62843	0.226874	0.216322	61	1.69778	0.208354	0.29073	6	1.6025
P09938	k	k	k	w	0.19848	0.187424	37	1.4356	0.201999	0.192724	35	1.46612	0.217443	0.204097	34	1.50804	0.202694	0.258676	3	1.4463
P38333	k	k	k	w	0.229552	0.220142	104	1.63848	0.239559	0.209807	112	1.60243	0.244944	0.212474	111	1.63876	0.204569	0.219343	4	1.23681
P33322	k	k	k	w	0.274894	0.189523	192	1.44934	0.267833	0.186182	165	1.41167	0.264543	0.199729	163	1.43859	0.212186	0.278797	8	1.54561
P14907	k	k	k	w	0.215242	0.195007	74	1.48473	0.208999	0.190428	50	1.44716	0.220561	0.206921	43	1.55246	0.219989	0.235619	12	1.3263
P26754	k	k	k	w	0.206041	0.196684	54	1.49541	0.204315	0.201913	40	1.54044	0.219172	0.209179	39	1.58772	0.206456	0.316666	5	1.72178
P26755	k	k	k	w	0.213844	0.177624	71	1.36991	0.216636	0.182195	66	1.3778	0.227936	0.198957	64	1.42624	0.206456	0.290907	5	1.60333
P36076	k	k	k	w	0.219004	0.167726	82	1.30078	0.212319	0.197701	57	1.50667	0.221606	0.215063	46	1.67855	0.225963	0.295761	15	1.62608
P11075	k	k	k	w	0.211992	0.175234	67	1.35349	0.219542	0.182309	72	1.37878	0.227936	0.199359	64	1.43268	0.212186	0.340862	8	1.82854
P27692	k	k	k	w	0.257309	0.185179	159	1.42078	0.236477	0.193915	106	1.4759	0.242734	0.204467	105	1.51388	0.206456	0.227993	5	1.28491
P40477	k	k	k	w	0.2074	0.200643	57	1.52036	0.200159	0.193664	31	1.47384	0.215723	0.204597	29	1.51594	0.212186	0.218874	8	1.23416
P06634	k	k	k	w	0.273809	0.181703	190	1.39757	0.306757	0.186513	233	1.41445	0.288534	0.203176	224	1.49347	0.214119	0.291821	9	1.60764
P32504	k	k	k	w	0.204236	0.189106	50	1.44662	0.211367	0.199046	55	1.51751	0.222304	0.213688	48	1.65746	0.216064	0.218156	10	1.2301
P25694	k	k	k	w	0.271109	0.16829	185	1.3048	0.275054	0.175718	178	1.32162	0.269956	0.195585	177	1.37186	0.22396	0.228328	14	1.28675
P18239	k	k	k	w	0.225687	0.169977	96	1.31677	0.2319	0.181506	97	1.37189	0.237986	0.197653	92	1.40527	0.206456	0.24225	5	1.36156
P29496	k	k	k	w	0.207855	0.202868	58	1.53423	0.224939	0.200151	83	1.52637	0.234729	0.208029	83	1.56979	0.204569	0.545389	4	2.6494
Q04264	k	k	k	w	0.206041	0.190329	54	1.45459	0.208999	0.192956	50	1.46803	0.21641	0.212758	31	1.64315	0.23615	0.250201	20	1.40302
Q05022	k	k	k	w	0.28587	0.193918	212	1.47776	0.2956	0.191282	214	1.45423	0.283334	0.202306	211	1.47968	0.208354	0.279556	6	1.54927
P32481	k	k	k	w	0.223757	0.188107	92	1.44008	0.232406	0.190881	98	1.45091	0.239077	0.202209	95	1.47814	0.208354	0.228792	6	1.28929
P32565	k	k	k	w	0.228095	0.193655	101	1.47607	0.234945	0.198333	103	1.51177	0.242	0.206346	103	1.54346	0.202694	0.264915	3	1.47758
Q12176	k	k	k	w	0.249038	0.230637	143	1.69911	0.246321	0.2218	125	1.69362	0.249395	0.217402	123	1.71424	0.204569	0.262218	4	1.46411
P36160	k	k	k	w	0.313159	0.198744	260	1.50843	0.274494	0.201205	177	1.5348	0.269568	0.207409	176	1.5601	0.202694	0.339337	3	1.82192
P20053	k	k	k	w	0.217589	0.209592	79	1.57551	0.224431	0.208687	82	1.59373	0.233649	0.215279	80	1.68185	0.208354	0.251092	6	1.40762
P06839	k	k	k	w	0.218531	0.174922	81	1.35134	0.221491	0.180839	76	1.36616	0.231855	0.196747	75	1.39067	0.210264	0.28406	7	1.57088
P02293	k	k	k	w	0.283103	0.18311	207	1.407	0.359751	0.188177	319	1.42842	0.327019	0.202815	317	1.48775	0.206456	0.22362	5	1.26075
Q12250	k	k	k	w	0.231015	0.199798	107	1.51506	0.229888	0.203602	93	1.55384	0.236173	0.211794	87	1.62827	0.219989	0.2441	12	1.37129
Q02555	k	k	k	w	0.197209	0.174225	34	1.34651	0.196965	0.193087	24	1.46911	0.212986	0.204395	21	1.51274	0.204569	0.213058	4	1.20103
Q12460	k	k	k	w	0.241929	0.20891	129	1.57137	0.233419	0.212665	100	1.62447	0.239441	0.214488	96	1.66974	0.210264	0.249454	7	1.39916
P07834	k	k	k	w	0.201985	0.182909	45	1.40566	0.197419	0.195825	25	1.49147	0.213327	0.208983	22	1.58467	0.214119	0.240631	9	1.35301
P02557	k	k	k	w	0.265754	0.167385	175	1.29835	0.379087	0.174553	349	1.31136	0.339882	0.194942	347	1.36142	0.208354	0.214189	6	1.20752
P36015	k	k	k	w	0.204683	0.186609	51	1.43023	0.205713	0.182647	43	1.38166	0.218134	0.207966	36	1.56881	0.219989	0.225605	12	1.27176
Q12464	k	k	k	w	0.258361	0.180084	161	1.38665	0.296764	0.184325	216	1.39596	0.284929	0.199563	215	1.43594	0.204569	0.258393	4	1.44486
Q03921	k	k	k	w	0.19848	0.187471	37	1.43591	0.201078	0.198662	33	1.51442	0.213668	0.210121	23	1.60236	0.216064	0.309749	10	1.6905
P25655	k	k	k	w	0.220425	0.179889	85	1.38533	0.212319	0.194231	57	1.47848	0.220561	0.207977	43	1.56899	0.242398	0.282122	23	1.56161
P47037	k	k	k	w	0.212966	0.189799	69	1.45114	0.22198	0.188751	77	1.43321	0.226874	0.204147	61	1.50884	0.23409	0.237938	19	1.33871
P29469	k	k	k	w	0.213844	0.199131	71	1.51087	0.221003	0.204061	75	1.55748	0.229001	0.212914	67	1.64555	0.227978	0.247743	16	1.3903
P11746	k	k	k	w	0.195778	0.178999	31	1.37929	0.215672	0.206247	64	1.57468	0.226168	0.214421	59	1.6687	0.212186	0.219826	8	1.23952
P36100	k	k	k	w	0.205588	0.196123	53	1.49184	0.203851	0.194239	39	1.47854	0.21848	0.205624	37	1.5321	0.206456	0.220899	5	1.24555
Q03957	k	k	k	w	0.212966	0.179471	69	1.38249	0.205246	0.192788	42	1.46665	0.218826	0.204437	38	1.51341	0.208354	0.215605	6	1.21561
P10964	k	k	k	w	0.21806	0.19729	80	1.49925	0.215672	0.197777	64	1.50729	0.226168	0.208482	59	1.57687	0.219989	0.225101	12	1.26897
P20459	k	k	k	w	0.205588	0.201227	53	1.52401	0.206648	0.198621	45	1.5141	0.220909	0.206211	44	1.54133	0.204569	0.282405	4	1.56296
P08518	k	k	k	w	0.240924	0.185415	127	1.42234	0.241109	0.189244	115	1.43732	0.244575	0.202172	110	1.47756	0.227978	0.258348	16	1.44464
P05317	k	k	k	w	0.252123	0.203212	149	1.53637	0.361667	0.181479	322	1.37166	0.329149	0.197746	322	1.40676	0.206456	0.284203	5	1.57156
P53040	k	k	k	w	0.240924	0.186622	127	1.43032	0.230388	0.205226	94	1.56666	0.236173	0.214072	87	1.66335	0.23409	0.322677	19	1.74867
P53622	k	k	k	w	0.22761	0.178418	100	1.37533	0.240075	0.184234	113	1.39519	0.245313	0.199373	112	1.4329	0.210264	0.231532	7	1.30423
P33299	k	k	k	w	0.228095	0.19391	101	1.47771	0.23089	0.201088	95	1.53387	0.238713	0.209359	94	1.59052	0.218021	0.322249	11	1.74676
P33298	k	k	k	w	0.235446	0.185083	116	1.42014	0.239044	0.192774	111	1.46654	0.24347	0.204441	107	1.51347	0.218021	0.276916	11	1.53651
P42945	k	k	k	w	0.229066	0.225136	103	1.66756	0.231405	0.212722	96	1.62491	0.239441	0.212599	96	1.64069	0.200831	0.458915	2	2.31111
P53261	k	k	k	w	0.255231	0.209251	155	1.57344	0.245797	0.205865	124	1.57168	0.249022	0.209679	122	1.5955	0.206456	0.246257	5	1.38256
Q00955	k	k	k	w	0.206947	0.186945	56	1.43245	0.267263	0.18409	164	1.39396	0.261858	0.200297	156	1.44769	0.212186	0.216313	8	1.21965
P40568	k	k	k	w	0.459089	0.176768	491	1.36405	0.484353	0.179619	505	1.35563	0.409576	0.198191	503	1.41393	0.218021	0.227358	11	1.28142
P09119	k	k	k	w	0.200678	0.181997	42	1.39954	0.19833	0.183771	27	1.39125	0.212986	0.205154	21	1.52471	0.216064	0.227426	10	1.28179
P47047	k	k	k	w	0.213844	0.189063	71	1.44634	0.215191	0.192042	63	1.46051	0.227582	0.20165	63	1.46926	0.202694	0.253112	3	1.41799
Q12343	k	k	k	w	0.214309	0.206122	72	1.55433	0.223447	0.208248	80	1.59031	0.230782	0.217879	72	1.72149	0.230004	0.236653	17	1.33184
P38111	k	k	k	w	0.209227	0.184306	61	1.41498	0.222469	0.186212	78	1.41192	0.23114	0.20102	73	1.45922	0.216064	0.220738	10	1.24465
Q08649	k	k	k	w	0.284762	0.17206	210	1.33142	0.212319	0.209505	57	1.60009	0.224056	0.213882	53	1.66043	0.219989	0.236188	12	1.32935
P40024	k	k	k	w	0.21806	0.194582	80	1.48201	0.223447	0.207447	80	1.58406	0.232213	0.212506	76	1.63926	0.204569	0.211653	4	1.19293
P43621	k	k	k	w	0.205132	0.193696	52	1.47633	0.208527	0.193053	49	1.46883	0.21641	0.210801	31	1.61291	0.238221	0.250692	21	1.40555
P00950	k	k	k	w	0.245976	0.168921	137	1.30929	0.25001	0.174212	132	1.30834	0.250514	0.194467	126	1.3537	0.208354	0.222131	6	1.25245
P45976	k	k	k	w	0.205588	0.194657	53	1.48249	0.210892	0.193164	54	1.46974	0.223354	0.205011	51	1.52245	0.212186	0.228669	8	1.28861
P14682	k	k	k	w	0.213844	0.172756	71	1.33628	0.209944	0.179626	52	1.35569	0.221955	0.196369	47	1.38456	0.218021	0.234722	11	1.32148
P22336	k	k	k	w	0.249038	0.180592	143	1.39008	0.227878	0.187743	89	1.42478	0.236173	0.200024	87	1.44332	0.210264	0.26754	7	1.49061
P51862	k	k	k	w	0.201596	0.186508	44	1.42957	0.202461	0.188036	36	1.42724	0.217443	0.201364	34	1.46469	0.202694	0.219924	3	1.24008
P32380	k	k	k	w	0.213476	0.180993	70	1.39279	0.208057	0.194844	48	1.48349	0.219519	0.211077	40	1.61718	0.227978	0.228908	16	1.28992
P40217	k	k	k	w	0.206493	0.195167	55	1.48575	0.220028	0.196079	73	1.49354	0.229713	0.207643	69	1.56377	0.218021	0.251426	11	1.40933
P21304	k	k	k	w	0.228579	0.187172	102	1.43394	0.236477	0.184265	106	1.39545	0.237986	0.197748	92	1.4068	0.230004	0.242711	17	1.36399
P38129	k	k	k	w	0.270033	0.180292	183	1.38805	0.236989	0.199527	107	1.52138	0.242367	0.207671	104	1.5642	0.23615	0.381721	20	2.00125
P13393	k	k	k	w	0.252123	0.186444	149	1.42914	0.233419	0.199646	100	1.52233	0.240171	0.209132	98	1.58699	0.225963	0.251496	15	1.40969
P54784	k	k	k	w	0.349003	0.185814	320	1.42498	0.213274	0.211861	59	1.6183	0.225462	0.213086	57	1.64819	0.214119	0.325333	9	1.76047
P40517	k	k	k	w	0.19805	0.187703	36	1.43743	0.199243	0.191751	29	1.45811	0.215379	0.204193	28	1.50955	0.200831	0.395711	2	2.05869
P06103	k	k	k	w	0.229552	0.188979	104	1.44579	0.228379	0.189408	90	1.43869	0.23726	0.201873	90	1.4728	0.210264	0.33621	7	1.80831
P38249	k	k	k	w	0.232485	0.184609	110	1.41699	0.227379	0.18646	88	1.41401	0.23293	0.202192	78	1.47786	0.225963	0.251643	15	1.41045
P28320	k	k	k	w	0.204236	0.197117	50	1.49815	0.210892	0.19839	54	1.51224	0.224056	0.207299	53	1.55838	0.202694	0.252993	3	1.41738
P53131	k	k	k	w	0.269496	0.194913	182	1.48413	0.243186	0.1962	119	1.49452	0.24347	0.206791	107	1.55042	0.225963	0.242549	15	1.36314
Q03940	k	k	k	w	0.231994	0.191534	109	1.4624	0.268937	0.189805	167	1.44199	0.265699	0.203096	166	1.49221	0.208354	0.232119	6	1.30741
Q12499	k	k	k	w	0.268424	0.206953	180	1.55943	0.247372	0.202597	127	1.54588	0.250888	0.207916	127	1.56803	0.206456	0.290818	5	1.60292
P32381	k	k	k	w	0.259935	0.170926	164	1.32346	0.236989	0.178828	107	1.34878	0.239806	0.197253	97	1.39883	0.230004	0.245413	17	1.37816
P40316	k	k	k	w	0.210246	0.189504	63	1.44921	0.198786	0.189656	28	1.44075	0.214352	0.20135	25	1.46448	0.210264	0.21028	7	1.18497
P33334	k	k	k	w	0.241929	0.201215	129	1.52394	0.239044	0.203116	111	1.54999	0.242734	0.214043	105	1.6629	0.216064	0.229184	10	1.29143
P24783	k	k	k	w	0.218531	0.197286	81	1.49923	0.218571	0.196701	70	1.49859	0.223705	0.207617	52	1.56335	0.232041	0.243351	18	1.36735
P38629	k	k	k	w	0.2074	0.184805	57	1.4183	0.207117	0.186441	46	1.41385	0.220909	0.19939	44	1.43317	0.208354	0.397294	6	2.06514
Q03195	k	k	k	k	0.214309	0.197871	72	1.50292	0.209944	0.199583	52	1.52182	0.222304	0.210041	48	1.60112	0.208354	0.181054	6	1.00604
P23301	k	k	k	k	0.216178	0.191157	76	1.45996	0.208527	0.178779	49	1.34836	0.220561	0.197526	43	1.40322	0.208354	0.187739	6	1.04874
Q03048	k	k	k	k	0.2074	0.178492	57	1.37584	0.206648	0.18553	45	1.40617	0.21848	0.202615	37	1.48459	0.216064	0.18653	10	1.0411
P38692	k	k	k	k	0.196656	0.178786	33	1.37784	0.198786	0.188143	28	1.42813	0.211965	0.210193	18	1.60347	0.219989	0.20299	12	1.14212
P06787	k	k	k	k	0.247504	0.168943	140	1.30945	0.235455	0.175284	104	1.3178	0.239077	0.197055	95	1.39563	0.230004	0.187879	17	1.04963
P26309	k	k	k	k	0.206041	0.179705	54	1.38408	0.205713	0.180619	43	1.36427	0.219172	0.197458	39	1.40212	0.218021	0.215176	11	1.21317
P06786	k	k	k	k	0.219951	0.185815	84	1.42499	0.220515	0.185666	74	1.40731	0.229713	0.200442	69	1.45	0.208354	0.198657	6	1.11613
P33419	k	k	k	k	0.202876	0.171732	47	1.32912	0.208999	0.17612	50	1.32515	0.213327	0.208501	22	1.57716	0.255198	0.209727	29	1.18176
Q03532	k	k	k	k	0.256272	0.221624	157	1.64716	0.245273	0.222739	123	1.70062	0.248278	0.218922	120	1.73731	0.206456	0.193276	5	1.08327
P54199	k	k	k	k	0.215242	0.171465	74	1.32725	0.20618	0.186989	44	1.41846	0.218826	0.210537	38	1.60882	0.218021	0.207654	11	1.16966
P47027	k	k	k	k	0.195459	0.180091	30	1.38669	0.196965	0.180703	24	1.36499	0.211625	0.200859	17	1.45666	0.218021	0.189734	11	1.06127
Q02892	k	k	k	k	0.251607	0.217688	148	1.62402	0.24475	0.215784	122	1.64831	0.246052	0.218186	114	1.72615	0.216064	0.195586	10	1.09745
P12612	k	k	k	k	0.227188	0.178181	99	1.37372	0.23089	0.179018	95	1.35043	0.235812	0.197367	86	1.40066	0.218021	0.185263	11	1.03306
P60010	k	k	k	k	0.30163	0.169254	240	1.31165	0.359117	0.177728	318	1.33921	0.321932	0.195984	305	1.37832	0.284275	0.210056	42	1.18367
P32502	k	k	k	k	0.257309	0.163936	159	1.2735	0.267833	0.169816	165	1.26909	0.229713	0.196395	69	1.38497	0.437913	0.193293	102	1.08337
P32505	k	k	k	k	0.213844	0.192172	71	1.46653	0.207586	0.189744	47	1.44149	0.218134	0.206529	36	1.54631	0.227978	0.196996	16	1.10606
P32263	k	k	k	k	0.195778	0.191198	31	1.46022	0.198786	0.188799	28	1.43361	0.212645	0.211752	20	1.62762	0.216064	0.193925	10	1.08727
P01123	k	k	k	k	0.209686	0.181069	62	1.3933	0.203387	0.177342	38	1.33585	0.212986	0.196639	21	1.38892	0.238221	0.199656	21	1.12216
P41811	k	k	k	k	0.274351	0.170432	191	1.31998	0.27338	0.176962	175	1.33253	0.259568	0.197715	150	1.40627	0.259553	0.210281	31	1.18498
P32468	k	k	k	k	0.217118	0.173044	78	1.33829	0.215672	0.178798	64	1.34852	0.221606	0.199592	46	1.4364	0.242398	0.222377	23	1.25383
P00546	k	k	k	k	0.392257	0.164544	389	1.27791	0.340832	0.174874	289	1.31419	0.231855	0.197035	75	1.39531	0.772073	0.19839	232	1.11451
P08964	k	k	k	k	0.224236	0.177392	93	1.36832	0.225433	0.180756	84	1.36545	0.217443	0.208789	34	1.58164	0.30543	0.227111	51	1.28006
P14540	k	k	k	k	0.228579	0.179598	102	1.38335	0.255335	0.181987	142	1.37602	0.253889	0.19984	135	1.44037	0.210264	0.180804	7	1.00442
Q01590	k	k	k	k	0.222323	0.178814	89	1.37803	0.208057	0.181205	48	1.36931	0.21641	0.211221	31	1.61941	0.25737	0.202978	30	1.14205
P0CS90	k	k	k	k	0.399967	0.167909	401	1.30209	0.411338	0.174675	398	1.31243	0.360431	0.195097	394	1.36394	0.216064	0.213731	10	1.2049
P32600	k	k	k	k	0.223757	0.172104	92	1.33173	0.202924	0.188498	37	1.43109	0.217789	0.201359	35	1.46463	0.212186	0.184279	8	1.02679
P32598	k	k	k	k	0.279803	0.174737	201	1.35006	0.283451	0.17833	193	1.34445	0.271513	0.197215	181	1.39821	0.255198	0.200809	29	1.12909
P40460	k	k	k	k	0.227188	0.171917	99	1.33041	0.222469	0.177726	78	1.3392	0.215723	0.21021	29	1.60374	0.312657	0.209251	54	1.17899
P39928	k	k	k	k	0.197622	0.173316	35	1.34019	0.208057	0.181909	48	1.37535	0.220213	0.196505	42	1.38675	0.210264	0.196688	7	1.10418
P04147	k	k	k	k	0.29992	0.172469	237	1.33428	0.319326	0.175782	254	1.32219	0.299479	0.195985	251	1.37834	0.216064	0.197101	10	1.10669
P32776	k	k	k	k	0.206493	0.169081	55	1.31042	0.20618	0.176702	44	1.33025	0.212645	0.210857	20	1.61378	0.25737	0.199982	30	1.12412
P19073	k	k	k	k	0.217589	0.172462	79	1.33423	0.202461	0.183131	36	1.3858	0.214694	0.19924	26	1.43077	0.232041	0.21981	18	1.23944
Q04477	k	k	k	k	0.236432	0.168535	118	1.30655	0.252664	0.174622	137	1.31197	0.231497	0.201072	74	1.46005	0.357711	0.220685	72	1.24436
P25294	k	k	k	k	0.516107	0.174792	576	1.35043	0.515459	0.181783	550	1.37427	0.42818	0.201138	543	1.46111	0.216064	0.194938	10	1.09349
Q00916	k	k	k	k	0.225197	0.182669	95	1.40405	0.226921	0.187662	87	1.4241	0.224407	0.214419	54	1.66867	0.263952	0.188372	33	1.05273
P28007	k	k	k	k	0.224716	0.206239	94	1.55505	0.225928	0.199854	85	1.524	0.226874	0.210258	61	1.60449	0.253037	0.233422	28	1.31447
P28000	k	k	k	k	0.217589	0.188705	79	1.444	0.219542	0.196793	72	1.49933	0.225815	0.214141	58	1.6644	0.227978	0.202685	16	1.14031
P53742	k	k	k	k	0.220425	0.217409	85	1.62237	0.223447	0.203071	80	1.54964	0.23114	0.211238	73	1.61967	0.212186	0.210507	8	1.18629
P32558	k	k	k	k	0.252639	0.177423	150	1.36854	0.240592	0.187735	114	1.42471	0.24347	0.202394	107	1.48108	0.214119	0.189382	9	1.05906
P11745	k	k	k	k	0.208312	0.165045	59	1.28153	0.20618	0.170919	44	1.27901	0.211965	0.205159	18	1.52479	0.250887	0.222621	27	1.25519
P17967	k	k	k	k	0.201596	0.16453	44	1.27781	0.197874	0.176925	26	1.33221	0.213327	0.198011	22	1.41104	0.206456	0.180214	5	1.00059
P20434	k	k	k	k	0.220425	0.213253	85	1.5976	0.219542	0.217161	72	1.65875	0.227228	0.223478	62	1.80594	0.250887	0.231496	27	1.30403
P25635	k	k	k	k	0.241929	0.228885	129	1.68912	0.256409	0.211394	144	1.61469	0.256153	0.213425	141	1.65341	0.206456	0.181728	5	1.0104
P29366	k	k	k	k	0.241929	0.163564	129	1.2708	0.210892	0.174448	54	1.31043	0.21401	0.201086	24	1.46028	0.281975	0.198717	41	1.11649
P32458	k	k	k	k	0.216178	0.165806	76	1.28702	0.212319	0.176537	57	1.32881	0.220213	0.199766	42	1.43919	0.242398	0.222875	23	1.2566
P38042	k	k	k	k	0.201985	0.196987	45	1.49733	0.213752	0.186921	60	1.41788	0.221606	0.208387	46	1.57539	0.242398	0.227585	23	1.28267
Q02793	k	k	k	k	0.19848	0.182797	37	1.40491	0.202461	0.184002	36	1.39321	0.214694	0.204985	26	1.52204	0.221969	0.20174	13	1.13466
P00817	k	k	k	k	0.206947	0.182562	56	1.40333	0.216636	0.186805	66	1.41691	0.226168	0.20316	59	1.49322	0.210264	0.187974	7	1.05022
P17065	k	k	k	k	0.219477	0.163136	83	1.26768	0.209944	0.182997	52	1.38465	0.217099	0.202808	33	1.48764	0.240304	0.230369	22	1.2979
Q07350	k	k	k	k	0.229066	0.181853	103	1.39857	0.233419	0.186098	100	1.41096	0.234369	0.202776	82	1.48714	0.238221	0.194405	21	1.09022
P29055	k	k	k	k	0.262571	0.170229	169	1.31855	0.273937	0.178507	176	1.34599	0.230426	0.208222	71	1.57281	0.454476	0.192191	108	1.07656
P14906	k	k	k	k	0.272187	0.172338	187	1.33336	0.269491	0.177535	168	1.33753	0.259568	0.19872	150	1.42243	0.242398	0.240893	23	1.3544
P22216	k	k	k	k	0.253156	0.167395	151	1.29842	0.222955	0.182567	79	1.38099	0.229357	0.198586	68	1.42027	0.238221	0.194076	21	1.08819
P36094	k	k	k	k	0.206947	0.177057	56	1.36603	0.207586	0.188617	47	1.43209	0.21401	0.208582	24	1.57842	0.244503	0.231786	24	1.30561
P23542	k	k	k	k	0.19848	0.186018	37	1.42633	0.200159	0.182379	31	1.37938	0.211965	0.20563	18	1.5322	0.221969	0.189616	13	1.06053
P09547	k	k	k	k	0.208312	0.201188	59	1.52377	0.212319	0.204304	57	1.55939	0.221257	0.219249	45	1.74227	0.22396	0.214157	14	1.20734
Q08273	k	k	k	k	0.256793	0.165702	158	1.28627	0.225928	0.175649	85	1.32102	0.232572	0.193956	77	1.34538	0.22396	0.204767	14	1.15267
Q12080	k	k	k	k	0.247504	0.174634	140	1.34934	0.240592	0.179354	114	1.35334	0.218826	0.209303	38	1.58965	0.368079	0.221685	76	1.24996
P40484	k	k	k	k	0.202432	0.169256	46	1.31167	0.200618	0.171338	32	1.28277	0.214352	0.191163	25	1.29968	0.212186	0.2114	8	1.19146
P32457	k	k	k	k	0.254192	0.168983	153	1.30973	0.255868	0.175172	143	1.31682	0.220909	0.20332	44	1.49576	0.44342	0.226347	104	1.27585
Q06142	k	k	k	k	0.249038	0.180312	143	1.38819	0.253197	0.179754	138	1.35681	0.244575	0.199539	110	1.43555	0.277405	0.204847	39	1.15314
P46655	k	k	k	k	0.229552	0.162086	104	1.26001	0.228379	0.172896	90	1.29667	0.234369	0.195444	82	1.36957	0.214119	0.185955	9	1.03746
P32639	k	k	k	k	0.231994	0.214122	109	1.60281	0.234945	0.210709	103	1.60941	0.240902	0.218104	100	1.72491	0.25737	0.2108	30	1.18799
Q01560	k	k	k	k	0.241929	0.184245	129	1.41457	0.215191	0.1839	63	1.39235	0.225815	0.201534	58	1.46741	0.216064	0.182827	10	1.01748
P21242	k	k	k	k	0.211992	0.1898	67	1.45114	0.208527	0.191559	49	1.45652	0.21848	0.217549	37	1.71647	0.23409	0.207307	19	1.16763
Q01939	k	k	k	k	0.244454	0.182347	134	1.40189	0.241109	0.187203	115	1.42025	0.239806	0.204601	97	1.516	0.255198	0.24897	29	1.39666
P07806	k	k	k	k	0.201596	0.178795	44	1.3779	0.206648	0.182765	45	1.38267	0.21848	0.20074	37	1.45475	0.212186	0.204037	8	1.14835
P04821	k	k	k	k	0.219477	0.164832	83	1.28	0.220515	0.167583	74	1.24886	0.212645	0.200907	20	1.45742	0.32489	0.189125	59	1.05745
P04050	k	k	k	k	0.279803	0.177129	201	1.36652	0.235455	0.192361	104	1.46314	0.240171	0.205533	98	1.53067	0.270631	0.215967	36	1.21768
P15873	k	k	k	k	0.211992	0.16853	67	1.30651	0.208527	0.176343	49	1.3271	0.21848	0.192287	37	1.31813	0.240304	0.211927	22	1.19451
P47054	k	k	k	k	0.205588	0.199985	53	1.51623	0.201999	0.185247	35	1.40377	0.215723	0.202078	29	1.47605	0.212186	0.207556	8	1.16909
P11353	k	k	k	k	0.195034	0.194343	29	1.48048	0.209944	0.200346	52	1.52794	0.221606	0.21336	46	1.6524	0.208354	0.192	6	1.07538
P20676	k	k	k	k	0.219477	0.174561	83	1.34883	0.213752	0.178086	60	1.34233	0.217099	0.204569	33	1.5155	0.259553	0.193866	31	1.0869
P11433	k	k	k	k	0.208312	0.185406	59	1.42228	0.208999	0.190246	50	1.44565	0.21848	0.207141	37	1.55591	0.232041	0.213437	18	1.2032
P47122	k	k	k	k	0.227188	0.17411	99	1.34571	0.20618	0.194786	44	1.48302	0.219866	0.205982	41	1.53773	0.206456	0.188279	5	1.05214
P23644	k	k	k	k	0.19805	0.18508	36	1.42012	0.196965	0.180749	24	1.36539	0.212645	0.205993	20	1.53791	0.216064	0.210355	10	1.18541
Q99257	k	k	k	k	0.211992	0.197631	67	1.5014	0.205246	0.189809	42	1.44202	0.217789	0.207396	35	1.5599	0.216064	0.189919	10	1.06242
P32562	k	k	k	k	0.233969	0.167547	113	1.29951	0.205246	0.176871	42	1.33173	0.21641	0.201876	31	1.47284	0.23409	0.213062	19	1.20105
P00560	k	k	k	k	0.21806	0.181846	80	1.39853	0.223447	0.183465	80	1.38864	0.230782	0.201415	72	1.46551	0.212186	0.187257	8	1.0457
Q99190	k	k	k	k	0.205588	0.198702	53	1.50817	0.219056	0.188875	71	1.43424	0.216066	0.198397	30	1.41725	0.284275	0.275567	42	1.52997
P06101	k	k	k	k	0.200218	0.184024	41	1.4131	0.205713	0.19418	43	1.47806	0.219172	0.206001	39	1.53803	0.206456	0.186773	5	1.04264
P43609	k	k	k	k	0.216178	0.212456	76	1.59282	0.232912	0.211652	99	1.61669	0.239077	0.215778	95	1.68948	0.214119	0.206487	9	1.16281
P29295	k	k	k	k	0.284208	0.16177	209	1.25769	0.261271	0.171708	153	1.28607	0.259568	0.193207	150	1.33316	0.212186	0.190471	8	1.06587
P32337	k	k	k	k	0.234957	0.176854	115	1.36464	0.235965	0.1801	105	1.35979	0.236173	0.200542	87	1.45159	0.248748	0.194264	26	1.08935
P52286	k	k	k	k	0.239922	0.167577	125	1.29972	0.214231	0.180819	61	1.36599	0.223705	0.199543	52	1.43562	0.255198	0.20446	29	1.15085
P38328	k	k	k	k	0.226207	0.18199	97	1.3995	0.213274	0.184854	59	1.40045	0.218134	0.203139	36	1.49289	0.253037	0.238444	28	1.3414
P38523	k	k	k	k	0.200678	0.15768	42	1.2274	0.20618	0.169146	44	1.26304	0.212645	0.197636	20	1.405	0.248748	0.209355	26	1.17959
Q12018	k	k	k	k	0.220425	0.16938	85	1.31254	0.213274	0.17511	59	1.31627	0.224056	0.195885	53	1.37672	0.232041	0.21243	18	1.19741
P32835	k	k	k	k	0.21571	0.172115	75	1.33181	0.203387	0.175921	38	1.32341	0.217789	0.196695	35	1.38982	0.225963	0.207486	15	1.16868
P40061	k	k	k	k	0.237924	0.173934	121	1.34448	0.242666	0.179436	118	1.35405	0.218134	0.200942	36	1.45798	0.389152	0.23477	84	1.32173
P04802	k	k	k	k	0.196656	0.187158	33	1.43385	0.202461	0.199335	36	1.51983	0.215723	0.21432	29	1.66716	0.212186	0.194792	8	1.09259
P24482	k	k	k	k	0.206947	0.177809	56	1.37118	0.213274	0.19227	59	1.46239	0.224758	0.205003	55	1.52233	0.208354	0.197636	6	1.10994
P53045	k	k	k	k	0.217589	0.192076	79	1.46591	0.232912	0.185457	99	1.40555	0.217443	0.205323	34	1.52737	0.347464	0.251877	68	1.41165
P38987	k	k	k	k	0.267889	0.161645	179	1.25677	0.269491	0.168077	168	1.25335	0.238349	0.191441	93	1.30425	0.378562	0.193481	80	1.08453
P33297	k	k	k	k	0.371327	0.173451	356	1.34113	0.384963	0.177168	358	1.33433	0.315204	0.197993	289	1.41074	0.378562	0.234218	80	1.31876
Q99383	k	k	k	k	0.205132	0.173391	52	1.34071	0.20618	0.180803	44	1.36585	0.219519	0.198792	40	1.42359	0.212186	0.208671	8	1.17561
Q02821	k	k	k	k	0.333249	0.168457	294	1.30599	0.326625	0.174224	266	1.30845	0.251637	0.198363	129	1.41669	0.565893	0.192732	148	1.07991
P40482	k	k	k	k	0.201985	0.175704	45	1.35673	0.202461	0.188835	36	1.43391	0.215723	0.211955	29	1.63075	0.219989	0.204455	12	1.15082
P09959	k	k	k	k	0.200678	0.17675	42	1.36393	0.216636	0.20387	66	1.55596	0.225815	0.215132	58	1.67961	0.216064	0.192824	10	1.08047
P41940	k	k	k	k	0.252123	0.177747	149	1.37076	0.480213	0.178859	499	1.34905	0.404335	0.19734	492	1.40023	0.218021	0.198722	11	1.11652
Q99181	k	k	k	k	0.209686	0.180496	62	1.38943	0.203851	0.197949	39	1.50868	0.217099	0.21168	33	1.62651	0.210264	0.195483	7	1.09683
Q02630	k	k	k	k	0.288651	0.166537	217	1.29227	0.268937	0.16971	167	1.26813	0.220561	0.210064	43	1.60147	0.53816	0.192576	138	1.07894
P38203	k	k	k	k	0.231994	0.181217	109	1.3943	0.236989	0.184519	107	1.39761	0.226874	0.211256	61	1.61994	0.32489	0.212057	59	1.19526
Q00416	k	k	k	k	0.210246	0.178866	63	1.37839	0.210892	0.185156	54	1.403	0.220561	0.202167	43	1.47747	0.219989	0.199646	12	1.1221
P07703	k	k	k	k	0.268424	0.175553	180	1.35569	0.268937	0.179527	167	1.35484	0.264159	0.196682	162	1.38961	0.210264	0.195381	7	1.0962
P16474	k	k	k	k	0.303346	0.167182	243	1.29689	0.321141	0.174765	257	1.31323	0.286528	0.196277	219	1.38306	0.288906	0.214817	44	1.21111
P47035	k	k	k	k	0.21806	0.178028	80	1.37267	0.239559	0.187449	112	1.42232	0.242367	0.201803	104	1.47168	0.218021	0.208846	11	1.17663
P42846	k	k	k	k	0.217589	0.211518	79	1.58717	0.222469	0.200828	78	1.53179	0.230069	0.21042	70	1.60699	0.214119	0.210131	9	1.18411
P07260	k	k	k	k	0.235942	0.177889	117	1.37173	0.242146	0.183846	117	1.39189	0.246052	0.198699	114	1.42209	0.212186	0.19758	8	1.10961
P39014	k	k	k	k	0.230087	0.167429	105	1.29867	0.20618	0.181241	44	1.36962	0.216066	0.198046	30	1.4116	0.230004	0.191794	17	1.0741
P32908	k	k	k	k	0.213844	0.18302	71	1.4064	0.215672	0.182686	64	1.382	0.220561	0.199619	43	1.43684	0.244503	0.240158	24	1.35051
P19524	k	k	k	k	0.253674	0.172968	152	1.33776	0.229381	0.181384	92	1.37085	0.232213	0.201941	76	1.47389	0.242398	0.213071	23	1.2011
P20486	k	k	k	k	0.208312	0.17741	59	1.36845	0.205713	0.181542	43	1.3722	0.218134	0.201141	36	1.46115	0.219989	0.203639	12	1.14598
P39081	k	k	k	k	0.219951	0.164491	84	1.27753	0.203387	0.193024	38	1.46859	0.21641	0.210253	31	1.60441	0.218021	0.19807	11	1.11257
P30822	k	k	k	k	0.241929	0.168553	129	1.30667	0.237501	0.177337	108	1.3358	0.230069	0.202471	70	1.4823	0.295928	0.199742	47	1.12268
P07170	k	k	k	k	0.196216	0.175699	32	1.3567	0.197419	0.175509	25	1.31978	0.211625	0.19965	17	1.43734	0.212186	0.187625	8	1.04803
P39940	k	k	k	k	0.330257	0.164709	289	1.2791	0.293278	0.168755	210	1.2595	0.231855	0.197604	75	1.40448	0.598704	0.18854	160	1.05378
P53091	k	k	k	k	0.208312	0.17446	59	1.34814	0.215191	0.193239	63	1.47035	0.221955	0.212533	47	1.63968	0.23615	0.212175	20	1.19594
Q12306	k	k	k	k	0.713191	0.172336	887	1.33335	0.350873	0.176998	305	1.33284	0.275425	0.198795	191	1.42363	0.574153	0.199926	151	1.12378
P24583	k	k	k	k	0.231015	0.171133	107	1.32492	0.217602	0.179181	68	1.35184	0.21641	0.203325	31	1.49583	0.277405	0.230053	39	1.29618
P53877	k	k	k	k	0.217118	0.184969	78	1.41939	0.213274	0.191177	59	1.45336	0.219172	0.215031	39	1.67805	0.242398	0.228186	23	1.28596
P51601	k	k	k	k	0.196216	0.1785	32	1.37589	0.199243	0.180173	29	1.36042	0.212645	0.200924	20	1.4577	0.214119	0.186163	9	1.03878
P38991	k	k	k	k	0.228579	0.165901	102	1.28771	0.198786	0.18701	28	1.41863	0.211965	0.207109	18	1.55541	0.22396	0.210783	14	1.18789
Q12446	k	k	k	k	0.255231	0.167478	155	1.29901	0.222955	0.175928	79	1.32347	0.226168	0.197145	59	1.39708	0.275137	0.235302	38	1.32459
P05453	k	k	k	k	0.219951	0.18404	84	1.4132	0.214711	0.194394	62	1.47981	0.225462	0.207823	57	1.56657	0.210264	0.186864	7	1.04322
Q00684	k	k	k	k	0.27707	0.164871	196	1.28028	0.293278	0.176987	210	1.33275	0.277392	0.196122	196	1.38055	0.24662	0.209398	25	1.17985
P05759	k	k	k	k	0.217589	0.162541	79	1.26334	0.201538	0.165081	34	1.22596	0.21401	0.187624	24	1.24115	0.219989	0.207942	12	1.17135
P04819	k	k	k	k	0.199779	0.183068	40	1.40672	0.20618	0.174916	44	1.31456	0.218826	0.195105	38	1.36407	0.210264	0.186824	7	1.04297
P46677	k	k	k	k	0.231513	0.183223	108	1.40776	0.246846	0.190412	126	1.44703	0.236535	0.21194	88	1.63052	0.307829	0.228512	52	1.28775
P46675	k	k	k	k	0.197622	0.197482	35	1.50047	0.216154	0.18361	65	1.38988	0.224407	0.201599	54	1.46844	0.232041	0.213622	18	1.20426
P53894	k	k	k	k	0.219477	0.168897	83	1.30912	0.219542	0.180583	72	1.36396	0.225815	0.199536	58	1.43551	0.23615	0.208274	20	1.17329
P22696	k	k	k	k	0.230087	0.169478	105	1.31324	0.243186	0.172719	119	1.29509	0.223705	0.201641	52	1.4691	0.352572	0.185321	70	1.03343
P22515	k	k	k	k	0.211992	0.182165	67	1.40067	0.216154	0.184794	65	1.39994	0.225462	0.201356	57	1.46457	0.216064	0.193303	10	1.08343
P06243	k	k	k	k	0.236929	0.167998	119	1.30272	0.216636	0.174602	66	1.31179	0.223354	0.195982	51	1.37829	0.232041	0.206878	18	1.16511
P07149	k	k	k	-	0.210246	0.177582	63	1.36963	0.237501	0.176842	108	1.33148	0.243838	0.19508	108	1.36367	0.198979	0.180123	1	1
P41318	k	k	k	-	0.199779	0.174041	40	1.34523	0.203851	0.182071	39	1.37674	0.218826	0.198977	38	1.42655	0.202694	0.180543	3	1.00273
Q12159	k	k	k	-	0.317832	0.175781	268	1.35726	0.290389	0.1802	205	1.36065	0.280553	0.198014	204	1.41109	0.198979	0.180123	1	1
P00549	k	k	k	-	0.237924	0.17912	121	1.38011	0.321735	0.179115	258	1.35127	0.301117	0.198815	255	1.42396	0.204569	0.181369	4	1.00808
P32861	k	k	k	-	0.206493	0.172817	55	1.33671	0.212319	0.179322	57	1.35307	0.224758	0.195625	55	1.37251	0.200831	0.181018	2	1.00581
Q04660	k	k	k	-	0.252639	0.197863	150	1.50287	0.248952	0.19634	130	1.49566	0.251262	0.204833	128	1.51966	0.204569	0.188	4	1.05039
P38719	k	k	k	-	0.214309	0.18738	72	1.43531	0.232406	0.185757	98	1.40808	0.239441	0.1988	96	1.42372	0.200831	0.180123	2	1
P05030	k	k	k	-	0.214309	0.168098	72	1.30344	0.205246	0.177806	42	1.3399	0.219519	0.198007	40	1.41097	0.202694	0.204446	3	1.15077
P25386	k	k	k	-	0.197209	0.188145	34	1.44033	0.201999	0.19094	35	1.4514	0.21641	0.201923	31	1.47359	0.204569	0.19486	4	1.09301
P12385	k	k	k	-	0.208769	0.195154	60	1.48566	0.217602	0.192427	68	1.46368	0.228646	0.205842	66	1.53553	0.204569	0.18017	4	1.0003
Q07381	k	k	k	-	0.21108	0.209307	65	1.57378	0.217119	0.204817	67	1.56343	0.229001	0.2092	67	1.58804	0.198979	0.197175	1	1.10714
P14742	k	k	k	-	0.228095	0.184885	101	1.41883	0.270045	0.182238	169	1.37817	0.26647	0.198345	168	1.4164	0.198979	0.184404	1	1.02759
Q12749	k	k	k	-	0.206947	0.179843	56	1.38502	0.210417	0.179512	53	1.35471	0.223004	0.195767	50	1.37481	0.202694	0.194234	3	1.08917
P05750	k	k	k	-	0.249551	0.23173	144	1.70532	0.276736	0.202724	181	1.54689	0.270734	0.208655	179	1.57956	0.204569	0.185369	4	1.03373
P16521	k	k	k	-	0.236432	0.184676	118	1.41744	0.260186	0.182296	151	1.37866	0.259568	0.199642	150	1.43721	0.200831	0.184021	2	1.02513
P40055	k	k	k	-	0.223311	0.209536	91	1.57517	0.225433	0.213869	84	1.6337	0.234008	0.215949	81	1.69209	0.204569	0.184899	4	1.03074
P32582	k	k	k	-	0.211992	0.177907	67	1.37185	0.233927	0.1769	101	1.33199	0.239806	0.196171	97	1.38135	0.204569	0.209038	4	1.17775
P34252	k	k	k	-	0.200678	0.177235	42	1.36725	0.200618	0.180965	32	1.36725	0.216066	0.197239	30	1.39861	0.202694	0.182576	3	1.01586
P32333	k	k	k	-	0.240924	0.201551	127	1.52604	0.229888	0.207171	93	1.58191	0.237986	0.210658	92	1.61069	0.200831	0.192604	2	1.07911
Q12196	k	k	k	-	0.19848	0.185522	37	1.42305	0.219056	0.206387	71	1.57577	0.230069	0.212251	70	1.63533	0.198979	0.180123	1	1
P52910	k	k	k	-	0.207855	0.194762	58	1.48316	0.227379	0.189441	88	1.43896	0.235089	0.202149	84	1.47718	0.204569	0.180782	4	1.00428
P40010	k	k	k	-	0.237426	0.223281	120	1.65681	0.234945	0.218654	103	1.67003	0.242	0.216285	103	1.69722	0.198979	0.201517	1	1.13333
Q06344	k	k	k	-	0.21806	0.20047	80	1.51928	0.220028	0.190182	73	1.44512	0.230426	0.201696	71	1.46998	0.200831	0.196003	2	1.1
P39077	k	k	k	-	0.295385	0.175374	229	1.35446	0.268937	0.182336	167	1.37901	0.266084	0.199004	167	1.42698	0.198979	0.180123	1	1
P39076	k	k	k	-	0.270033	0.175821	183	1.35754	0.276176	0.18019	180	1.36056	0.270345	0.197937	178	1.40985	0.200831	0.193133	2	1.08239
P08678	k	k	k	-	0.201985	0.177945	45	1.37211	0.200618	0.18319	32	1.38631	0.216754	0.197856	32	1.40855	0.198979	0.201224	1	1.13158
P39079	k	k	k	-	0.274894	0.177425	192	1.36855	0.259097	0.182861	149	1.3835	0.258807	0.199653	148	1.43738	0.198979	0.191439	1	1.0719
P39078	k	k	k	-	0.294821	0.174371	228	1.34752	0.303207	0.178625	227	1.34702	0.289338	0.196729	226	1.39036	0.198979	0.180547	1	1.00276
P53254	k	k	k	-	0.249551	0.205406	144	1.54993	0.253731	0.200991	139	1.53309	0.25502	0.207742	138	1.56531	0.202694	0.188828	3	1.05559
P39954	k	k	k	-	0.206493	0.168005	55	1.30278	0.208057	0.169841	48	1.26931	0.221955	0.190802	47	1.29374	0.200831	0.180543	2	1.00273
Q04636	k	k	k	-	0.211992	0.19376	67	1.47675	0.223447	0.200018	80	1.52531	0.233289	0.208203	79	1.5725	0.200831	0.180123	2	1
P23293	k	k	k	-	0.225197	0.181158	95	1.3939	0.239559	0.186087	112	1.41086	0.244575	0.199716	110	1.43839	0.200831	0.201385	2	1.13254
P06168	k	k	k	-	0.206041	0.168538	54	1.30657	0.208527	0.172588	49	1.29393	0.222654	0.191953	49	1.31265	-	-	-	-
Q02773	k	k	k	-	0.199344	0.193034	39	1.47208	0.199701	0.197432	30	1.5045	0.216066	0.206208	30	1.54128	-	-	-	-
P26321	k	k	k	-	0.241929	0.231279	129	1.70276	0.290389	0.190523	205	1.44795	0.280157	0.20228	203	1.47926	0.202694	0.183814	3	1.02381
P12709	k	k	k	-	0.255231	0.164262	155	1.27586	0.269491	0.171165	168	1.28122	0.265699	0.192392	166	1.31983	0.200831	0.205404	2	1.15643
P20448	k	k	k	-	0.230087	0.190368	105	1.45484	0.249481	0.192154	131	1.46143	0.252011	0.202322	130	1.47993	0.198979	0.181362	1	1.00804
P53914	k	k	k	-	0.244454	0.229647	134	1.69347	0.246321	0.217682	125	1.6627	0.250141	0.215047	125	1.6783	-	-	-	-
P42943	k	k	k	-	0.221846	0.177622	88	1.3699	0.226921	0.183727	87	1.39088	0.235812	0.198535	86	1.41946	0.200831	0.182848	2	1.01762
P14126	k	k	k	-	0.274351	0.232893	191	1.7119	0.286941	0.212787	199	1.62541	0.278181	0.213507	198	1.65467	0.198979	0.180254	1	1.00085
Q04675	k	k	k	-	0.219477	0.161007	83	1.25209	0.222955	0.165192	79	1.22698	0.23293	0.188184	78	1.25046	0.198979	0.183421	1	1.02129
P40413	k	k	k	-	0.213476	0.186255	70	1.42789	0.215672	0.185043	64	1.40205	0.227582	0.199012	63	1.42711	0.198979	0.184632	1	1.02904
P42841	k	k	k	-	0.201985	0.196996	45	1.49738	0.207586	0.200016	47	1.5253	0.221955	0.207103	47	1.55531	-	-	-	-
P00958	k	k	k	-	0.196656	0.195946	33	1.49071	0.200618	0.191257	32	1.45403	0.21641	0.201354	31	1.46454	0.200831	0.185376	2	1.03378
P07342	k	k	k	-	0.207855	0.174897	58	1.35116	0.224939	0.184731	83	1.3994	0.234369	0.198278	82	1.41533	0.198979	0.180123	1	1
Q05946	k	k	k	-	0.218531	0.216478	81	1.61685	0.221003	0.210534	75	1.60806	0.230426	0.214924	71	1.67642	0.204569	0.180569	4	1.0029
P38707	k	k	k	-	0.201985	0.192398	45	1.46798	0.215672	0.189037	64	1.4356	0.226874	0.201503	61	1.46692	0.202694	0.184725	3	1.02963
P38708	k	k	k	-	0.206493	0.180823	55	1.39164	0.229888	0.180186	93	1.36054	0.238349	0.19689	93	1.39298	-	-	-	-
Q08236	k	k	k	-	0.197209	0.176047	34	1.35909	0.201078	0.1851	33	1.40252	0.216754	0.199423	32	1.4337	0.200831	0.182574	2	1.01585
P47079	k	k	k	-	0.33265	0.171846	293	1.32992	0.340211	0.176466	288	1.32819	0.314367	0.195325	287	1.36764	0.202694	0.193919	3	1.08723
P46951	k	k	k	-	0.196216	0.189104	32	1.4466	0.199701	0.196004	30	1.49293	0.215723	0.205476	29	1.52978	0.200831	0.192058	2	1.07574
Q12754	k	k	k	-	0.233969	0.215131	113	1.60884	0.235965	0.211335	105	1.61424	0.242	0.212423	103	1.63798	0.200831	0.188182	2	1.05153
Q06179	k	k	-	w	0.195459	0.181677	30	1.39739	0.198786	0.181275	28	1.36991	0.207911	0.206725	6	1.5494	0.240304	0.245114	22	1.3766
P47069	k	k	-	k	0.211527	0.165129	66	1.28214	0.208999	0.169127	50	1.26287	0.206905	0.184848	3	1.19476	0.300659	0.213416	49	1.20308
P06780	k	k	-	k	0.204683	0.16528	51	1.28323	0.197874	0.176419	26	1.32777	0.210947	0.20307	15	1.4918	0.225963	0.210304	15	1.18511
Q12365	k	k	-	k	0.197622	0.181838	35	1.39848	0.201538	0.179169	34	1.35174	0.21027	0.207572	13	1.56264	0.240304	0.205051	22	1.15435
P40537	k	k	-	k	0.305066	0.180636	246	1.39038	0.238015	0.181161	109	1.36893	0.210947	0.207559	15	1.56245	0.416043	0.189899	94	1.0623
P36118	k	k	-	k	0.208312	0.173317	59	1.3402	0.203851	0.174193	39	1.30818	0.209932	0.202014	12	1.47504	0.253037	0.226512	28	1.27676
P53039	k	k	-	k	0.198909	0.177254	38	1.36738	0.196965	0.174327	24	1.30936	0.20657	0.180373	2	1.11905	0.244503	0.215566	24	1.21539
Q12136	k	k	-	k	0.220425	0.159175	85	1.23854	0.207586	0.167788	47	1.25073	0.209257	0.201705	10	1.47013	0.275137	0.199603	38	1.12184
Q03254	k	k	-	k	0.195034	0.178942	29	1.3789	0.201078	0.178453	33	1.34553	0.210947	0.203325	15	1.49583	0.23409	0.217065	19	1.22392
P14693	k	-	w	w	0.231994	0.167419	109	1.29859	0.191986	0.189136	13	1.43642	0.208583	0.228404	8	1.87923	0.210264	0.237009	7	1.33374
P35180	k	-	w	k	0.195034	0.179164	29	1.38041	0.193805	0.168553	17	1.25768	0.208247	0.223387	7	1.80457	0.221969	0.205831	13	1.15895
P49334	k	-	w	k	0.201596	0.184494	44	1.41623	0.195155	0.179151	20	1.35159	0.209932	0.217754	12	1.7196	0.22396	0.203815	14	1.14703
P35201	k	-	w	k	0.197209	0.195014	34	1.48477	0.195606	0.189698	21	1.4411	0.20892	0.232989	9	1.94666	0.219989	0.199238	12	1.11964
P07284	k	-	k	w	0.199779	0.163904	40	1.27327	0.195606	0.176091	21	1.3249	0.211965	0.194988	18	1.36217	0.204569	0.220505	4	1.24334
Q05583	k	-	k	-	0.216649	0.162336	77	1.26184	0.195606	0.175202	21	1.31708	0.212986	0.194117	21	1.34802	0.198979	0.180123	1	1
P20449	k	-	-	w	0.196216	0.174133	32	1.34587	0.194254	0.182026	18	1.37635	0.211286	0.201513	16	1.46708	0.206456	0.235511	5	1.32571
Q12267	k	-	-	w	0.197209	0.186897	34	1.43213	0.196058	0.189691	22	1.44104	0.210947	0.210614	15	1.61001	0.212186	0.223836	8	1.26195
P07560	k	-	-	k	0.202876	0.172135	47	1.33195	0.196511	0.174769	23	1.31326	0.210608	0.195944	14	1.37768	0.221969	0.191344	13	1.0713
P53845	k	-	-	k	0.198909	0.178779	38	1.37779	0.194704	0.167542	19	1.24849	0.20657	0.178633	2	1.08929	0.232041	0.201694	18	1.13439
P39520	k	-	-	k	0.19805	0.175105	36	1.3526	0.196511	0.174345	23	1.30952	0.209257	0.208441	10	1.57623	0.22396	0.199907	14	1.12367
P35203	k	-	-	k	0.195459	0.187706	30	1.43745	0.192908	0.17557	15	1.32032	0.209257	0.208926	10	1.58378	0.210264	0.192031	7	1.07557
P40857	k	-	-	k	0.19848	0.155317	37	1.20962	0.190132	0.15482	9	1.1292	0.206235	0.175462	1	1.03455	0.212186	0.198256	8	1.1137
P52919	k	-	-	k	0.195034	0.167352	29	1.29811	0.193356	0.169864	16	1.26952	0.206905	0.205476	3	1.52978	0.221969	0.200207	13	1.12547
Q12280	k	-	-	k	0.197622	0.180335	35	1.38835	0.196511	0.179561	23	1.35513	0.209932	0.205071	12	1.5234	0.221969	0.188561	13	1.05392
P21827	k	-	-	-	0.200678	0.193474	42	1.47491	0.194704	0.18768	19	1.42425	0.211286	0.204772	16	1.5187	0.202694	0.18108	3	1.00621
Q06389	k	-	-	-	0.200218	0.163151	41	1.26779	0.188364	0.170685	5	1.27691	0.20657	0.187746	2	1.24318	0.204569	0.187579	4	1.04774
P32602	k	-	-	-	0.2074	0.176431	57	1.36173	-	-	-	-	-	-	-	-	-	-	-	-
Q03718	k	-	-	-	0.196216	0.172983	32	1.33787	0.188364	0.169809	5	1.26903	0.206235	0.17979	1	1.10909	0.204569	0.186936	4	1.04368
P43587	-	w	w	w	0.189454	0.169259	16	1.31169	0.190576	0.20103	10	1.53341	0.208583	0.224224	8	1.8171	0.206456	0.215884	5	1.21721
Q00245	-	w	w	k	0.192727	0.189022	24	1.44607	0.191986	0.195061	13	1.48525	0.207575	0.222434	5	1.79029	0.214119	0.209385	9	1.17977
Q12334	-	w	w	k	0.192727	0.183538	24	1.40986	0.196058	0.196303	22	1.49536	0.209932	0.229472	12	1.89501	0.218021	0.201889	11	1.13556
Q12208	-	w	w	k	0.191861	0.18366	22	1.41067	0.196058	0.200847	22	1.53195	0.211965	0.21524	18	1.68125	0.206456	0.189444	5	1.05945
P18562	-	w	w	k	0.191173	0.189946	20	1.45209	0.19833	0.206934	27	1.58006	0.213668	0.216429	23	1.69942	0.206456	0.190377	5	1.06528
P53437	-	w	w	k	0.190568	0.175902	19	1.3581	0.194254	0.195305	18	1.48724	0.210608	0.212252	14	1.63533	0.208354	0.189075	6	1.05714
P47172	-	w	w	k	0.191173	0.167689	20	1.30052	0.190132	0.193081	9	1.46906	0.20724	0.245294	4	2.12402	0.206456	0.182613	5	1.0161
P32794	-	w	w	-	0.191861	0.189276	22	1.44773	0.191118	0.194788	11	1.48303	0.208247	0.22005	7	1.75438	0.204569	0.180447	4	1.0021
P39104	-	w	w	-	0.189454	0.186505	16	1.42955	0.189689	0.19589	8	1.49201	0.208247	0.211963	7	1.63088	0.200831	0.180669	2	1.00355
Q04430	-	w	w	-	0.188426	0.175849	14	1.35773	0.187484	0.223732	3	1.708	0.20657	0.238779	2	2.03074	0.198979	0.18031	1	1.00121
P39535	-	w	w	-	0.187574	0.183372	12	1.40875	0.187924	0.271823	4	2.04291	0.20724	0.239453	4	2.04046	-	-	-	-
P38342	-	w	w	-	0.187999	0.183582	13	1.41015	0.190576	0.194407	10	1.47992	0.208247	0.230973	7	1.9171	0.202694	0.183681	3	1.02296
P21373	-	w	w	-	0.186724	0.165309	10	1.28344	0.188364	0.220357	5	1.68283	0.206905	0.238315	3	2.02404	0.202694	0.180476	3	1.00229
P06174	-	w	w	-	0.185036	0.184801	6	1.41827	0.188364	0.211483	5	1.61538	0.20724	0.238	4	2.01949	0.198979	0.180681	1	1.00362
P47058	-	w	w	-	0.184614	0.183453	5	1.40929	0.187924	0.268166	4	2.01879	0.206905	0.266601	3	2.42014	0.198979	0.188142	1	1.05128
P23503	-	w	w	-	0.185036	0.177097	6	1.3663	0.188364	0.247116	5	1.87595	0.207575	0.231916	5	1.93095	-	-	-	-
Q6Q560	-	w	w	-	0.185877	0.175722	8	1.35685	0.188805	0.197996	6	1.50905	0.207911	0.212531	6	1.63965	0.198979	0.180123	1	1
P42844	-	w	w	-	0.191173	0.15915	20	1.23836	0.187484	0.237567	3	1.80866	0.206905	0.224672	3	1.82379	-	-	-	-
P36159	-	w	w	-	0.193161	0.184346	25	1.41525	0.194704	0.211466	19	1.61525	0.211625	0.216998	17	1.7081	0.200831	0.180123	2	1
P53896	-	w	w	-	0.187574	0.17692	12	1.3651	0.187484	0.272447	3	2.047	0.20657	0.237995	2	2.01942	0.198979	0.180508	1	1.0025
P43123	-	w	w	-	0.190568	0.185706	19	1.42427	0.189689	0.246478	8	1.87151	0.208247	0.225456	7	1.83548	0.198979	0.180123	1	1
P47087	-	w	w	-	0.185459	0.172621	7	1.33535	0.187924	0.207085	4	1.58123	0.206905	0.245269	3	2.12366	0.198979	0.184559	1	1.02857
Q03941	-	w	w	-	0.185459	0.163883	7	1.27311	0.192908	0.220468	15	1.68367	0.210608	0.21885	14	1.73622	0.198979	0.182129	1	1.01299
P38994	-	w	w	-	0.192727	0.173262	24	1.33981	0.190576	0.218295	10	1.66732	0.20892	0.226175	9	1.84617	0.198979	0.180123	1	1
P32786	-	w	k	k	0.188852	0.183455	15	1.40931	0.196965	0.19739	24	1.50417	0.212986	0.209048	21	1.58569	0.206456	0.185188	5	1.03258
P32288	-	w	k	-	0.194031	0.185162	27	1.42067	0.199701	0.202834	30	1.54776	0.215723	0.211303	29	1.62068	0.198979	0.180176	1	1.00034
Q12099	-	w	k	-	0.1863	0.165713	9	1.28635	0.19833	0.213563	27	1.63136	0.214694	0.214059	26	1.66316	0.198979	0.180123	1	1
Q03103	-	w	k	-	0.188426	0.181751	14	1.39789	0.194254	0.199345	18	1.51991	0.211625	0.207108	17	1.5554	0.200831	0.180123	2	1
P46959	-	w	k	-	0.1863	0.166078	9	1.28898	0.195606	0.195814	21	1.49138	0.212305	0.203653	19	1.50102	0.202694	0.180123	3	1
Q03579	-	w	-	w	0.185459	0.183867	7	1.41205	0.188805	0.198678	6	1.51456	0.206235	0.173912	1	1.00757	0.206456	0.237166	5	1.33458
P39707	-	w	-	w	0.185036	0.174088	6	1.34556	0.187484	0.193267	3	1.47059	0.206235	0.178981	1	1.09524	0.200831	0.405085	2	2.09678
P15180	-	w	-	-	0.19028	0.184276	18	1.41478	0.192461	0.203968	14	1.55674	0.210608	0.210137	14	1.60261	-	-	-	-
P36152	-	w	-	-	0.192727	0.173324	24	1.34024	0.191564	0.195368	12	1.48776	0.209594	0.208177	11	1.5721	0.200831	0.180123	2	1
P52920	-	w	-	-	0.185877	0.182595	8	1.40355	0.189689	0.199412	8	1.52045	0.208247	0.205064	7	1.52329	0.198979	0.180123	1	1
Q08457	-	w	-	-	0.185036	0.177868	6	1.37158	0.188364	0.189851	5	1.44237	0.206235	0.174891	1	1.02464	0.204569	0.189809	4	1.06174
P32896	-	w	-	-	0.185459	0.16422	7	1.27556	0.190576	0.202188	10	1.54263	0.209257	0.206658	10	1.54833	-	-	-	-
Q06338	-	k	w	k	0.190568	0.172856	19	1.33698	0.197419	0.191727	25	1.45791	0.211286	0.217275	16	1.7123	0.216064	0.182417	10	1.01484
P18414	-	k	k	w	0.187148	0.166218	11	1.28998	0.207117	0.186343	46	1.41302	0.218826	0.20316	38	1.49322	0.212186	0.243553	8	1.36842
Q01852	-	k	k	w	0.194466	0.185801	28	1.4249	0.196965	0.195097	24	1.48555	0.212986	0.207749	21	1.56542	0.210264	0.250206	7	1.40305
P39958	-	k	k	k	0.193161	0.172482	25	1.33437	0.196965	0.172755	24	1.29541	0.211965	0.197877	18	1.40888	0.225963	0.187424	15	1.04676
P33307	-	k	k	k	0.191429	0.190238	21	1.45399	0.202461	0.191372	36	1.45498	0.21641	0.203839	31	1.50396	0.210264	0.19975	7	1.12273
Q01159	-	k	k	-	0.193595	0.192431	26	1.4682	0.199243	0.190997	29	1.45188	0.215723	0.201573	29	1.46803	0.198979	0.180123	1	1
P39522	-	k	k	-	0.187999	0.175042	13	1.35217	0.201538	0.195693	34	1.49041	0.217443	0.20322	34	1.49418	-	-	-	-
P26637	-	k	k	-	0.192727	0.185982	24	1.42609	0.201999	0.193282	35	1.4707	0.217443	0.204386	34	1.51261	0.198979	0.180123	1	1
P41920	-	-	w	w	0.188426	0.180895	14	1.39213	0.189689	0.189239	8	1.43728	0.207911	0.221083	6	1.76997	0.204569	0.216177	4	1.21888
P25580	-	-	w	w	0.189454	0.167108	16	1.29637	0.192461	0.181269	14	1.36986	0.20657	0.237995	2	2.01942	0.219989	0.232467	12	1.3093
P43605	-	-	w	w	0.192727	0.185677	24	1.42408	0.189247	0.172234	7	1.29077	0.206905	0.207617	3	1.56335	0.206456	0.211069	5	1.18955
Q12035	-	-	w	w	0.187574	0.184299	12	1.41493	0.189247	0.169186	7	1.26341	0.206905	0.21411	3	1.66393	0.204569	0.215664	4	1.21595
P40107	-	-	w	w	0.188426	0.166356	14	1.29098	0.191986	0.171461	13	1.28386	0.207575	0.20855	5	1.57793	0.212186	0.216412	8	1.22021
P53901	-	-	w	w	0.19028	0.181512	18	1.39628	0.191564	0.191025	12	1.45211	0.207911	0.218061	6	1.72426	0.214119	0.230904	9	1.30082
P38758	-	-	w	k	0.191173	0.183798	20	1.41159	0.195155	0.189989	20	1.44352	0.21027	0.214549	13	1.67067	0.210264	0.180443	7	1.00207
P32864	-	-	w	k	0.191861	0.181281	22	1.39473	0.195606	0.18848	21	1.43095	0.21027	0.215357	13	1.68304	0.22396	0.189319	14	1.05867
P15496	-	-	w	k	0.193595	0.189889	26	1.45172	0.195606	0.183265	21	1.38695	0.207575	0.234343	5	1.96642	0.227978	0.191448	16	1.07195
P29509	-	-	w	k	0.194031	0.190023	27	1.4526	0.195606	0.193083	21	1.46907	0.210947	0.213427	15	1.65344	0.212186	0.205319	8	1.15593
P35179	-	-	w	k	0.193161	0.180662	25	1.39055	0.194254	0.177665	18	1.33866	0.209594	0.215851	11	1.69059	0.212186	0.203386	8	1.14448
P07274	-	-	w	k	0.190568	0.180966	19	1.39261	0.189247	0.166539	7	1.23934	0.20657	0.255076	2	2.26159	0.210264	0.206219	7	1.16124
P43577	-	-	w	k	0.188426	0.175208	14	1.35331	0.191986	0.173593	13	1.30286	0.206905	0.23193	3	1.93116	0.216064	0.187438	10	1.04685
P46984	-	-	w	k	0.192294	0.182773	23	1.40475	0.196058	0.191691	22	1.45761	0.209257	0.238928	10	2.03288	0.221969	0.214872	13	1.21143
P53038	-	-	w	k	0.190568	0.173911	19	1.34432	0.191986	0.166388	13	1.23795	0.206905	0.210326	3	1.60554	0.216064	0.193636	10	1.08549
P38206	-	-	w	k	0.186724	0.175925	10	1.35825	0.189247	0.16261	7	1.20308	0.20657	0.27131	2	2.48391	0.206456	0.181676	5	1.01006
P29704	-	-	w	k	0.193161	0.187063	25	1.43322	0.191986	0.163267	13	1.20919	0.20724	0.244281	4	2.1096	0.214119	0.182201	9	1.01345
P29703	-	-	w	k	0.187148	0.179891	11	1.38534	0.189689	0.183019	8	1.38484	0.20724	0.21517	4	1.68018	0.208354	0.197788	6	1.11087
P38712	-	-	w	-	0.187574	0.180222	12	1.38758	0.189247	0.18744	7	1.42225	0.20724	0.210844	4	1.61358	0.202694	0.181968	3	1.01194
Q08176	-	-	w	-	0.188852	0.175562	15	1.35576	0.188364	0.171724	5	1.28622	0.206905	0.219568	3	1.74709	0.200831	0.191586	2	1.07281
Q07540	-	-	w	-	0.187999	0.166025	13	1.2886	0.188805	0.179314	6	1.353	0.206905	0.237384	3	2.01058	0.202694	0.185068	3	1.03182
P08524	-	-	w	-	0.194031	0.186221	27	1.42768	0.193356	0.189084	16	1.43599	0.21027	0.210656	13	1.61066	0.202694	0.180203	3	1.00052
P15700	-	-	w	-	0.184614	0.180764	5	1.39124	0.187924	0.174386	4	1.30988	0.20657	0.263663	2	2.38007	0.200831	0.180785	2	1.0043
P53903	-	-	w	-	0.187148	0.165741	11	1.28655	0.188805	0.179185	6	1.35188	0.206905	0.231596	3	1.92624	0.202694	0.184878	3	1.03061
P14180	-	-	k	w	0.187999	0.182169	13	1.4007	0.195606	0.181224	21	1.36947	0.211625	0.198006	17	1.41095	0.206456	0.210299	5	1.18509
P29478	-	-	k	w	0.192294	0.180533	23	1.38968	0.195606	0.188306	21	1.4295	0.212305	0.206486	19	1.54564	0.210264	0.255671	7	1.43106
Q04377	-	-	k	-	0.193595	0.170966	26	1.32374	0.196511	0.171417	23	1.28347	0.213327	0.192718	22	1.32517	0.200831	0.199667	2	1.12222
P37297	-	-	k	-	0.191429	0.18289	21	1.40553	0.195155	0.192811	20	1.46684	0.211965	0.208541	18	1.57778	0.200831	0.181737	2	1.01045
Q04225	-	-	k	-	0.191861	0.188503	22	1.44268	0.194704	0.193732	19	1.47439	0.212305	0.205882	19	1.53616	-	-	-	-
P09880	-	-	k	-	0.19028	0.175444	18	1.35494	0.194254	0.178606	18	1.34686	0.211625	0.196304	17	1.3835	0.198979	0.180917	1	1.00515
P32464	-	-	-	w	0.190568	0.167622	19	1.30004	0.194254	0.171865	18	1.28748	0.209932	0.188398	12	1.25401	0.210264	0.216159	7	1.21877
P38875	-	-	-	w	0.192727	0.177586	24	1.36965	0.196058	0.174303	22	1.30915	0.210608	0.200871	14	1.45685	0.218021	0.234677	11	1.32123
Q03770	-	-	-	w	0.185877	0.161377	8	1.25481	0.188364	0.171187	5	1.28141	-	-	-	-	0.206456	0.278779	5	1.54553
P47026	-	-	-	w	0.189764	0.167045	17	1.29592	0.190132	0.181574	9	1.37248	0.206235	0.174157	1	1.01185	0.212186	0.247105	8	1.38698
P53070	-	-	-	w	0.1863	0.177044	9	1.36594	0.189247	0.179651	7	1.35591	0.206905	0.194952	3	1.36158	0.204569	0.224936	4	1.26806
P43606	-	-	-	w	0.188426	0.186083	14	1.42676	0.189689	0.185231	8	1.40363	0.207911	0.206491	6	1.54572	0.200831	0.655927	2	3.1
P32579	-	-	-	w	0.183353	0.152189	2	1.18576	0.187048	0.171442	2	1.28369	-	-	-	-	0.200831	0.225178	2	1.26939
P38198	-	-	-	k	0.193161	0.182756	25	1.40463	0.192461	0.182902	14	1.38385	0.20892	0.195211	9	1.36579	0.206456	0.186775	5	1.04266
P25374	-	-	-	k	0.191861	0.170728	22	1.32207	0.194704	0.175663	19	1.32114	0.210947	0.203037	15	1.49127	0.206456	0.185617	5	1.03531
P16658	-	-	-	k	0.188852	0.160937	15	1.25157	0.192908	0.166523	15	1.23919	0.208247	0.18725	7	1.23493	0.214119	0.213724	9	1.20485
P33317	-	-	-	k	0.187148	0.152371	11	1.18715	0.188805	0.163704	6	1.21324	0.206235	0.180219	1	1.11641	0.206456	0.201611	5	1.13389
P38910	-	-	-	k	0.191861	0.161436	22	1.25524	0.193805	0.17625	17	1.32629	0.208247	0.190472	7	1.2883	0.218021	0.213274	11	1.20227
P43614	-	-	-	k	0.187574	0.159192	12	1.23867	0.189689	0.160905	8	1.18715	0.206235	0.190825	1	1.29412	0.212186	0.200173	8	1.12527
Q08269	-	-	-	k	0.190568	0.163806	19	1.27256	0.192461	0.170846	14	1.27835	0.208583	0.195482	8	1.37019	0.208354	0.188432	6	1.05311
Q12181	-	-	-	k	0.189764	0.166911	17	1.29496	0.190132	0.166134	9	1.23563	0.206235	0.203014	1	1.49091	0.214119	0.197767	9	1.11074
P35202	-	-	-	k	0.185459	0.168821	7	1.30858	0.189247	0.167815	7	1.25097	0.206235	0.174061	1	1.01018	0.208354	0.180499	6	1.00244
P48360	-	-	-	-	0.183353	0.153079	2	1.19258	0.187048	0.174275	2	1.3089	-	-	-	-	0.200831	0.205352	2	1.15613
Q3E798	-	-	-	-	0.183353	0.141976	2	1.10508	0.18661	0.142746	1	1.00886	0.206235	0.173912	1	1.00757	-	-	-	-
Q03018	-	-	-	-	0.190568	0.184445	19	1.4159	0.192908	0.191594	15	1.45681	0.21027	0.208593	13	1.57859	0.202694	0.193767	3	1.08629
P53961	-	-	-	-	0.182934	0.154491	1	1.20335	0.18661	0.162608	1	1.20307	0.206235	0.185444	1	1.20475	-	-	-	-
P32363	-	-	-	-	0.185036	0.161247	6	1.25385	0.187924	0.14747	4	1.05685	0.206235	0.176919	1	1.05977	0.202694	0.18637	3	1.04009
P53193	-	-	-	-	0.19028	0.181783	18	1.39811	0.192908	0.188551	15	1.43154	0.210608	0.204363	14	1.51224	0.200831	0.185889	2	1.03704
P07807	-	-	-	-	0.1863	0.150006	9	1.16888	0.188364	0.146733	5	1.04944	0.20657	0.179554	2	1.10505	0.202694	0.180575	3	1.00294
P32630	-	-	-	-	0.182934	0.140381	1	1.09207	-	-	-	-	-	-	-	-	-	-	-	-
Q06543	-	-	-	-	0.185877	0.178836	8	1.37818	0.188364	0.179333	5	1.35316	0.206235	0.1789	1	1.09386	0.204569	0.187989	4	1.05032
P38211	-	-	-	-	0.183772	0.148349	3	1.15593	0.187484	0.15701	3	1.15025	0.206235	0.174449	1	1.01694	0.200831	0.195285	2	1.09561
P39005	-	-	-	-	0.188852	0.157515	15	1.22616	0.187924	0.160125	4	1.17981	-	-	-	-	0.204569	0.190279	4	1.06467
P33312	-	-	-	-	-	-	-	-	0.187048	0.162249	2	1.19972	0.20657	0.185518	2	1.20599	-	-	-	-
Q12063	-	-	-	-	0.191173	0.183987	20	1.41285	0.193805	0.175094	17	1.31613	0.21027	0.198136	13	1.41305	0.204569	0.180321	4	1.00129
P16622	-	-	-	-	0.191173	0.165414	20	1.2842	0.190132	0.163157	9	1.20817	0.207575	0.185002	5	1.19735	0.204569	0.196721	4	1.10438
P40185	-	-	-	-	0.191861	0.16517	22	1.28244	0.193356	0.176258	16	1.32636	0.210608	0.203722	14	1.50212	0.200831	0.183026	2	1.01876
P24521	-	-	-	-	0.182934	0.130766	1	1.01107	-	-	-	-	-	-	-	-	-	-	-	-
P10961	-	-	-	-	0.194031	0.182564	27	1.40335	0.190132	0.169441	9	1.26571	0.208247	0.191923	7	1.31215	0.200831	0.182837	2	1.01754
P21734	-	-	-	-	0.191429	0.173037	21	1.33824	0.191564	0.170861	12	1.27849	0.20892	0.192337	9	1.31894	0.202694	0.182747	3	1.01697
Q06822	-	-	-	-	0.185036	0.175702	6	1.35672	0.188364	0.183373	5	1.38787	0.20657	0.177743	2	1.07399	0.202694	0.180281	3	1.00103
Q04174	-	-	-	-	0.182934	0.131157	1	1.01446	0.18661	0.143003	1	1.0115	0.206235	0.174061	1	1.01018	-	-	-	-
Q03778	-	-	-	-	0.183353	0.141089	2	1.09787	0.187048	0.150858	2	1.09053	0.206235	0.174618	1	1.01988	0.198979	0.197829	1	1.11111
Q12184	-	-	-	-	0.183772	0.134092	3	1.03962	0.187048	0.147483	2	1.05698	0.206235	0.175185	1	1.02975	0.198979	0.180499	1	1.00244
Q02202	-	-	-	-	0.183772	0.175801	3	1.3574	0.18661	0.142746	1	1.00886	0.206235	0.173912	1	1.00757	-	-	-	-
Q12531	-	-	-	-	0.187574	0.155342	12	1.20981	0.190132	0.1641	9	1.21691	0.20892	0.186566	9	1.22352	-	-	-	-
P53163	-	-	-	-	0.190568	0.173841	19	1.34384	0.190576	0.175626	10	1.32081	0.20892	0.19624	9	1.38246	0.198979	0.180123	1	1
Q04082	-	-	-	-	0.187574	0.160102	12	1.24541	-	-	-	-	-	-	-	-	-	-	-	-
P53306	-	-	-	-	0.184614	0.145635	5	1.13449	0.187484	0.145313	3	1.03509	-	-	-	-	0.202694	0.183141	3	1.01949
Q05911	-	-	-	-	0.186724	0.174208	10	1.34639	0.189689	0.18757	8	1.42333	0.208247	0.197534	7	1.40336	0.198979	0.184126	1	1.02581
P38127	-	-	-	-	0.183772	0.152483	3	1.18801	0.187484	0.163948	3	1.2155	-	-	-	-	0.202694	0.180504	3	1.00247
Q9URQ3	-	-	-	-	0.183353	0.14384	2	1.12014	-	-	-	-	-	-	-	-	-	-	-	-

## Sheet: Table S4
Table S4. Human k- and w-dependent essential genes
Uniprot AC	k- / w-dependent				consolidated (kc = 14, wc = 1.097)				high-quality (kc = 20, wc = 1.113)				binary (kc = 12, wc = 1.113)				co-complex (kc = 8, wc = 1.054)
	consolidated	high-quality	binary	co-complex	PE(k)	PE(w)	k	w	PE(k)	PE(w)	k	w	PE(k)	PE(w)	k	w	PE(k)	PE(w)	k	w
O75164	w	w	w	w	0.419642	0.449751	16	1.25342	0.385663	0.444307	8	1.18192	0.420622	0.460048	7	1.16611	0.451798	0.63141	3	1.75083
Q9Y5A7	w	w	w	w	0.419642	0.424355	16	1.16076	0.389991	0.425138	9	1.12403	0.415159	0.463622	6	1.17833	0.46089	0.488237	6	1.19672
Q03188	w	w	w	w	0.404418	0.433701	13	1.195	0.416296	0.445737	15	1.18622	0.437122	0.4606	10	1.168	0.46089	0.632025	6	1.75333
Q9Y2T1	w	w	w	w	0.379458	0.434824	8	1.1991	0.368537	0.681756	4	1.91445	0.404295	0.679035	4	1.94006	0.448773	0.695468	2	2.02324
Q8IY18	w	w	w	w	0.404418	0.462956	13	1.30122	0.416296	0.511632	15	1.38262	0.453759	0.559968	13	1.50731	0.457857	0.648848	5	1.82256
Q9BSD7	w	w	w	w	0.394367	0.485103	11	1.38102	0.42073	0.45125	16	1.20277	0.464909	0.481705	15	1.24001	0.445752	0.45351	1	1.06494
O00268	w	w	w	w	0.513175	0.530052	34	1.54274	0.470194	0.561091	27	1.53056	0.532135	0.579929	27	1.57663	0.466964	0.634751	8	1.76446
Q12983	w	w	w	w	0.414549	0.431047	15	1.18529	0.407467	0.430939	13	1.14161	0.404295	0.554609	4	1.48882	0.476089	0.481934	11	1.17286
O43913	w	w	w	w	0.502709	0.506131	32	1.45661	0.452089	0.47496	23	1.27358	0.404295	0.578787	4	1.57265	0.506562	0.524967	21	1.33577
Q96QS6	w	w	w	w	0.35033	0.664298	2	2.04829	0.398697	0.452691	11	1.20708	0.426105	0.467223	8	1.19063	0.457857	0.558943	5	1.46537
Q9BXL8	w	w	w	w	0.399382	0.426571	12	1.16889	0.403074	0.433302	12	1.14876	0.409716	0.501071	5	1.3059	0.463926	0.494111	7	1.21894
O94953	w	w	w	w	0.359929	0.408852	4	1.10353	0.381354	0.435024	7	1.15396	0.409716	0.447935	5	1.12459	0.448773	0.456433	2	1.07607
Q13562	w	w	w	w	0.384404	0.442686	9	1.22776	0.381354	0.489367	7	1.31644	0.415159	0.520358	6	1.37155	0.445752	0.462723	1	1.1
Q9BWJ5	w	w	w	w	0.435018	0.544144	19	1.5937	0.465658	0.514147	26	1.3901	0.526545	0.532174	26	1.41188	0.454826	0.783689	4	2.46031
O95361	w	w	w	w	0.389374	0.475313	10	1.34578	0.389991	0.518336	9	1.40256	0.404295	0.54343	4	1.4504	0.457857	0.55032	5	1.43232
P07992	w	w	w	w	0.424752	0.456308	17	1.27718	0.416296	0.436715	15	1.15906	0.437122	0.500206	10	1.30296	0.466964	0.496539	8	1.22813
O14763	w	w	w	w	0.471331	0.513773	26	1.48409	0.377062	0.635124	6	1.76008	0.415159	0.686373	6	1.96891	0.451798	0.627873	3	1.73646
Q15024	w	w	w	w	0.460909	0.530279	24	1.54356	0.492927	0.518165	32	1.40205	0.537717	0.578373	28	1.5712	0.473046	0.547997	10	1.42344
Q8IY57	w	w	w	w	0.476552	0.483546	27	1.37542	0.407467	0.499463	13	1.34645	0.437122	0.522817	10	1.37993	0.451798	0.543226	3	1.40523
Q9H081	w	w	w	w	0.466116	0.490348	25	1.39988	0.452089	0.501924	23	1.35376	0.509739	0.530499	23	1.40615	0.46089	0.671983	6	1.92032
Q9GZP9	w	w	w	w	0.429878	0.486613	18	1.38645	0.44308	0.472268	21	1.26556	0.481695	0.509345	18	1.33405	0.451798	0.706446	3	2.07287
Q8IWZ6	w	w	w	w	0.466116	0.521708	25	1.51266	0.434107	0.504451	19	1.36127	0.481695	0.536119	18	1.42536	0.448773	0.705641	2	2.06919
Q9NQ69	w	w	w	w	0.369641	0.482659	6	1.37222	0.394336	0.437326	10	1.1609	0.409716	0.557882	5	1.50011	0.457857	0.468963	5	1.1237
O00220	w	w	w	w	0.455709	0.468414	23	1.32092	0.385663	0.666939	8	1.86427	0.426105	0.702285	8	2.03275	0.445752	0.45642	1	1.07602
Q96J01	w	w	w	w	0.445341	0.480217	21	1.36344	0.44308	0.496221	21	1.33681	0.481695	0.547364	18	1.46391	0.466964	0.617141	8	1.6932
Q86UE8	w	w	w	w	0.394367	0.438285	11	1.21173	0.403074	0.452551	12	1.20666	0.4482	0.476266	12	1.22148	0.448773	0.471358	2	1.13278
Q9UIF9	w	w	w	w	0.414549	0.464312	15	1.30611	0.398697	0.425792	11	1.12601	0.415159	0.467413	6	1.19128	0.457857	0.52019	5	1.31766
O14497	w	w	w	w	0.374537	0.42746	7	1.17215	0.461129	0.680006	25	1.90846	0.520948	0.692909	25	1.99491	0.473046	0.765375	10	2.36097
Q9HAV5	w	w	w	w	0.384404	0.428963	9	1.17766	0.394336	0.435625	10	1.15577	0.426105	0.48309	8	1.24472	0.451798	0.464651	3	1.10732
Q8N9T8	w	w	w	w	0.355115	0.507992	3	1.4633	0.438589	0.515664	20	1.39461	0.4873	0.525065	19	1.3876	0.445752	0.597739	1	1.61611
Q96B23	w	w	w	w	0.355115	0.481623	3	1.3685	0.42073	0.443118	16	1.17835	0.453759	0.462512	13	1.17454	0.451798	0.710276	3	2.09043
P30049	w	w	w	w	0.440173	0.487856	20	1.39092	0.479278	0.525598	29	1.42419	0.532135	0.549817	27	1.47233	0.457857	0.5093	5	1.27641
Q8NHM5	w	w	w	w	0.35033	0.408677	2	1.10288	0.394336	0.532335	10	1.44429	0.420622	0.613742	7	1.69631	0.457857	0.532519	5	1.36445
Q8TE02	w	w	w	w	0.364772	0.449008	5	1.25073	0.37279	0.484223	5	1.30115	0.398897	0.57663	3	1.56512	0.448773	0.696052	2	2.02586
Q9GZV4	w	w	w	w	0.384404	0.416535	9	1.13197	0.42073	0.426799	16	1.12907	0.431605	0.471371	9	1.20479	0.463926	0.480545	7	1.1676
Q14997	w	w	w	w	0.414549	0.540872	15	1.58184	0.452089	0.59829	23	1.64414	0.498519	0.644917	21	1.81015	0.451798	0.498065	3	1.2339
Q86XI2	w	w	w	w	0.379458	0.491418	8	1.40372	0.394336	0.485531	10	1.30504	0.437122	0.505725	10	1.32173	0.448773	0.716268	2	2.11818
Q13472	w	w	w	w	0.492241	0.501984	30	1.4417	0.411874	0.482247	14	1.29527	0.459329	0.509486	14	1.33453	0.448773	0.721532	2	2.14286
Q75N03	w	w	w	w	0.404418	0.450239	13	1.25519	0.381354	0.466585	7	1.24862	0.415159	0.52299	6	1.38052	0.448773	0.465028	2	1.10876
Q9NX70	w	w	w	w	0.355115	0.564009	3	1.666	0.511138	0.765312	36	2.22681	0.581914	0.780047	36	2.37986	0.473046	0.748346	10	2.27332
O43148	w	w	w	w	0.399382	0.513395	12	1.48273	0.411874	0.54201	14	1.47321	0.453759	0.553501	13	1.48501	0.445752	0.468221	1	1.12088
O75061	w	w	w	w	0.355115	0.502222	3	1.44256	0.364305	0.442947	3	1.17783	0.393523	0.477683	2	1.2263	0.445752	0.48571	1	1.18715
Q9H9E3	w	w	w	w	0.419642	0.42677	16	1.16962	0.44308	0.515924	21	1.39538	0.4873	0.556639	19	1.49582	0.466964	0.703703	8	2.06037
Q96GA3	w	w	w	w	0.399382	0.459759	12	1.28966	0.434107	0.475714	19	1.27583	0.4873	0.496175	19	1.28925	0.445752	0.451544	1	1.05744
Q9NWZ3	w	w	w	w	0.460909	0.470879	24	1.32981	0.398697	0.477685	11	1.2817	0.426105	0.645765	8	1.81331	0.46089	0.467757	6	1.11912
Q969Q6	w	w	w	w	0.35033	0.411301	2	1.11261	0.452089	0.471877	23	1.2644	0.4873	0.519917	19	1.37005	0.454826	0.492647	4	1.2134
Q92585	w	w	w	w	0.409474	0.46338	14	1.30275	0.377062	0.452439	6	1.20633	0.409716	0.501888	5	1.30868	0.451798	0.536392	3	1.37919
Q9NR33	w	w	w	w	0.404418	0.474226	13	1.34187	0.394336	0.431714	10	1.14395	0.420622	0.476309	7	1.22162	0.454826	0.458676	4	1.08461
Q9H6D7	w	w	w	w	0.374537	0.47039	7	1.32804	0.479278	0.538054	29	1.46138	0.537717	0.54214	28	1.44598	0.445752	0.453136	1	1.06351
P50591	w	w	w	w	0.435018	0.455842	19	1.2755	0.411874	0.497149	14	1.33957	0.426105	0.691193	8	1.98805	0.466964	0.469591	8	1.12608
Q96EB1	w	w	w	w	0.389374	0.445178	10	1.23682	0.381354	0.498499	7	1.34358	0.420622	0.521844	7	1.37662	0.448773	0.822062	2	2.69038
Q13469	w	w	w	w	0.414549	0.430402	15	1.18293	0.407467	0.467537	13	1.25146	0.431605	0.525898	9	1.39044	0.46089	0.465591	6	1.11089
Q96GC5	w	w	w	w	0.355115	0.585777	3	1.74611	0.429637	0.540797	18	1.46958	0.470498	0.579378	16	1.57471	0.448773	0.464535	2	1.10688
Q99627	w	w	w	w	0.534063	0.536663	38	1.56662	0.492927	0.573131	32	1.56703	0.5544	0.595159	31	1.63014	0.466964	0.764854	8	2.35823
Q7L3B6	w	w	w	w	0.394367	0.448223	11	1.24788	0.407467	0.470763	13	1.26108	0.431605	0.48994	9	1.26803	0.457857	0.563064	5	1.48122
Q16832	w	w	w	w	0.379458	0.448027	8	1.24717	0.37279	0.477258	5	1.28043	0.398897	0.459166	3	1.16309	0.448773	0.694679	2	2.01972
P49754	w	w	w	w	0.466116	0.468135	25	1.31991	0.42073	0.452825	16	1.20748	0.4482	0.503115	12	1.31285	0.457857	0.499985	5	1.24116
Q86SE9	w	w	w	w	0.419642	0.53969	16	1.57757	0.44308	0.512002	21	1.38372	0.464909	0.557939	15	1.50031	0.466964	0.476712	8	1.15308
Q9Y2X0	w	w	w	w	0.559995	0.58165	43	1.73084	0.547418	0.655472	44	1.8262	0.614253	0.692781	42	1.9944	0.485227	0.681338	14	1.96083
Q9BQ61	w	w	w	w	0.369641	0.448375	6	1.24843	0.389991	0.485803	9	1.30585	0.426105	0.514114	8	1.35028	0.445752	0.4604	1	1.09117
Q9UPS6	w	w	w	w	0.384404	0.47393	9	1.3408	0.416296	0.465723	15	1.24605	0.459329	0.496325	14	1.28976	0.448773	0.703158	2	2.05789
Q96HR3	w	w	w	w	0.492241	0.63469	30	1.93126	0.461129	0.737803	25	2.11722	0.492909	0.862232	20	2.86309	0.463926	0.471165	7	1.13205
Q9H0E9	w	w	w	w	0.359929	0.501013	4	1.43821	0.411874	0.66159	14	1.84643	0.4482	0.747951	12	2.22816	0.454826	0.494811	4	1.22159
Q9H0E3	w	w	w	w	0.355115	0.409426	3	1.10566	0.438589	0.506146	20	1.36631	0.481695	0.537085	18	1.42867	0.451798	0.45828	3	1.0831
Q9NQT5	w	w	w	w	0.507943	0.53201	33	1.54981	0.416296	0.664417	15	1.85584	0.459329	0.704069	14	2.04003	0.454826	0.648154	4	1.81967
Q13905	w	w	w	w	0.476552	0.488486	27	1.39318	0.416296	0.508434	15	1.37311	0.409716	0.549235	5	1.47034	0.479134	0.520761	12	1.31982
Q9UKL0	w	w	w	w	0.384404	0.541189	9	1.58299	0.44758	0.479748	22	1.28784	0.498519	0.508781	21	1.33213	0.454826	0.650924	4	1.8312
P21695	w	w	w	w	0.429878	0.460799	18	1.29342	0.377062	0.43852	6	1.1645	0.398897	0.556994	3	1.49705	0.451798	0.460012	3	1.08969
Q8NEM7	w	w	w	w	0.379458	0.42137	8	1.14979	0.42073	0.536065	16	1.45543	0.4482	0.632086	12	1.76282	0.457857	0.465026	5	1.10875
O43427	w	w	w	w	0.424752	0.437391	17	1.20847	0.425178	0.461961	17	1.23482	0.464909	0.487159	15	1.25857	0.448773	0.460906	2	1.09309
Q9BUE0	w	w	w	w	0.507943	0.62398	33	1.88996	0.492927	0.788101	32	2.32453	0.543289	0.848536	29	2.76888	0.48218	0.634773	13	1.76454
O95249	w	w	w	w	0.419642	0.489322	16	1.39619	0.438589	0.49851	20	1.34362	0.492909	0.519187	20	1.36756	0.445752	0.454885	1	1.07018
O75081	w	w	w	w	0.424752	0.440668	17	1.22041	0.398697	0.474929	11	1.27349	0.420622	0.581657	7	1.58267	0.454826	0.473701	4	1.14167
Q96MF7	w	w	w	w	0.419642	0.544658	16	1.59556	0.416296	0.489806	15	1.31775	0.459329	0.518228	14	1.36429	0.454826	0.736836	4	2.21628
Q9BPX5	w	w	w	w	0.481778	0.567966	28	1.68048	0.511138	0.581444	36	1.59236	0.57096	0.604639	34	1.66376	0.470004	0.770433	9	2.38785
P01589	w	w	w	w	0.409474	0.431614	14	1.18737	0.364305	0.57114	3	1.56098	0.393523	0.444834	2	1.11393	0.448773	0.884322	2	3.16667
Q9BTD8	w	w	w	w	0.424752	0.473578	17	1.33953	0.44758	0.473849	22	1.27028	0.453759	0.514458	13	1.35145	0.473046	0.512203	10	1.2874
Q96FX2	w	w	w	w	0.355115	0.407778	3	1.09954	0.368537	0.422223	4	1.11517	0.388174	0.44466	1	1.11333	0.451798	0.484339	3	1.18196
O60683	w	w	w	w	0.389374	0.480918	10	1.36596	0.398697	0.441951	11	1.17484	0.409716	0.52018	5	1.37095	0.463926	0.480036	7	1.16567
Q9Y388	w	w	w	w	0.364772	0.527979	5	1.53526	0.389991	0.50351	9	1.35847	0.415159	0.513493	6	1.34817	0.454826	0.597492	4	1.61514
O75575	w	w	w	w	0.419642	0.638767	16	1.94711	0.434107	0.586301	19	1.60722	0.470498	0.6786	16	1.93836	0.463926	0.547791	7	1.42266
Q13112	w	w	w	w	0.445341	0.478378	21	1.35682	0.411874	0.479894	14	1.28827	0.459329	0.495836	14	1.28809	0.457857	0.551196	5	1.43568
Q8NFD5	w	w	w	w	0.460909	0.480055	24	1.36285	0.483825	0.583728	30	1.59934	0.532135	0.631676	27	1.76132	0.476089	0.65005	11	1.82756
Q8N3Z6	w	w	w	w	0.374537	0.41376	7	1.12171	0.411874	0.438557	14	1.16461	0.431605	0.453668	9	1.14427	0.457857	0.52995	5	1.35469
Q9BPZ3	w	w	w	w	0.389374	0.437716	10	1.20966	0.385663	0.526478	8	1.42682	0.420622	0.521262	7	1.37463	0.448773	0.512934	2	1.29017
Q9Y248	w	w	w	w	0.435018	0.502947	19	1.44516	0.425178	0.550131	17	1.49757	0.476093	0.56479	17	1.52398	0.451798	0.738051	3	2.22222
Q9Y5S2	w	w	w	w	0.414549	0.41663	15	1.13231	0.429637	0.440837	18	1.17148	0.453759	0.464623	13	1.18175	0.457857	0.484825	5	1.1838
Q8IWE2	w	w	w	w	0.394367	0.434214	11	1.19687	0.425178	0.427783	17	1.13205	0.437122	0.498125	10	1.29588	0.463926	0.466099	7	1.11282
Q13772	w	w	w	w	0.414549	0.441438	15	1.22322	0.403074	0.422922	12	1.1173	0.431605	0.454234	9	1.1462	0.454826	0.487676	4	1.1946
Q9BUI4	w	w	w	w	0.424752	0.518712	17	1.50187	0.488375	0.523736	31	1.41865	0.520948	0.60707	25	1.67243	0.476089	0.512157	11	1.28723
P37275	w	w	w	w	0.429878	0.442327	18	1.22645	0.389991	0.434809	9	1.15331	0.431605	0.457589	9	1.1577	0.448773	0.699919	2	2.04324
Q96GE4	w	w	w	w	0.355115	0.499693	3	1.43347	0.416296	0.45381	15	1.21043	0.426105	0.574476	8	1.55761	0.463926	0.474151	7	1.14337
Q9NXF1	w	w	w	w	0.399382	0.49262	12	1.40805	0.438589	0.531947	20	1.44313	0.4873	0.559606	19	1.50606	0.451798	0.613227	3	1.67753
Q5PSV4	w	w	w	w	0.394367	0.621131	11	1.87905	0.411874	0.454187	14	1.21156	0.420622	0.584818	7	1.59374	0.463926	0.472074	7	1.1355
Q9UM13	w	w	w	w	0.513175	0.541782	34	1.58514	0.44308	0.580987	21	1.59096	0.492909	0.604383	20	1.66285	0.463926	0.663713	7	1.885
Q96EH3	w	w	w	w	0.364772	0.425457	5	1.16481	0.416296	0.530868	15	1.43991	0.453759	0.581843	13	1.58333	0.448773	0.451817	2	1.05848
Q2NKJ3	w	w	w	w	0.364772	0.628609	5	1.90775	0.37279	0.54272	5	1.47534	0.404295	0.619254	4	1.71616	0.448773	0.455333	2	1.07188
O43543	w	w	w	w	0.379458	0.498216	8	1.42816	0.389991	0.46595	9	1.24673	0.415159	0.578288	6	1.5709	0.454826	0.457568	4	1.08039
Q8WTW3	w	w	w	w	0.384404	0.580133	9	1.72523	0.416296	0.562695	15	1.53541	0.464909	0.58856	15	1.60688	0.463926	0.790452	7	2.49852
Q9P2G9	w	w	w	w	0.374537	0.541432	7	1.58387	0.381354	0.559789	7	1.52664	0.404295	0.720875	4	2.1099	0.451798	0.529684	3	1.35368
Q8WVM7	w	w	w	w	0.435018	0.525116	19	1.52494	0.434107	0.544633	19	1.48107	0.476093	0.580684	17	1.57927	0.457857	0.587321	5	1.57524
O60673	w	w	w	w	0.374537	0.408535	7	1.10236	0.37279	0.451709	5	1.20414	0.409716	0.474599	5	1.21579	0.448773	0.740312	2	2.23333
Q9HB96	w	w	w	w	0.409474	0.530669	14	1.54497	0.389991	0.645543	9	1.79372	0.431605	0.681986	9	1.95162	0.46089	0.555373	6	1.45168
O96020	w	w	w	w	0.404418	0.469478	13	1.32476	0.385663	0.497641	8	1.34103	0.415159	0.585572	6	1.59639	0.457857	0.52599	5	1.33966
Q8NEZ2	w	w	w	w	0.409474	0.462579	14	1.29986	0.381354	0.526766	7	1.42768	0.404295	0.702089	4	2.03196	0.457857	0.50406	5	1.25658
P33121	w	w	w	w	0.379458	0.440411	8	1.21948	0.368537	0.459657	4	1.22793	0.398897	0.526747	3	1.39334	0.445752	0.453964	1	1.06667
Q5XKE5	w	w	w	w	0.379458	0.501601	8	1.44033	0.416296	0.471355	15	1.26284	0.431605	0.542173	9	1.44609	0.46089	0.495479	6	1.22412
Q9Y223	w	w	w	w	0.394367	0.452626	11	1.26385	0.44758	0.504612	22	1.36175	0.426105	0.543174	8	1.44953	0.485227	0.617223	14	1.69352
Q6P2C8	w	w	w	w	0.399382	0.509069	12	1.46717	0.488375	0.788732	31	2.32734	0.532135	0.869773	27	2.91837	0.470004	0.530155	9	1.35547
Q9ULR0	w	w	w	w	0.35033	0.424697	2	1.16201	0.479278	0.550119	29	1.49753	0.543289	0.563158	29	1.51834	0.454826	0.534762	4	1.37298
Q15543	w	w	w	w	0.440173	0.595243	20	1.78132	0.438589	0.49616	20	1.33663	0.4873	0.524539	19	1.38581	0.454826	0.563037	4	1.48111
Q96AX1	w	w	w	w	0.445341	0.489473	21	1.39673	0.411874	0.448395	14	1.1942	0.459329	0.474822	14	1.21656	0.448773	0.880666	2	3.13333
Q9H4M3	w	w	w	w	0.409474	0.443866	14	1.23205	0.411874	0.454371	14	1.21211	0.420622	0.564867	7	1.52425	0.466964	0.472537	8	1.13725
O75131	w	w	w	w	0.374537	0.43153	7	1.18706	0.411874	0.450115	14	1.19936	0.431605	0.464186	9	1.18026	0.457857	0.495707	5	1.22498
O15446	w	w	w	w	0.435018	0.491779	19	1.40502	0.394336	0.58903	10	1.6156	0.437122	0.600678	10	1.64968	0.448773	0.760092	2	2.33333
Q7Z6M4	w	w	w	w	0.364772	0.476525	5	1.35015	0.368537	0.509665	4	1.37677	0.398897	0.624027	3	1.73344	0.448773	0.481043	2	1.16949
Q9NZ32	w	w	w	w	0.419642	0.509868	16	1.47005	0.434107	0.525181	19	1.42295	0.481695	0.553023	18	1.48336	0.454826	0.64914	4	1.82377
O14653	w	w	w	w	0.369641	0.458527	6	1.28521	0.42073	0.473649	16	1.26968	0.442654	0.531469	11	1.40946	0.463926	0.517515	7	1.30752
Q7RTV0	w	w	w	w	0.460909	0.498131	24	1.42785	0.461129	0.498134	25	1.3425	0.509739	0.529858	23	1.40396	0.46089	0.551607	6	1.43725
O00399	w	w	w	w	0.384404	0.468448	9	1.32104	0.416296	0.565299	15	1.54328	0.459329	0.599551	14	1.64568	0.445752	0.533292	1	1.3674
P52657	w	w	w	w	0.394367	0.500302	11	1.43565	0.364305	0.748799	3	2.16006	0.398897	0.768775	3	2.32494	0.448773	0.738563	2	2.22473
Q9BXA6	w	w	w	w	0.384404	0.463286	9	1.30241	0.434107	0.492839	19	1.32676	0.453759	0.564125	13	1.52168	0.46089	0.560273	6	1.47048
Q8WVK2	w	w	w	w	0.369641	0.53659	6	1.56635	0.398697	0.4781	11	1.28293	0.431605	0.500171	9	1.30284	0.448773	0.452848	2	1.06241
Q7Z7C8	w	w	w	w	0.424752	0.628969	17	1.90914	0.429637	0.535462	18	1.45363	0.481695	0.556881	18	1.49666	0.451798	0.456966	3	1.0781
Q9Y2H1	w	w	w	w	0.429878	0.468703	18	1.32196	0.389991	0.481128	9	1.29194	0.426105	0.484488	8	1.24948	0.448773	0.694679	2	2.01972
Q15506	w	w	w	w	0.35033	0.761038	2	2.47619	0.403074	0.439359	12	1.16703	0.437122	0.461679	10	1.17169	0.451798	0.545064	3	1.41224
O95336	w	w	w	w	0.429878	0.454398	18	1.27027	0.44308	0.446688	21	1.18908	0.409716	0.469731	5	1.1992	0.491322	0.49564	16	1.22473
O75175	w	w	w	w	0.45052	0.461038	22	1.29429	0.42073	0.531172	16	1.44082	0.470498	0.541173	16	1.44267	0.454826	0.703255	4	2.05833
P83436	w	w	w	w	0.409474	0.509151	14	1.46747	0.434107	0.522971	19	1.41636	0.470498	0.589211	16	1.60917	0.470004	0.660954	9	1.87331
Q8N2M8	w	w	w	w	0.359929	0.482752	4	1.37256	0.403074	0.45685	12	1.21954	0.409716	0.534455	5	1.41967	0.463926	0.512668	7	1.28916
Q8WV22	w	w	w	w	0.389374	0.510773	10	1.4733	0.398697	0.608247	11	1.67508	0.442654	0.614862	11	1.70034	0.454826	0.728298	4	2.175
Q15528	w	w	w	w	0.492241	0.602897	30	1.80998	0.44758	0.805546	22	2.40462	0.492909	0.86823	20	2.90684	0.454826	0.494593	4	1.22076
Q12974	w	w	w	w	0.399382	0.417456	12	1.13536	0.394336	0.426746	10	1.12891	0.437122	0.451238	10	1.13593	0.445752	0.451466	1	1.05714
Q96Q83	w	w	w	w	0.35033	0.664794	2	2.05029	0.407467	0.426749	13	1.12891	0.420622	0.513283	7	1.34745	0.46089	0.477612	6	1.15649
Q9NX24	w	w	w	w	0.513175	0.532994	34	1.55336	0.434107	0.485847	19	1.30598	0.470498	0.527677	16	1.39651	0.46089	0.463394	6	1.10255
Q9UJW0	w	w	w	w	0.419642	0.47081	16	1.32956	0.452089	0.520382	23	1.40865	0.4873	0.59034	19	1.61314	0.466964	0.532393	8	1.36398
Q2M389	w	w	w	w	0.424752	0.459676	17	1.28937	0.44308	0.487822	21	1.31185	0.492909	0.522094	20	1.37747	0.454826	0.583962	4	1.56213
Q92966	w	w	w	w	0.379458	0.461253	8	1.29507	0.377062	0.447035	6	1.19012	0.393523	0.734233	2	2.16728	0.454826	0.488917	4	1.19929
Q92968	w	w	w	w	0.384404	0.437136	9	1.20754	0.377062	0.468664	6	1.25482	0.404295	0.555639	4	1.49237	0.454826	0.53839	4	1.38679
Q9Y657	w	w	w	w	0.404418	0.432864	13	1.19194	0.434107	0.44081	19	1.1714	0.464909	0.476077	15	1.22084	0.454826	0.486538	4	1.19029
Q86WV5	w	w	w	w	0.355115	0.724425	3	2.3037	0.360093	0.770107	2	2.2468	0.393523	0.780075	2	2.38	0.445752	0.474015	1	1.14286
P51808	w	w	w	w	0.440173	0.462027	20	1.29786	0.411874	0.54348	14	1.47762	0.442654	0.591289	11	1.61648	0.457857	0.602437	5	1.63465
Q8NFT6	w	w	w	w	0.389374	0.411143	10	1.11203	0.389991	0.429418	9	1.13701	0.404295	0.488545	4	1.26329	0.457857	0.470565	5	1.12978
Q14449	w	w	w	w	0.429878	0.434829	18	1.19912	0.381354	0.447649	7	1.19196	0.388174	0.445692	1	1.11688	0.463926	0.473666	7	1.14153
Q53T94	w	w	w	w	0.374537	0.544777	7	1.59599	0.429637	0.48178	18	1.29388	0.476093	0.516499	17	1.35841	0.445752	0.479499	1	1.16364
Q06418	w	w	w	w	0.419642	0.429163	16	1.1784	0.429637	0.4365	18	1.15841	0.409716	0.44673	5	1.12045	0.48218	0.506906	13	1.26735
Q9H9A7	w	w	w	w	0.414549	0.528687	15	1.53781	0.407467	0.509889	13	1.37744	0.431605	0.629546	9	1.75353	0.466964	0.540055	8	1.39314
P16930	w	w	w	w	0.359929	0.432921	4	1.19215	0.398697	0.479094	11	1.28589	0.409716	0.629324	5	1.75272	0.46089	0.543507	6	1.4063
Q8NCD3	w	w	w	w	0.409474	0.43627	14	1.20438	0.389991	0.431554	9	1.14347	0.420622	0.478656	7	1.22962	0.454826	0.498725	4	1.2364
Q8WY91	w	w	w	w	0.364772	0.47301	5	1.33749	0.37279	0.459617	5	1.22781	0.393523	0.481248	2	1.23845	0.451798	0.526783	3	1.34267
Q13889	w	w	w	w	0.445341	0.563916	21	1.66566	0.394336	0.685274	10	1.92654	0.437122	0.705276	10	2.04497	0.457857	0.753691	5	2.30039
Q13888	w	w	w	w	0.435018	0.488891	19	1.39464	0.394336	0.649961	10	1.80812	0.437122	0.66015	10	1.86737	0.454826	0.851448	4	2.89436
Q9NQS7	w	w	w	w	0.409474	0.487802	14	1.39072	0.394336	0.480696	10	1.29066	0.426105	0.524401	8	1.38534	0.46089	0.513373	6	1.29183
Q9UBB5	w	w	w	w	0.492241	0.513429	30	1.48286	0.44308	0.609964	21	1.68044	0.492909	0.65838	20	1.86066	0.454826	0.565469	4	1.49048
Q8TAX0	w	w	w	w	0.359929	0.493765	4	1.41216	0.368537	0.511136	4	1.38114	0.393523	0.718287	2	2.09898	0.448773	0.721559	2	2.14299
P42701	w	w	w	w	0.384404	0.509457	9	1.46857	0.416296	0.435455	15	1.15526	0.453759	0.462222	13	1.17355	0.448773	0.455214	2	1.07143
Q4LE39	w	w	w	w	0.419642	0.465056	16	1.3088	0.416296	0.532148	15	1.44373	0.459329	0.562323	14	1.51545	0.445752	0.455766	1	1.07353
Q7Z3C6	w	w	w	w	0.435018	0.466691	19	1.3147	0.416296	0.438703	15	1.16505	0.409716	0.517093	5	1.36043	0.473046	0.49126	10	1.20815
Q6ZN18	w	w	w	w	0.404418	0.467249	13	1.31672	0.411874	0.457125	14	1.22036	0.431605	0.542621	9	1.44763	0.457857	0.475255	5	1.14756
Q9BRD0	w	w	w	w	0.424752	0.431967	17	1.18866	0.403074	0.447789	12	1.19238	0.437122	0.472792	10	1.20964	0.448773	0.50773	2	1.27047
Q15054	w	w	w	w	0.440173	0.51363	20	1.48358	0.394336	0.495158	10	1.33365	0.437122	0.513259	10	1.34737	0.448773	0.715367	2	2.11399
Q92901	w	w	w	w	0.355115	0.426484	3	1.16857	0.515688	0.828752	37	2.52012	0.587361	0.815879	37	2.5694	0.445752	0.590999	1	1.58964
Q68CZ6	w	w	w	w	0.394367	0.431794	11	1.18802	0.506586	0.556863	35	1.51782	0.548851	0.596414	30	1.63457	0.457857	0.511244	5	1.28377
Q9NPP4	w	w	w	w	0.429878	0.434352	18	1.19738	0.368537	0.587312	4	1.61032	0.404295	0.610564	4	1.68492	0.448773	0.707	2	2.0754
Q15906	w	w	w	w	0.419642	0.476421	16	1.34977	0.488375	0.49635	31	1.3372	0.515345	0.575349	24	1.56065	0.470004	0.470864	9	1.13091
P61923	w	w	w	w	0.471331	0.481761	26	1.36899	0.425178	0.50123	17	1.3517	0.476093	0.518436	17	1.365	0.46089	0.820916	6	2.68299
Q9UHV7	w	w	w	w	0.507943	0.63114	33	1.91751	0.492927	0.742195	32	2.13419	0.548851	0.773711	30	2.34875	0.46089	0.608721	6	1.65957
Q9Y5N6	w	w	w	w	0.487008	0.503157	29	1.44592	0.465658	0.523446	26	1.41778	0.4482	0.516862	12	1.35964	0.494371	0.614529	17	1.68274
Q86YP4	w	w	w	w	0.466116	0.498909	25	1.43065	0.49748	0.548823	33	1.49364	0.5544	0.591632	31	1.61769	0.46089	0.550594	6	1.43337
Q9ULK4	w	w	w	w	0.409474	0.449114	14	1.25111	0.49748	0.710049	33	2.01391	0.543289	0.765618	29	2.30989	0.457857	0.463873	5	1.10437
Q9UJX3	w	w	w	w	0.379458	0.602325	8	1.80783	0.488375	0.561569	31	1.53201	0.5544	0.572577	31	1.55101	0.457857	0.804295	5	2.57964
O00623	w	w	w	w	0.359929	0.641213	4	1.95666	0.364305	0.62238	3	1.71948	0.393523	0.75397	2	2.25556	0.451798	0.538052	3	1.38551
B5ME19	w	w	w	w	0.471331	0.650781	26	1.99429	0.49748	0.677844	33	1.90108	0.565456	0.681639	33	1.95026	0.448773	0.786394	2	2.47549
Q9BWG4	w	w	w	w	0.369641	0.420265	6	1.14572	0.434107	0.523753	19	1.4187	0.464909	0.596141	15	1.63361	0.46089	0.473501	6	1.14091
Q9NWA0	w	w	w	w	0.55483	0.616672	42	1.86205	0.483825	0.840306	30	2.58227	0.548851	0.849991	30	2.77854	0.448773	0.521553	2	1.32282
Q9UBZ9	w	w	w	w	0.369641	0.437516	6	1.20892	0.389991	0.51748	9	1.40002	0.426105	0.513354	8	1.34769	0.457857	0.606671	5	1.65143
Q8N5I9	w	w	w	w	0.359929	0.450683	4	1.2568	0.389991	0.454383	9	1.21215	0.420622	0.475451	7	1.2187	0.448773	0.516787	2	1.30476
Q6PI26	w	w	w	w	0.369641	0.568198	6	1.68134	0.385663	0.477774	8	1.28196	0.409716	0.592122	5	1.61942	0.451798	0.535747	3	1.37673
Q14137	w	w	w	w	0.481778	0.505203	28	1.45327	0.479278	0.489454	29	1.3167	0.526545	0.52655	26	1.39267	0.454826	0.459226	4	1.0867
Q8WUW1	w	w	w	w	0.409474	0.468219	14	1.32022	0.411874	0.523835	14	1.41894	0.4482	0.577243	12	1.56726	0.46089	0.516853	6	1.30501
Q9Y4W2	w	w	w	w	0.369641	0.416236	6	1.13086	0.42073	0.490876	16	1.32093	0.464909	0.51049	15	1.33795	0.451798	0.669047	3	1.90773
Q12768	w	w	w	w	0.404418	0.461947	13	1.29757	0.416296	0.518837	15	1.40405	0.464909	0.546341	15	1.46039	0.448773	0.790711	2	2.5
Q9H5N1	w	w	w	w	0.414549	0.481829	15	1.36924	0.438589	0.487295	20	1.31028	0.476093	0.53769	17	1.43074	0.451798	0.528734	3	1.35008
Q96IY1	w	w	w	w	0.440173	0.515511	20	1.49035	0.44308	0.492982	21	1.32719	0.4873	0.527353	19	1.39541	0.46089	0.653386	6	1.84148
Q5VWG9	w	w	w	w	0.445341	0.522317	21	1.51485	0.407467	0.576484	13	1.57723	0.453759	0.590358	13	1.6132	0.451798	0.714182	3	2.10848
Q9P2B4	w	w	w	w	0.445341	0.58534	21	1.74449	0.479278	0.52611	29	1.42572	0.532135	0.562061	27	1.51454	0.448773	0.705892	2	2.07034
Q9P086	w	w	w	w	0.455709	0.717818	23	2.27416	0.465658	0.839892	26	2.57999	0.526545	0.847991	26	2.76527	0.473046	0.765784	10	2.36313
Q9Y253	w	w	w	w	0.445341	0.458232	21	1.28414	0.42073	0.448354	16	1.19408	0.464909	0.471697	15	1.2059	0.454826	0.655136	4	1.84881
P20807	w	w	w	w	0.424752	0.442264	17	1.22622	0.429637	0.4425	18	1.17649	0.388174	0.461602	1	1.17143	0.494371	0.498749	17	1.23649
Q9ULW3	w	w	w	w	0.580513	0.724886	47	2.30578	0.42073	0.424461	16	1.12197	0.431605	0.468698	9	1.19567	0.463926	0.481982	7	1.17304
O95382	w	w	w	w	0.409474	0.493041	14	1.40956	0.381354	0.497922	7	1.34187	0.415159	0.515037	6	1.35342	0.448773	0.697762	2	2.03353
Q7LG56	w	w	w	w	0.399382	0.487671	12	1.39025	0.385663	0.459566	8	1.22766	0.409716	0.458727	5	1.16159	0.451798	0.463189	3	1.10177
Q9HAF1	w	w	w	w	0.429878	0.437509	18	1.2089	0.44308	0.490357	21	1.31939	0.464909	0.57423	15	1.55676	0.46089	0.532063	6	1.36272
Q96HW7	w	w	w	w	0.394367	0.524153	11	1.52146	0.44308	0.451972	21	1.20493	0.476093	0.502929	17	1.31222	0.457857	0.46843	5	1.12167
Q9Y6V7	w	w	w	w	0.625576	0.664542	56	2.04928	0.37279	0.506916	5	1.3686	0.398897	0.674703	3	1.9232	0.448773	0.52833	2	1.34854
P05112	w	w	w	w	0.364772	0.450468	5	1.25603	0.364305	0.689232	3	1.94024	0.393523	0.737798	2	2.1829	0.451798	0.691006	3	2.00337
Q96NB3	w	w	w	w	0.414549	0.434862	15	1.19924	0.434107	0.463129	19	1.2383	0.420622	0.508783	7	1.33214	0.479134	0.4811	12	1.1697
Q6QNY0	w	w	w	w	0.369641	0.745908	6	2.40295	0.37279	0.656375	5	1.82918	0.404295	0.646843	4	1.81732	0.445752	0.458341	1	1.08333
Q14691	w	w	w	w	0.355115	0.724669	3	2.3048	0.368537	0.762858	4	2.2167	0.404295	0.74868	4	2.23145	0.445752	0.524324	1	1.33333
O60306	w	w	w	w	0.414549	0.437648	15	1.20941	0.44308	0.520611	21	1.40934	0.470498	0.573779	16	1.55519	0.46089	0.497642	6	1.2323
P78332	w	w	w	w	0.374537	0.407355	7	1.09797	0.403074	0.433424	12	1.14912	0.431605	0.471509	9	1.20526	0.451798	0.453449	3	1.0647
Q9HCI7	w	w	w	w	0.429878	0.448668	18	1.24949	0.394336	0.495321	10	1.33414	0.398897	0.54297	3	1.44883	0.466964	0.537452	8	1.38322
Q00597	w	w	w	w	0.414549	0.451991	15	1.26155	0.425178	0.503017	17	1.35701	0.4482	0.615022	12	1.70091	0.470004	0.49801	9	1.23369
Q8TF01	w	w	w	w	0.355115	0.421883	3	1.15167	0.385663	0.439887	8	1.16862	0.415159	0.470662	6	1.20237	0.448773	0.530679	2	1.35746
O14836	w	w	w	w	0.414549	0.459497	15	1.28872	0.377062	0.458933	6	1.22577	0.409716	0.492943	5	1.27825	0.46089	0.477135	6	1.15468
Q9BTK6	w	w	w	w	0.399382	0.479645	12	1.36138	0.368537	0.696362	4	1.96515	0.404295	0.737506	4	2.18162	0.445752	0.456178	1	1.0751
O60524	w	w	w	w	0.419642	0.562341	16	1.6599	0.411874	0.4883	14	1.31327	0.459329	0.506363	14	1.3239	0.445752	0.517561	1	1.30769
P35544	w	w	w	w	0.374537	0.416436	7	1.1316	0.609488	0.695636	58	1.9626	0.685519	0.707503	56	2.05412	0.479134	0.769615	12	2.38348
P10747	w	w	w	w	0.435018	0.435068	19	1.19999	0.377062	0.529367	6	1.43543	0.404295	0.589502	4	1.61019	0.46089	0.506893	6	1.2673
Q9BPZ7	w	w	w	w	0.424752	0.454796	17	1.27171	0.389991	0.485302	9	1.30436	0.415159	0.590824	6	1.61485	0.457857	0.470186	5	1.12834
P49642	w	w	w	w	0.471331	0.486161	26	1.38482	0.407467	0.484856	13	1.30303	0.4482	0.508463	12	1.33105	0.454826	0.644495	4	1.8045
Q13608	w	w	w	w	0.404418	0.436429	13	1.20496	0.389991	0.471468	9	1.26318	0.409716	0.554524	5	1.48853	0.457857	0.503053	5	1.25277
Q12894	w	w	w	w	0.369641	0.410839	6	1.1109	0.394336	0.459981	10	1.2289	0.420622	0.503531	7	1.31427	0.451798	0.542879	3	1.4039
Q96QD8	w	w	w	w	0.364772	0.447181	5	1.24409	0.411874	0.446385	14	1.18817	0.453759	0.473461	13	1.21192	0.445752	0.453677	1	1.06557
O60508	w	w	w	w	0.492241	0.498232	30	1.42822	0.44308	0.559674	21	1.52629	0.481695	0.591025	18	1.61556	0.451798	0.544808	3	1.41126
Q9Y3D6	w	w	w	w	0.429878	0.450546	18	1.25631	0.394336	0.429509	10	1.13728	0.415159	0.489186	6	1.26547	0.454826	0.49189	4	1.21054
Q9H553	w	w	w	w	0.409474	0.4265	14	1.16863	0.381354	0.450413	7	1.20025	0.415159	0.453561	6	1.1439	0.451798	0.548413	3	1.42503
Q9H8M2	w	w	w	w	0.355115	0.673254	3	2.08465	0.381354	0.431396	7	1.14299	0.409716	0.473942	5	1.21356	0.448773	0.454061	2	1.06704
O75607	w	w	w	w	0.384404	0.471915	9	1.33354	0.438589	0.464409	20	1.24213	0.476093	0.504887	17	1.31888	0.457857	0.511307	5	1.28401
Q5SXM2	w	w	w	w	0.404418	0.434571	13	1.19817	0.385663	0.454253	8	1.21176	0.409716	0.521512	5	1.37549	0.451798	0.529749	3	1.35393
Q8NHZ8	w	w	w	w	0.455709	0.588854	23	1.75753	0.425178	0.745055	17	2.14534	0.476093	0.73672	17	2.17817	0.454826	0.815627	4	2.64933
O14646	w	w	w	w	0.435018	0.447518	19	1.24532	0.407467	0.482888	13	1.29718	0.442654	0.507302	11	1.3271	0.451798	0.544357	3	1.40954
Q969E8	w	w	w	w	0.359929	0.518715	4	1.50188	0.389991	0.47028	9	1.25964	0.409716	0.578402	5	1.5713	0.457857	0.481701	5	1.17198
Q9H944	w	w	w	w	0.45052	0.593398	22	1.77444	0.474734	0.805216	28	2.40306	0.526545	0.853596	26	2.80283	0.457857	0.572003	5	1.5157
O15047	w	w	w	w	0.409474	0.483493	14	1.37523	0.429637	0.481199	18	1.29215	0.470498	0.523029	16	1.38066	0.451798	0.532629	3	1.36487
Q9UKA1	w	w	w	w	0.409474	0.432327	14	1.18997	0.403074	0.446916	12	1.18976	0.420622	0.523479	7	1.38219	0.46089	0.470702	6	1.13029
Q9NPE3	w	w	w	w	0.379458	0.496907	8	1.42345	0.403074	0.49895	12	1.34492	0.4482	0.514982	12	1.35324	0.445752	0.453964	1	1.06667
P53539	w	w	w	w	0.404418	0.592592	13	1.77143	0.394336	0.67895	10	1.90485	0.393523	0.71291	2	2.07649	0.470004	0.658329	9	1.86223
Q9BY43	w	w	w	w	0.379458	0.466669	8	1.31462	0.438589	0.481033	20	1.29166	0.476093	0.519104	17	1.36728	0.457857	0.489059	5	1.19983
Q9BW66	w	w	w	w	0.364772	0.45498	5	1.27237	0.394336	0.437875	10	1.16256	0.388174	0.449352	1	1.12946	0.470004	0.477213	9	1.15498
Q96E14	w	w	w	w	0.389374	0.589026	10	1.75817	0.377062	0.613652	6	1.69198	0.415159	0.636863	6	1.78035	0.448773	0.727552	2	2.17143
Q6IPU0	w	w	w	k	0.379458	0.693769	8	2.16997	0.398697	0.438798	11	1.16534	0.404295	0.739441	4	2.19015	0.466964	0.4508	8	1.0546
Q5TA45	w	w	w	k	0.419642	0.447497	16	1.24524	0.429637	0.433381	18	1.14899	0.437122	0.534814	10	1.4209	0.470004	0.439113	9	1.00991
O75771	w	w	w	k	0.409474	0.483005	14	1.37347	0.429637	0.436014	18	1.15695	0.426105	0.520101	8	1.37068	0.479134	0.47355	12	1.14109
O75348	w	w	w	k	0.399382	0.410766	12	1.11063	0.434107	0.464555	19	1.24256	0.4482	0.508733	12	1.33197	0.466964	0.446065	8	1.03652
Q8NBZ0	w	w	w	k	0.419642	0.649527	16	1.98933	0.479278	0.515233	29	1.39333	0.470498	0.745822	16	2.21857	0.48218	0.451528	13	1.05738
Q9H7U1	w	w	w	k	0.409474	0.415534	14	1.12827	0.411874	0.426445	14	1.12799	0.398897	0.538861	3	1.43475	0.476089	0.451506	11	1.05729
Q9Y3C6	w	w	w	k	0.419642	0.438485	16	1.21246	0.438589	0.438851	20	1.1655	0.420622	0.517882	7	1.36312	0.485227	0.458033	14	1.08216
P18858	w	w	w	k	0.414549	0.436184	15	1.20407	0.42073	0.424675	16	1.12262	0.431605	0.467289	9	1.19086	0.466964	0.464364	8	1.10623
Q96RN5	w	w	w	k	0.435018	0.437941	19	1.21047	0.547418	0.616936	44	1.7023	0.592787	0.695959	38	2.00715	0.466964	0.452921	8	1.06269
P63272	w	w	w	k	0.440173	0.517632	20	1.49798	0.434107	0.458409	19	1.2242	0.4482	0.549352	12	1.47074	0.466964	0.449792	8	1.05075
P05423	w	w	w	k	0.466116	0.484198	25	1.37776	0.488375	0.534532	31	1.45085	0.481695	0.745361	18	2.2165	0.491322	0.471593	16	1.13367
P49354	w	w	w	k	0.440173	0.445769	20	1.23897	0.42073	0.423509	16	1.11908	0.431605	0.457082	9	1.15596	0.466964	0.443753	8	1.02768
Q86YV9	w	w	w	k	0.384404	0.410708	9	1.11041	0.394336	0.437516	10	1.16148	0.388174	0.489036	1	1.26496	0.470004	0.442145	9	1.02153
Q96D71	w	w	w	k	0.419642	0.428674	16	1.1766	0.429637	0.440752	18	1.17123	0.437122	0.513011	10	1.34653	0.470004	0.447502	9	1.04201
O15535	w	w	w	k	0.364772	0.417079	5	1.13397	0.398697	0.428606	11	1.13455	0.388174	0.445915	1	1.11765	0.473046	0.451546	10	1.05745
P82932	w	w	w	k	0.399382	0.422681	12	1.15461	0.407467	0.459989	13	1.22892	0.409716	0.65933	5	1.86426	0.466964	0.463991	8	1.10482
P31994	w	w	w	k	0.429878	0.464544	18	1.30695	0.394336	0.449512	10	1.19755	0.393523	0.454801	2	1.14815	0.466964	0.439541	8	1.01155
Q86W54	w	w	w	k	0.369641	0.418088	6	1.13769	0.44758	0.451741	22	1.20424	0.426105	0.611597	8	1.68862	0.485227	0.458663	14	1.08456
Q8TBF4	w	w	w	-	0.359929	0.590068	4	1.76204	0.407467	0.469547	13	1.25745	0.453759	0.492034	13	1.27516	-	-	-	-
Q15573	w	w	w	-	0.466116	0.491743	25	1.40489	0.403074	0.487869	12	1.31199	0.437122	0.528413	10	1.39903	0.451798	0.445094	3	1.03281
Q15572	w	w	w	-	0.455709	0.494261	23	1.41394	0.42073	0.475696	16	1.27578	0.437122	0.600513	10	1.64909	0.46089	0.438831	6	1.00883
P23919	w	w	w	-	0.419642	0.457273	16	1.28068	0.385663	0.421729	8	1.11367	0.415159	0.468082	6	1.19357	0.448773	0.43653	2	1
Q7Z3T8	w	w	w	-	0.364772	0.418727	5	1.14005	0.368537	0.466057	4	1.24704	0.398897	0.542458	3	1.44707	0.448773	0.441141	2	1.01768
Q9BVC3	w	w	w	-	0.364772	0.736079	5	2.3569	0.403074	0.466174	12	1.24739	0.4482	0.490046	12	1.26839	-	-	-	-
O43933	w	w	w	-	0.355115	0.521267	3	1.51107	0.385663	0.439114	8	1.16629	0.426105	0.491962	8	1.27491	0.445752	0.43653	1	1
P01236	w	w	w	-	0.355115	0.494732	3	1.41563	0.360093	0.433714	2	1.15	0.393523	0.484641	2	1.25	0.445752	0.43653	1	1
Q9UKZ1	w	w	w	-	0.364772	0.434831	5	1.19913	0.394336	0.548567	10	1.49287	0.437122	0.559066	10	1.5042	-	-	-	-
P41219	w	w	w	-	0.414549	0.421026	15	1.14852	0.416296	0.484043	15	1.30061	0.4482	0.522387	12	1.37847	0.451798	0.44336	3	1.02618
Q96BT3	w	w	w	-	0.409474	0.445513	14	1.23804	0.398697	0.441869	11	1.17459	0.409716	0.654007	5	1.84415	0.46089	0.439175	6	1.01015
Q96RU8	w	w	w	-	0.359929	0.454048	4	1.269	0.407467	0.436043	13	1.15703	0.453759	0.453866	13	1.14494	-	-	-	-
Q96L50	w	w	w	-	0.414549	0.631487	15	1.91885	0.425178	0.504798	17	1.3623	0.453759	0.588182	13	1.60555	0.454826	0.439698	4	1.01215
Q02127	w	w	w	-	0.384404	0.4295	9	1.17963	0.403074	0.460212	12	1.22959	0.437122	0.502745	10	1.31159	0.448773	0.43653	2	1
Q9Y296	w	w	w	-	0.429878	0.587308	18	1.75179	0.411874	0.445776	14	1.18634	0.442654	0.496519	11	1.29041	0.451798	0.438185	3	1.00635
Q9H7L9	w	w	w	-	0.399382	0.544308	12	1.59429	0.398697	0.662391	11	1.8491	0.437122	0.653177	10	1.84103	0.445752	0.438233	1	1.00654
Q9P0L2	w	w	w	-	0.409474	0.448601	14	1.24925	0.389991	0.525321	9	1.42337	0.415159	0.625633	6	1.73927	0.451798	0.446394	3	1.03778
Q32MZ4	w	w	w	-	0.345575	0.417926	1	1.1371	0.434107	0.517003	19	1.3986	0.470498	0.566899	16	1.53129	0.454826	0.447767	4	1.04302
Q66K89	w	w	w	-	0.445341	0.461462	21	1.29582	0.389991	0.44009	9	1.16923	0.404295	0.620616	4	1.72109	0.457857	0.439681	5	1.01209
P46019	w	w	w	-	0.389374	0.420072	10	1.14501	0.407467	0.43113	13	1.14219	0.4482	0.459144	12	1.16302	0.445752	0.438636	1	1.00808
Q9NPG3	w	w	w	-	0.379458	0.456917	8	1.27939	0.385663	0.461202	8	1.23255	0.420622	0.50909	7	1.33318	0.448773	0.438053	2	1.00585
P68543	w	w	w	-	0.364772	0.424534	5	1.16142	0.394336	0.454472	10	1.21242	0.420622	0.496258	7	1.28952	0.454826	0.440384	4	1.01478
P49406	w	w	w	-	0.502709	0.513986	32	1.48486	0.511138	0.627367	36	1.7353	0.581914	0.631766	36	1.76164	-	-	-	-
O14682	w	w	w	-	0.389374	0.469635	10	1.32532	0.385663	0.436314	8	1.15785	0.398897	0.544956	3	1.45564	0.457857	0.442599	5	1.02326
Q68DK7	w	w	w	-	0.389374	0.473752	10	1.34016	0.398697	0.42312	11	1.1179	0.431605	0.457864	9	1.15864	0.457857	0.456477	5	1.07624
P56556	w	w	w	-	0.364772	0.418959	5	1.14091	0.434107	0.53933	19	1.46519	0.470498	0.592453	16	1.62058	0.451798	0.437862	3	1.00511
Q9H9E1	w	w	w	-	0.399382	0.456901	12	1.27933	0.377062	0.43172	6	1.14397	0.404295	0.501556	4	1.30755	0.457857	0.437272	5	1.00285
O95340	w	w	w	-	0.399382	0.433812	12	1.1954	0.394336	0.45619	10	1.21756	0.437122	0.475016	10	1.21722	-	-	-	-
Q86UA1	w	w	w	-	0.404418	0.456411	13	1.27756	0.403074	0.464498	12	1.24239	0.442654	0.494813	11	1.28461	0.445752	0.440307	1	1.01449
Q12981	w	w	w	-	0.399382	0.411126	12	1.11196	0.403074	0.468765	12	1.25512	0.4482	0.48548	12	1.25286	-	-	-	-
Q9Y6G3	w	w	w	-	0.460909	0.498707	24	1.42992	0.511138	0.576848	36	1.57834	0.57096	0.602234	34	1.6552	0.448773	0.443007	2	1.02482
Q6KCM7	w	w	w	-	0.355115	0.416219	3	1.1308	0.368537	0.50866	4	1.37378	0.404295	0.520628	4	1.37247	-	-	-	-
Q9H8H0	w	w	w	-	0.374537	0.44632	7	1.24097	0.416296	0.435983	15	1.15685	0.4482	0.471323	12	1.20463	0.451798	0.441345	3	1.01846
Q9BQE9	w	w	w	-	0.355115	0.536868	3	1.56736	0.470194	0.506349	27	1.36691	0.515345	0.553384	24	1.48461	0.451798	0.43788	3	1.00518
Q9NS64	w	w	w	-	0.379458	0.428371	8	1.17549	0.389991	0.421812	9	1.11392	0.415159	0.467791	6	1.19257	0.451798	0.439544	3	1.01156
Q16890	w	w	w	-	0.429878	0.461884	18	1.29735	0.411874	0.422232	14	1.1152	0.420622	0.454781	7	1.14808	0.463926	0.450524	7	1.05355
Q5TKA1	w	w	w	-	0.409474	0.637132	14	1.94074	0.407467	0.559521	13	1.52583	0.453759	0.582692	13	1.5863	-	-	-	-
P15259	w	w	w	-	0.409474	0.494188	14	1.41368	0.403074	0.468135	12	1.25324	0.4482	0.485105	12	1.25158	-	-	-	-
Q6P5R6	w	w	w	-	0.364772	0.459641	5	1.28924	0.398697	0.426752	11	1.12892	0.442654	0.460161	11	1.1665	-	-	-	-
Q9Y2V0	w	w	w	-	0.345575	0.410491	1	1.10961	0.360093	0.759503	2	2.20298	0.393523	0.748396	2	2.23017	-	-	-	-
Q92750	w	w	w	-	0.379458	0.524295	8	1.52198	0.364305	0.425745	3	1.12587	0.398897	0.446805	3	1.12071	-	-	-	-
Q14249	w	w	w	-	0.359929	0.443243	4	1.22978	0.398697	0.433839	11	1.15038	0.431605	0.458099	9	1.15944	0.448773	0.440673	2	1.01589
Q7RTN6	w	w	w	-	0.355115	0.492041	3	1.40596	0.368537	0.594786	4	1.63331	0.398897	0.765362	3	2.30867	0.451798	0.4397	3	1.01216
Q96LT9	w	w	w	-	0.379458	0.436903	8	1.20669	0.37279	0.439388	5	1.16712	0.404295	0.473388	4	1.21167	0.445752	0.442414	1	1.02255
Q8N680	w	w	w	-	0.369641	0.544096	6	1.59352	0.403074	0.481701	12	1.29365	0.442654	0.514735	11	1.3524	0.445752	0.439395	1	1.01099
Q96FK6	w	w	w	-	0.466116	0.589672	25	1.76057	0.377062	0.426629	6	1.12855	0.393523	0.49697	2	1.29195	0.454826	0.445389	4	1.03394
O95365	w	w	w	-	0.466116	0.498647	25	1.42971	0.381354	0.491917	7	1.32402	0.409716	0.525736	5	1.38989	0.448773	0.447223	2	1.04095
Q9UID3	w	w	w	-	0.409474	0.413071	14	1.11916	0.425178	0.463169	17	1.23842	0.453759	0.52945	13	1.40257	0.46089	0.451157	6	1.05596
Q6MZP7	w	w	w	-	0.359929	0.449851	4	1.25379	0.377062	0.421661	6	1.11346	0.415159	0.45118	6	1.13573	-	-	-	-
Q8WU76	w	w	w	-	0.35033	0.41734	2	1.13494	0.368537	0.54528	4	1.48301	0.404295	0.561873	4	1.51389	-	-	-	-
Q8TED0	w	w	w	-	0.640166	0.670722	59	2.07432	0.44758	0.500507	22	1.34955	0.50413	0.519137	22	1.36739	-	-	-	-
Q9BQC3	w	w	w	-	0.399382	0.593333	12	1.77419	0.416296	0.436936	15	1.15973	0.459329	0.46413	14	1.18007	0.445752	0.43653	1	1
P62072	w	w	w	-	0.409474	0.440475	14	1.21971	0.42073	0.468825	16	1.2553	0.470498	0.492793	16	1.27774	0.445752	0.43653	1	1
O60583	w	w	w	-	0.369641	0.475541	6	1.34661	0.385663	0.563532	8	1.53794	0.426105	0.580767	8	1.57956	0.445752	0.449957	1	1.05138
Q9NVU7	w	w	w	-	0.575407	0.632113	46	1.92128	0.416296	0.491969	15	1.32418	0.464909	0.512437	15	1.34457	-	-	-	-
O14977	w	w	w	-	0.364772	0.415262	5	1.12727	0.407467	0.442109	13	1.17531	0.431605	0.511095	9	1.34	0.457857	0.439005	5	1.00949
Q13405	w	w	w	-	0.440173	0.467008	20	1.31585	0.479278	0.530624	29	1.43918	0.543289	0.545282	29	1.45676	-	-	-	-
O95718	w	w	w	-	0.399382	0.428627	12	1.17643	0.360093	0.729011	2	2.08379	0.393523	0.732082	2	2.15792	-	-	-	-
Q9NQ92	w	w	w	-	0.389374	0.426461	10	1.16849	0.389991	0.457694	9	1.22206	0.431605	0.470122	9	1.20053	-	-	-	-
O95926	w	w	w	-	0.355115	0.683244	3	2.12583	0.394336	0.500384	10	1.34918	0.431605	0.541621	9	1.4442	0.445752	0.436624	1	1.00036
Q86TI0	w	w	w	-	0.374537	0.417819	7	1.1367	0.368537	0.450362	4	1.2001	0.393523	0.707638	2	2.05467	0.448773	0.441137	2	1.01766
Q92540	w	w	w	-	0.359929	0.452183	4	1.26224	0.434107	0.488156	19	1.31284	0.481695	0.514177	18	1.3505	0.445752	0.438758	1	1.00855
Q9H4Z2	w	w	w	-	0.384404	0.475522	9	1.34653	0.355902	0.465622	1	1.24575	0.388174	0.502705	1	1.31146	-	-	-	-
P05413	w	w	w	-	0.399382	0.412135	12	1.1157	0.385663	0.506925	8	1.36863	0.409716	0.678654	5	1.93857	0.451798	0.442394	3	1.02248
Q8WU10	w	w	w	-	0.394367	0.436651	11	1.20577	0.385663	0.469357	8	1.25689	0.415159	0.542426	6	1.44696	0.448773	0.43653	2	1
Q8WU17	w	w	w	-	0.424752	0.439787	17	1.2172	0.377062	0.432579	6	1.14657	0.398897	0.561373	3	1.51217	0.451798	0.441366	3	1.01854
Q6PI98	w	w	w	-	0.424752	0.637858	17	1.94357	0.411874	0.638006	14	1.76934	0.4482	0.732138	12	2.15817	0.448773	0.442984	2	1.02474
Q99570	w	w	w	-	0.414549	0.462341	15	1.299	0.416296	0.509665	15	1.37677	0.464909	0.522642	15	1.37934	0.445752	0.43653	1	1
Q7L2Z9	w	w	w	-	0.384404	0.562959	9	1.66216	0.483825	0.492553	30	1.32591	0.537717	0.542706	28	1.44792	0.448773	0.441066	2	1.01739
Q5VIR6	w	w	w	-	0.389374	0.50698	10	1.45966	0.398697	0.49087	11	1.32091	0.442654	0.511953	11	1.34292	0.445752	0.43653	1	1
O60870	w	w	w	-	0.384404	0.450207	9	1.25508	0.37279	0.447033	5	1.19011	0.409716	0.478774	5	1.23002	-	-	-	-
P30046	w	w	w	-	0.369641	0.411076	6	1.11178	0.389991	0.435834	9	1.1564	0.431605	0.461063	9	1.16958	-	-	-	-
Q96EF6	w	w	w	-	0.384404	0.629331	9	1.91053	0.42073	0.509642	16	1.3767	0.470498	0.53134	16	1.40902	0.445752	0.439696	1	1.01215
Q15007	w	w	w	-	0.379458	0.411467	8	1.11323	0.411874	0.43801	14	1.16297	0.431605	0.518033	9	1.36363	0.457857	0.438583	5	1.00788
Q15004	w	w	w	-	0.35033	0.709334	2	2.23683	0.389991	0.423857	9	1.12014	0.431605	0.447371	9	1.12265	0.445752	0.44255	1	1.02308
O15155	w	w	w	-	0.355115	0.511555	3	1.47611	0.42073	0.441595	16	1.17377	0.431605	0.516651	9	1.35892	0.463926	0.446302	7	1.03743
Q8WWZ4	w	w	w	-	0.35033	0.678292	2	2.10534	0.360093	0.739925	2	2.1254	0.393523	0.725236	2	2.12844	-	-	-	-
Q8WVB6	w	w	w	-	0.429878	0.554752	18	1.63223	0.398697	0.45316	11	1.20849	0.431605	0.492782	9	1.2777	0.448773	0.439294	2	1.0106
Q8NBF2	w	w	w	-	0.374537	0.537579	7	1.56993	0.394336	0.487297	10	1.31029	0.426105	0.548076	8	1.46635	0.448773	0.445103	2	1.03284
Q96AJ9	w	w	w	-	0.404418	0.486269	13	1.38521	0.37279	0.563985	5	1.53931	0.404295	0.653273	4	1.84139	0.445752	0.43653	1	1
Q14201	w	w	w	-	0.384404	0.42062	9	1.14703	0.37279	0.438395	5	1.16412	0.398897	0.551542	3	1.47827	0.448773	0.437432	2	1.00346
Q13421	w	w	w	-	0.399382	0.457332	12	1.28089	0.403074	0.503369	12	1.35806	0.442654	0.543503	11	1.45065	0.445752	0.43653	1	1
P48735	w	w	w	-	0.481778	0.62902	28	1.90934	0.389991	0.48608	9	1.30667	0.426105	0.521055	8	1.37393	0.445752	0.43653	1	1
P37023	w	w	w	-	0.455709	0.470612	23	1.32884	0.37279	0.560368	5	1.52838	0.404295	0.55151	4	1.47816	0.448773	0.43653	2	1
Q9NWX5	w	w	w	-	0.429878	0.474062	18	1.34128	0.429637	0.46052	18	1.23051	0.459329	0.507935	14	1.32925	0.454826	0.441478	4	1.01897
Q9NWX6	w	w	w	-	0.455709	0.469323	23	1.3242	0.465658	0.500281	26	1.34888	0.509739	0.544655	23	1.45461	0.451798	0.438028	3	1.00575
Q9NQR1	w	w	w	-	0.435018	0.454271	19	1.26981	0.37279	0.52785	5	1.43091	0.404295	0.606841	4	1.67161	0.448773	0.44315	2	1.02537
Q86XI6	w	w	w	-	0.364772	0.425196	5	1.16385	0.403074	0.481469	12	1.29296	0.426105	0.527252	8	1.39506	0.457857	0.455502	5	1.07253
P09086	w	w	w	-	0.404418	0.440947	13	1.22143	0.37279	0.46311	5	1.23825	0.409716	0.483954	5	1.24766	-	-	-	-
Q99590	w	w	w	-	0.409474	0.51616	14	1.49268	0.44308	0.531533	21	1.44189	0.481695	0.582539	18	1.58576	0.451798	0.44725	3	1.04105
Q9UG56	w	w	w	-	0.445341	0.657555	21	2.02123	0.37279	0.459255	5	1.22673	0.398897	0.604248	3	1.66237	0.448773	0.43653	2	1
Q53TQ3	w	w	w	-	0.399382	0.78328	12	2.58989	0.407467	0.796302	13	2.36155	0.453759	0.820894	13	2.59811	-	-	-	-
O43447	w	w	w	-	0.429878	0.493234	18	1.41025	0.44758	0.452415	22	1.20626	0.476093	0.491896	17	1.27469	0.463926	0.449154	7	1.04832
Q15061	w	w	w	-	0.374537	0.461165	7	1.29475	0.394336	0.486726	10	1.30859	0.437122	0.502689	10	1.3114	-	-	-	-
Q75QN2	w	w	w	-	0.384404	0.589003	9	1.75808	0.368537	0.606863	4	1.67076	0.398897	0.7957	3	2.4596	0.445752	0.441498	1	1.01905
Q05BQ5	w	w	w	-	0.369641	0.488484	6	1.39317	0.398697	0.526073	11	1.42561	0.431605	0.597615	9	1.63882	0.448773	0.438798	2	1.0087
Q9BVC5	w	w	w	-	0.369641	0.576489	6	1.71179	0.377062	0.64561	6	1.79394	0.415159	0.646128	6	1.81466	-	-	-	-
Q9BXJ8	w	w	w	-	0.359929	0.46039	4	1.29195	0.37279	0.430016	5	1.13882	0.404295	0.470043	4	1.20026	0.445752	0.43653	1	1
Q6P161	w	w	w	-	0.359929	0.500221	4	1.43537	0.389991	0.440383	9	1.17012	0.431605	0.461469	9	1.17097	-	-	-	-
Q13442	w	w	w	-	0.374537	0.441693	7	1.22414	0.368537	0.54305	4	1.47633	0.404295	0.552059	4	1.48005	-	-	-	-
Q9NWZ8	w	w	w	-	0.359929	0.49755	4	1.42577	0.368537	0.574814	4	1.57214	0.404295	0.599272	4	1.64469	-	-	-	-
Q16626	w	w	w	-	0.394367	0.432056	11	1.18899	0.394336	0.439708	10	1.16808	0.426105	0.454966	8	1.14871	0.448773	0.439885	2	1.01287
A8MT69	w	w	w	-	0.384404	0.534868	9	1.56013	0.398697	0.506	11	1.36588	0.431605	0.602579	9	1.65643	0.451798	0.439494	3	1.01137
Q7Z422	w	w	w	-	0.384404	0.450796	9	1.25722	0.385663	0.504087	8	1.36019	0.426105	0.523024	8	1.38064	-	-	-	-
Q969Q0	w	w	w	-	0.487008	0.521106	29	1.51049	0.456605	0.516869	24	1.3982	0.4873	0.580709	19	1.57936	0.457857	0.440889	5	1.01671
Q7Z4G1	w	w	w	-	0.369641	0.499036	6	1.43111	0.389991	0.647694	9	1.80072	0.431605	0.651658	9	1.83533	0.445752	0.43653	1	1
Q96P11	w	w	w	-	0.374537	0.521277	7	1.51111	0.394336	0.447067	10	1.19022	0.437122	0.476102	10	1.22092	-	-	-	-
Q8TDP1	w	w	w	-	0.35033	0.416372	2	1.13136	0.389991	0.434224	9	1.15154	0.431605	0.455966	9	1.15214	-	-	-	-
Q8WUH2	w	w	w	-	0.394367	0.47673	11	1.35089	0.389991	0.516499	9	1.3971	0.426105	0.556201	8	1.49431	0.445752	0.440384	1	1.01478
Q9NZC9	w	w	w	-	0.355115	0.409875	3	1.10733	0.368537	0.467223	4	1.25052	0.404295	0.490141	4	1.26872	0.445752	0.44783	1	1.04327
Q0VGL1	w	w	w	-	0.355115	0.485364	3	1.38196	0.398697	0.569278	11	1.55533	0.442654	0.588074	11	1.60517	0.445752	0.439935	1	1.01306
O95678	w	w	w	-	0.404418	0.590889	13	1.76509	0.434107	0.528297	19	1.43224	0.4873	0.541277	19	1.44302	-	-	-	-
P30085	w	w	w	-	0.481778	0.633376	28	1.92616	0.403074	0.432983	12	1.14779	0.4482	0.455668	12	1.15112	-	-	-	-
Q9BUA3	w	w	w	-	0.359929	0.48555	4	1.38263	0.364305	0.518232	3	1.40226	0.398897	0.533097	3	1.41503	-	-	-	-
O15118	w	w	w	-	0.379458	0.408529	8	1.10233	0.37279	0.446383	5	1.18816	0.404295	0.490063	4	1.26845	0.445752	0.43653	1	1
Q86U90	w	w	w	-	0.364772	0.418672	5	1.13985	0.377062	0.431246	6	1.14254	0.415159	0.452769	6	1.14118	-	-	-	-
Q92643	w	w	w	-	0.379458	0.496841	8	1.42321	0.389991	0.618761	9	1.70805	0.431605	0.604877	9	1.66461	-	-	-	-
Q8WXU2	w	w	w	-	0.389374	0.448182	10	1.24773	0.403074	0.437312	12	1.16086	0.431605	0.494984	9	1.28519	0.451798	0.442211	3	1.02178
Q9UF56	w	w	w	-	0.35033	0.667982	2	2.06319	0.389991	0.476871	9	1.27927	0.431605	0.490544	9	1.27009	-	-	-	-
Q9BY84	w	w	w	-	0.384404	0.478489	9	1.35722	0.360093	0.722167	2	2.05823	0.393523	0.711073	2	2.06885	0.445752	0.437609	1	1.00414
Q9BVA0	w	w	w	-	0.399382	0.435456	12	1.20141	0.385663	0.438573	8	1.16466	0.415159	0.524076	6	1.38423	0.451798	0.438526	3	1.00766
Q9NV88	w	w	w	-	0.399382	0.524734	12	1.52356	0.403074	0.513547	12	1.38831	0.4482	0.536449	12	1.42649	0.448773	0.449594	2	1.05
Q7Z401	w	w	w	-	0.399382	0.42448	12	1.16122	0.398697	0.444814	11	1.18345	0.415159	0.583062	6	1.58759	0.457857	0.444554	5	1.03074
P13232	w	w	w	-	0.359929	0.44701	4	1.24348	0.364305	0.56775	3	1.5507	0.393523	0.844496	2	2.74242	0.451798	0.450877	3	1.05489
Q53GT1	w	w	w	-	0.409474	0.514034	14	1.48503	0.389991	0.609876	9	1.68016	0.420622	0.655197	7	1.84863	0.448773	0.43917	2	1.01013
Q9NYA1	w	w	w	-	0.364772	0.446213	5	1.24058	0.377062	0.428972	6	1.13566	0.409716	0.469439	5	1.1982	0.445752	0.44599	1	1.03623
Q52LR7	w	w	w	-	0.374537	0.647608	7	1.98176	0.403074	0.692229	12	1.95067	0.4482	0.702162	12	2.03226	-	-	-	-
Q9H6F5	w	w	w	-	0.355115	0.495566	3	1.41864	0.403074	0.518126	12	1.40194	0.442654	0.549699	11	1.47193	0.445752	0.438702	1	1.00833
Q9ULG1	w	w	w	-	0.45052	0.559947	22	1.65116	0.44308	0.61108	21	1.68393	0.498519	0.645381	21	1.81188	0.445752	0.44897	1	1.04762
Q96NT0	w	w	w	-	0.384404	0.408145	9	1.10091	0.407467	0.440916	13	1.17172	0.431605	0.510214	9	1.33701	0.454826	0.441068	4	1.0174
O00631	w	w	w	-	0.364772	0.483984	5	1.37699	0.377062	0.464776	6	1.24322	0.398897	0.686876	3	1.9709	0.451798	0.439334	3	1.01076
Q8NCF5	w	w	w	-	0.384404	0.488116	9	1.39185	0.385663	0.42486	8	1.12318	0.420622	0.463063	7	1.17642	0.445752	0.437132	1	1.00231
Q9BXV9	w	w	w	-	0.409474	0.557821	14	1.64341	0.411874	0.5897	14	1.61765	0.459329	0.597805	14	1.6395	-	-	-	-
P27037	w	w	w	-	0.471331	0.50042	26	1.43608	0.398697	0.432751	11	1.14709	0.420622	0.446255	7	1.11882	0.454826	0.43653	4	1
O60285	w	w	w	-	0.404418	0.434911	13	1.19942	0.385663	0.430979	8	1.14173	0.426105	0.455797	8	1.15156	-	-	-	-
Q13487	w	w	w	-	0.359929	0.613894	4	1.85149	0.364305	0.52723	3	1.42906	0.398897	0.558937	3	1.50375	-	-	-	-
Q9BQ65	w	w	w	-	0.369641	0.481883	6	1.36943	0.470194	0.509052	27	1.37495	0.526545	0.533261	26	1.41559	0.445752	0.441502	1	1.01906
Q9UPS8	w	w	w	-	0.359929	0.452194	4	1.26228	0.389991	0.5132	9	1.38728	0.420622	0.548114	7	1.46648	0.448773	0.447848	2	1.04333
Q8NAA4	w	w	w	-	0.369641	0.489414	6	1.39652	0.37279	0.567418	5	1.5497	0.404295	0.677316	4	1.93336	0.445752	0.437452	1	1.00354
Q13901	w	w	w	-	0.384404	0.453971	9	1.26872	0.389991	0.648962	9	1.80486	0.415159	0.815494	6	2.56722	0.451798	0.441979	3	1.02089
Q56P03	w	w	w	-	0.364772	0.43056	5	1.18351	0.411874	0.532832	14	1.44577	0.4482	0.587395	12	1.60279	0.451798	0.442864	3	1.02428
Q99640	w	w	w	-	0.399382	0.464243	12	1.30586	0.389991	0.43849	9	1.16441	0.431605	0.461466	9	1.17096	0.448773	0.442478	2	1.0228
Q99643	w	w	w	-	0.364772	0.420711	5	1.14736	0.407467	0.448845	13	1.19555	0.431605	0.499572	9	1.3008	0.454826	0.440558	4	1.01545
Q8NEM0	w	w	w	-	0.384404	0.413527	9	1.12085	0.398697	0.422753	11	1.11678	0.420622	0.462881	7	1.1758	0.46089	0.444865	6	1.03193
Q9H147	w	w	w	-	0.384404	0.553125	9	1.62631	0.416296	0.436087	15	1.15716	0.453759	0.459864	13	1.16548	0.448773	0.442059	2	1.0212
Q9UPN6	w	w	w	-	0.355115	0.500184	3	1.43523	0.389991	0.460454	9	1.23031	0.420622	0.491049	7	1.27181	0.448773	0.448103	2	1.04431
O75362	w	w	w	-	0.394367	0.554714	11	1.63209	0.381354	0.589516	7	1.61709	0.420622	0.602167	7	1.65497	-	-	-	-
Q8IXQ5	w	w	w	-	0.355115	0.672296	3	2.08074	0.389991	0.4451	9	1.18431	0.431605	0.464634	9	1.18179	-	-	-	-
Q9H981	w	w	w	-	0.445341	0.559924	21	1.65107	0.429637	0.653877	18	1.82096	0.481695	0.684299	18	1.96072	-	-	-	-
Q96H79	w	w	w	-	0.359929	0.430464	4	1.18316	0.377062	0.439918	6	1.16872	0.415159	0.461118	6	1.16977	-	-	-	-
P48426	w	w	w	-	0.389374	0.411218	10	1.11231	0.411874	0.466819	14	1.24932	0.4482	0.511061	12	1.33989	0.448773	0.43653	2	1
Q9BVM2	w	w	w	-	0.359929	0.535721	4	1.56321	0.37279	0.512456	5	1.38507	0.404295	0.539423	4	1.43667	0.448773	0.44526	2	1.03344
Q9UGM6	w	w	w	-	0.384404	0.528633	9	1.53762	0.355902	0.456755	1	1.21925	0.388174	0.482864	1	1.24395	-	-	-	-
Q92609	w	w	w	-	0.394367	0.448366	11	1.2484	0.398697	0.427977	11	1.13264	0.415159	0.482187	6	1.24165	0.46089	0.452167	6	1.05982
O75880	w	w	w	-	0.359929	0.453929	4	1.26857	0.389991	0.450496	9	1.20051	0.431605	0.47053	9	1.20192	-	-	-	-
P54886	w	w	w	-	0.435018	0.518332	19	1.5005	0.425178	0.44975	17	1.19827	0.464909	0.484076	15	1.24808	0.448773	0.437214	2	1.00263
Q9C086	w	w	w	-	0.419642	0.650457	16	1.99301	0.429637	0.640049	18	1.77593	0.459329	0.784631	14	2.40277	0.454826	0.445979	4	1.03619
Q9NRX2	w	w	w	-	0.389374	0.469164	10	1.32362	0.488375	0.573347	31	1.56769	0.5544	0.581746	31	1.58299	-	-	-	-
Q15345	w	w	w	-	0.389374	0.431045	10	1.18529	0.407467	0.430135	13	1.13918	0.437122	0.476947	10	1.2238	0.451798	0.438005	3	1.00566
Q14126	w	w	w	-	0.409474	0.446961	14	1.2433	0.438589	0.540601	20	1.46899	0.492909	0.550501	20	1.47469	-	-	-	-
P82909	w	w	w	-	0.35033	0.413005	2	1.11892	0.37279	0.44662	5	1.18887	0.409716	0.470891	5	1.20315	-	-	-	-
Q8NFH3	w	w	w	-	0.414549	0.462342	15	1.299	0.385663	0.582856	8	1.59667	0.426105	0.588754	8	1.60756	-	-	-	-
O15503	w	w	w	-	0.440173	0.503149	20	1.44589	0.398697	0.510918	11	1.3805	0.442654	0.53587	11	1.42451	-	-	-	-
O15504	w	w	w	-	0.389374	0.413775	10	1.12177	0.407467	0.45532	13	1.21496	0.4482	0.470099	12	1.20045	0.445752	0.437776	1	1.00478
Q96EL2	w	w	w	-	0.369641	0.432651	6	1.19116	0.407467	0.551286	13	1.50104	0.453759	0.565059	13	1.52492	-	-	-	-
Q96H96	w	w	w	-	0.364772	0.499108	5	1.43137	0.416296	0.442034	15	1.17509	0.464909	0.47556	15	1.21907	-	-	-	-
Q92994	w	w	w	-	0.404418	0.469939	13	1.32642	0.385663	0.433115	8	1.14819	0.415159	0.459569	6	1.16447	0.451798	0.445028	3	1.03256
P56589	w	w	w	-	0.379458	0.476936	8	1.35163	0.381354	0.513595	7	1.38846	0.420622	0.528765	7	1.40023	0.445752	0.439501	1	1.0114
Q13115	w	w	w	-	0.399382	0.423916	12	1.15915	0.368537	0.446615	4	1.18886	0.398897	0.519333	3	1.36806	0.445752	0.438741	1	1.00848
Q9NWB6	w	w	w	-	0.399382	0.43145	12	1.18677	0.42073	0.460818	16	1.2314	0.4482	0.485999	12	1.25462	0.454826	0.449219	4	1.04857
Q12798	w	w	w	-	0.369641	0.447923	6	1.24679	0.37279	0.441967	5	1.17488	0.398897	0.543422	3	1.45038	0.448773	0.43653	2	1
Q6ZNE5	w	w	w	-	0.374537	0.531448	7	1.54778	0.37279	0.736046	5	2.11048	0.409716	0.72209	5	2.11504	0.448773	0.43653	2	1
Q15813	w	w	w	-	0.384404	0.489363	9	1.39634	0.398697	0.494909	11	1.33291	0.442654	0.511841	11	1.34254	-	-	-	-
Q7KZN9	w	w	w	-	0.414549	0.435352	15	1.20103	0.407467	0.515025	13	1.39271	0.453759	0.530168	13	1.40502	-	-	-	-
P55039	w	w	w	-	0.389374	0.435697	10	1.20229	0.398697	0.439237	11	1.16666	0.442654	0.467442	11	1.19138	0.445752	0.43653	1	1
Q155Q3	w	w	w	-	0.389374	0.419259	10	1.14201	0.398697	0.477306	11	1.28057	0.415159	0.636075	6	1.77745	0.457857	0.446669	5	1.03883
Q9H3F6	w	w	w	-	0.424752	0.442873	17	1.22844	0.452089	0.481506	23	1.29307	0.50413	0.511123	22	1.3401	0.445752	0.43991	1	1.01296
Q9Y6J9	w	w	w	-	0.399382	0.469733	12	1.32568	0.411874	0.53833	14	1.4622	0.437122	0.625287	10	1.73802	0.457857	0.447281	5	1.04117
Q9Y6J0	w	w	w	-	0.394367	0.442489	11	1.22704	0.389991	0.492822	9	1.32671	0.420622	0.604312	7	1.6626	0.451798	0.438525	3	1.00765
Q02080	w	w	w	-	0.364772	0.429519	5	1.1797	0.368537	0.464103	4	1.24121	0.393523	0.771886	2	2.3399	0.451798	0.438119	3	1.0061
Q96PN7	w	w	w	-	0.369641	0.508913	6	1.46661	0.360093	0.736277	2	2.11137	0.393523	0.720782	2	2.10951	-	-	-	-
Q14681	w	w	w	-	0.35033	0.671778	2	2.07863	0.385663	0.451295	8	1.2029	0.426105	0.469102	8	1.19705	-	-	-	-
Q8NB91	w	w	w	-	0.394367	0.672437	11	2.08132	0.381354	0.603295	7	1.65966	0.420622	0.625311	7	1.7381	-	-	-	-
Q9NZT2	w	w	w	-	0.404418	0.456146	13	1.2766	0.407467	0.456954	13	1.21985	0.442654	0.497035	11	1.29217	0.448773	0.437772	2	1.00477
Q8NFU5	w	w	w	-	0.359929	0.41047	4	1.10953	0.355902	0.427866	1	1.1323	0.388174	0.450609	1	1.13377	-	-	-	-
P13726	w	w	w	-	0.389374	0.425605	10	1.16535	0.37279	0.427435	5	1.131	0.409716	0.44595	5	1.11777	0.445752	0.43653	1	1
Q8NDX5	w	w	w	-	0.424752	0.558997	17	1.6477	0.385663	0.576922	8	1.57856	0.420622	0.652358	7	1.83795	0.445752	0.43653	1	1
O95140	w	w	w	-	0.399382	0.411998	12	1.11519	0.37279	0.474083	5	1.27097	0.409716	0.491642	5	1.27382	-	-	-	-
Q9BRV8	w	w	w	-	0.435018	0.564466	19	1.66767	0.461129	0.588451	25	1.61382	0.520948	0.598477	25	1.64187	-	-	-	-
Q9Y3C1	w	w	w	-	0.394367	0.521998	11	1.5137	0.42073	0.50989	16	1.37744	0.470498	0.524494	16	1.38565	-	-	-	-
Q9ULT6	w	w	w	-	0.379458	0.428391	8	1.17557	0.37279	0.448876	5	1.19564	0.393523	0.776758	2	2.36364	0.454826	0.440324	4	1.01455
Q16740	w	w	w	-	0.369641	0.415123	6	1.12675	0.394336	0.422313	10	1.11545	0.437122	0.44533	10	1.11564	-	-	-	-
Q9H2P9	w	w	w	-	0.364772	0.507153	5	1.46028	0.394336	0.434874	10	1.1535	0.437122	0.462104	10	1.17314	-	-	-	-
O00764	w	w	w	-	0.389374	0.478903	10	1.35871	0.377062	0.533097	6	1.44656	0.415159	0.542448	6	1.44704	-	-	-	-
Q8NFH4	w	w	w	-	0.389374	0.536547	10	1.5662	0.403074	0.538158	12	1.46169	0.442654	0.571288	11	1.54653	0.445752	0.440384	1	1.01478
P62891	w	w	w	-	0.394367	0.498964	11	1.43085	0.429637	0.651989	18	1.81476	0.481695	0.655281	18	1.84895	-	-	-	-
Q5JS54	w	w	w	-	0.345575	0.453888	1	1.26842	0.403074	0.467576	12	1.25158	0.4482	0.491941	12	1.27484	-	-	-	-
Q6PGP7	w	w	w	-	0.435018	0.550899	19	1.61821	0.425178	0.462164	17	1.23542	0.470498	0.49002	16	1.26831	0.448773	0.441536	2	1.01919
O94864	w	w	w	-	0.429878	0.493511	18	1.41125	0.407467	0.667602	13	1.86649	0.4482	0.706811	12	2.05127	0.445752	0.439938	1	1.01307
Q96B01	w	w	w	-	0.355115	0.609484	3	1.8348	0.398697	0.436449	11	1.15826	0.426105	0.49567	8	1.28753	0.451798	0.438474	3	1.00746
P22830	w	w	w	-	0.534063	0.540873	38	1.58185	0.377062	0.465567	6	1.24558	0.409716	0.517451	5	1.36165	0.445752	0.444426	1	1.03025
Q9UBS0	w	w	w	-	0.429878	0.433088	18	1.19276	0.389991	0.451382	9	1.20316	0.398897	0.481419	3	1.23903	0.46089	0.44614	6	1.03681
Q15269	w	w	w	-	0.394367	0.480949	11	1.36607	0.438589	0.496473	20	1.33756	0.4873	0.524592	19	1.38599	0.451798	0.437159	3	1.00242
Q14188	w	w	w	-	0.414549	0.542017	15	1.58599	0.385663	0.48503	8	1.30355	0.420622	0.521779	7	1.3764	0.46089	0.446685	6	1.03889
Q6UWZ7	w	w	w	-	0.394367	0.565106	11	1.67001	0.403074	0.524395	12	1.42061	0.4482	0.541161	12	1.44263	0.445752	0.441568	1	1.01932
Q9H8N7	w	w	w	-	0.359929	0.451666	4	1.26037	0.364305	0.515301	3	1.39353	0.393523	0.712905	2	2.07646	0.445752	0.447585	1	1.04233
Q9P1Q0	w	w	w	-	0.364772	0.489068	5	1.39527	0.364305	0.516632	3	1.39749	0.398897	0.524523	3	1.38575	-	-	-	-
O43715	w	w	w	-	0.374537	0.473184	7	1.33811	0.385663	0.429414	8	1.13699	0.415159	0.482852	6	1.24391	0.448773	0.43653	2	1
P48382	w	w	w	-	0.419642	0.43664	16	1.20573	0.42073	0.447223	16	1.19068	0.470498	0.472965	16	1.21022	0.448773	0.43653	2	1
Q9HB90	w	w	w	-	0.424752	0.448703	17	1.24962	0.42073	0.505111	16	1.36323	0.453759	0.578251	13	1.57077	0.454826	0.437847	4	1.00505
Q15119	w	w	w	-	0.409474	0.431155	14	1.18569	0.385663	0.421608	8	1.1133	0.404295	0.534306	4	1.41916	0.454826	0.437914	4	1.00531
Q5VWQ8	w	w	w	-	0.429878	0.44446	18	1.23421	0.389991	0.423055	9	1.1177	0.431605	0.449592	9	1.13028	-	-	-	-
Q8TF76	w	w	w	-	0.369641	0.451761	6	1.26071	0.398697	0.428226	11	1.1334	0.431605	0.466403	9	1.18783	0.448773	0.444744	2	1.03147
Q6P9B9	w	w	w	-	0.492241	0.508788	30	1.46616	0.411874	0.460537	14	1.23056	0.459329	0.486131	14	1.25507	-	-	-	-
Q9H939	w	w	w	-	0.369641	0.481702	6	1.36878	0.360093	0.72521	2	2.06955	0.393523	0.719839	2	2.10552	-	-	-	-
Q14532	w	w	w	-	0.359929	0.449168	4	1.25131	0.37279	0.473594	5	1.26951	0.409716	0.45978	5	1.16519	-	-	-	-
O96028	w	w	w	-	0.419642	0.457167	16	1.28029	0.394336	0.447637	10	1.19193	0.431605	0.465128	9	1.18348	0.445752	0.442353	1	1.02232
Q9H900	w	w	w	-	0.364772	0.5247	5	1.52344	0.377062	0.476654	6	1.27863	0.415159	0.506024	6	1.32275	-	-	-	-
O75116	w	w	w	-	0.424752	0.426925	17	1.17019	0.407467	0.455516	13	1.21554	0.453759	0.481173	13	1.23819	-	-	-	-
Q52LA3	w	w	w	-	0.379458	0.699835	8	2.19579	0.368537	0.7927	4	2.34515	0.404295	0.802746	4	2.49697	-	-	-	-
Q5T447	w	w	w	-	0.394367	0.439966	11	1.21785	0.42073	0.44205	16	1.17513	0.459329	0.481105	14	1.23796	0.448773	0.437367	2	1.00321
Q96QE5	w	w	w	-	0.359929	0.437521	4	1.20894	0.37279	0.499533	5	1.34666	0.404295	0.573356	4	1.55372	0.445752	0.43653	1	1
Q96QE3	w	w	w	-	0.384404	0.481459	9	1.36791	0.377062	0.460121	6	1.22932	0.415159	0.456037	6	1.15238	-	-	-	-
Q12872	w	w	w	-	0.374537	0.414813	7	1.1256	0.364305	0.511819	3	1.38317	0.398897	0.522993	3	1.38054	-	-	-	-
P28715	w	w	w	-	0.384404	0.512617	9	1.47993	0.394336	0.521708	10	1.4126	0.431605	0.553688	9	1.48565	0.445752	0.438062	1	1.00588
Q6ZYL4	w	w	w	-	0.379458	0.669529	8	2.06947	0.425178	0.548502	17	1.49268	0.476093	0.577602	17	1.56851	-	-	-	-
Q9Y4C8	w	w	w	-	0.492241	0.567193	30	1.67765	0.429637	0.517726	18	1.40075	0.476093	0.547934	17	1.46586	0.445752	0.441458	1	1.01889
Q76I76	w	w	w	-	0.369641	0.508935	6	1.46669	0.411874	0.696728	14	1.96643	0.459329	0.686946	14	1.97117	-	-	-	-
Q9HCN8	w	w	w	-	0.369641	0.440539	6	1.21994	0.403074	0.450791	12	1.20139	0.442654	0.478622	11	1.22951	0.445752	0.44897	1	1.04762
Q969N2	w	w	w	-	0.384404	0.484263	9	1.378	0.394336	0.560754	10	1.52955	0.431605	0.602177	9	1.655	0.445752	0.43653	1	1
Q6DKI1	w	w	w	-	0.369641	0.464448	6	1.30661	0.407467	0.512891	13	1.38636	0.4482	0.540142	12	1.43913	0.445752	0.43653	1	1
P15018	w	w	w	-	0.355115	0.507305	3	1.46083	0.360093	0.752262	2	2.17381	0.393523	0.749271	2	2.23413	0.448773	0.440151	2	1.01389
P52429	w	w	w	-	0.379458	0.426976	8	1.17038	0.398697	0.451463	11	1.2034	0.437122	0.477133	10	1.22443	0.445752	0.442284	1	1.02206
Q86W50	w	w	w	-	0.364772	0.471551	5	1.33223	0.377062	0.428539	6	1.13434	0.415159	0.450848	6	1.13459	-	-	-	-
Q9BV79	w	w	w	-	0.409474	0.448168	14	1.24768	0.37279	0.427006	5	1.12969	0.409716	0.449721	5	1.13072	-	-	-	-
Q969F1	w	w	w	-	0.384404	0.530461	9	1.54422	0.381354	0.621073	7	1.71534	0.420622	0.6316	7	1.76104	-	-	-	-
Q96EY4	w	w	w	-	0.379458	0.434029	8	1.19619	0.394336	0.451345	10	1.20305	0.426105	0.500394	8	1.30359	0.448773	0.445997	2	1.03626
Q86TB9	w	w	w	-	0.379458	0.497272	8	1.42476	0.42073	0.451893	16	1.20469	0.453759	0.495858	13	1.28817	0.454826	0.44647	4	1.03807
Q8N3R9	w	w	w	-	0.399382	0.469743	12	1.32571	0.416296	0.557041	15	1.51835	0.459329	0.590273	14	1.61291	0.451798	0.439086	3	1.0098
P30414	w	w	w	-	0.379458	0.418477	8	1.13913	0.377062	0.421954	6	1.11435	0.409716	0.458672	5	1.1614	0.445752	0.437609	1	1.00414
P47974	w	w	w	-	0.355115	0.478787	3	1.35829	0.377062	0.441759	6	1.17426	0.409716	0.483607	5	1.24648	0.445752	0.440876	1	1.01667
Q96CM3	w	w	w	-	0.359929	0.450909	4	1.25762	0.385663	0.442877	8	1.17762	0.426105	0.464314	8	1.1807	-	-	-	-
Q8N5D0	w	w	w	-	0.389374	0.479637	10	1.36135	0.394336	0.483885	10	1.30014	0.420622	0.530055	7	1.40463	0.454826	0.441408	4	1.0187
Q07011	w	w	w	-	0.384404	0.585185	9	1.74392	0.381354	0.441834	7	1.17448	0.420622	0.473345	7	1.21152	0.445752	0.440062	1	1.01355
O94927	w	w	w	-	0.369641	0.420787	6	1.14764	0.470194	0.531926	27	1.44307	0.520948	0.56139	25	1.51222	0.448773	0.444063	2	1.02886
Q96JA1	w	w	w	-	0.374537	0.479504	7	1.36087	0.389991	0.444641	9	1.18293	0.431605	0.459939	9	1.16574	-	-	-	-
Q6P4R8	w	w	w	-	0.374537	0.420748	7	1.1475	0.479278	0.485093	29	1.30374	0.515345	0.542981	24	1.44886	0.463926	0.456769	7	1.07735
O43314	w	w	w	-	0.374537	0.412965	7	1.11877	0.377062	0.445326	6	1.18499	0.415159	0.468757	6	1.19587	-	-	-	-
Q9NUW8	w	w	w	-	0.394367	0.433737	11	1.19513	0.377062	0.431652	6	1.14377	0.415159	0.455297	6	1.14985	-	-	-	-
Q96PY6	w	w	w	-	0.409474	0.413791	14	1.12183	0.407467	0.450711	13	1.20115	0.442654	0.491798	11	1.27436	0.448773	0.446981	2	1.04002
Q96E29	w	w	w	-	0.379458	0.432674	8	1.19124	0.44308	0.454938	21	1.21381	0.470498	0.510672	16	1.33856	0.457857	0.438567	5	1.00781
P39905	w	w	w	-	0.374537	0.444205	7	1.23328	0.411874	0.532764	14	1.44557	0.453759	0.570524	13	1.54387	0.445752	0.436916	1	1.00148
Q7Z3U7	w	w	w	-	0.389374	0.417896	10	1.13699	0.385663	0.423021	8	1.1176	0.426105	0.44853	8	1.12663	-	-	-	-
Q92828	w	w	w	-	0.384404	0.452542	9	1.26354	0.425178	0.581566	17	1.59273	0.476093	0.58339	17	1.58874	-	-	-	-
Q8NB14	w	w	w	-	0.369641	0.445931	6	1.23956	0.403074	0.429975	12	1.13869	0.442654	0.455386	11	1.15015	0.445752	0.437258	1	1.0028
Q7Z392	w	w	w	-	0.409474	0.523003	14	1.51732	0.377062	0.450013	6	1.19906	0.404295	0.543011	4	1.44897	0.448773	0.43653	2	1
Q8TDX7	w	w	w	-	0.355115	0.485336	3	1.38186	0.403074	0.46613	12	1.24726	0.4482	0.499171	12	1.29943	-	-	-	-
O75438	w	w	w	-	0.364772	0.451815	5	1.26091	0.398697	0.532353	11	1.44434	0.426105	0.587193	8	1.60208	0.451798	0.448652	3	1.0464
Q9GZQ3	w	w	w	-	0.35033	0.695623	2	2.17783	0.385663	0.842944	8	2.59697	0.426105	0.836488	8	2.69161	-	-	-	-
Q9H8H2	w	w	w	-	0.539268	0.650927	39	1.99487	0.416296	0.588502	15	1.61397	0.464909	0.596498	15	1.63487	-	-	-	-
Q8WUZ0	w	w	w	-	0.404418	0.54423	13	1.59401	0.44308	0.615042	21	1.69635	0.498519	0.627101	21	1.74461	-	-	-	-
Q9BSE5	w	w	w	-	0.384404	0.45909	9	1.28725	0.407467	0.446188	13	1.18757	0.453759	0.471523	13	1.20531	-	-	-	-
Q9NVM9	w	w	w	-	0.389374	0.446663	10	1.24221	0.411874	0.455832	14	1.21649	0.453759	0.494088	13	1.28214	0.445752	0.44506	1	1.03268
O95749	w	w	w	-	0.399382	0.459956	12	1.29038	0.398697	0.422203	11	1.11511	0.437122	0.446921	10	1.12111	0.445752	0.43653	1	1
Q9UQ13	w	w	w	-	0.394367	0.444375	11	1.2339	0.394336	0.460886	10	1.2316	0.420622	0.504335	7	1.317	0.454826	0.438904	4	1.00911
Q9UEE9	w	w	w	-	0.369641	0.457745	6	1.28238	0.394336	0.490414	10	1.31956	0.420622	0.595847	7	1.63257	0.451798	0.440272	3	1.01435
Q8WUA2	w	w	w	-	0.384404	0.419494	9	1.14288	0.403074	0.430391	12	1.13995	0.431605	0.450014	9	1.13173	0.451798	0.450491	3	1.05342
Q8WUA4	w	w	w	-	0.429878	0.516666	18	1.4945	0.438589	0.492825	20	1.32672	0.481695	0.522243	18	1.37798	0.448773	0.438053	2	1.00585
Q5F1R6	w	w	w	-	0.394367	0.553711	11	1.62844	0.377062	0.431641	6	1.14373	0.409716	0.468649	5	1.1955	0.445752	0.437258	1	1.0028
Q4VC05	w	w	w	-	0.369641	0.48043	6	1.3642	0.429637	0.681946	18	1.9151	0.470498	0.746168	16	2.22012	0.448773	0.436943	2	1.00159
Q9NX09	w	w	w	-	0.404418	0.419059	13	1.14127	0.377062	0.440766	6	1.17127	0.393523	0.712109	2	2.07316	0.454826	0.445426	4	1.03408
Q9NX07	w	w	w	-	0.424752	0.425661	17	1.16556	0.368537	0.46748	4	1.25129	0.404295	0.48746	4	1.2596	-	-	-	-
Q7L7X3	w	w	w	-	0.409474	0.412773	14	1.11806	0.398697	0.429256	11	1.13651	0.409716	0.545183	5	1.45642	0.46089	0.439495	6	1.01137
Q9HD20	w	w	w	-	0.389374	0.459048	10	1.28709	0.37279	0.459308	5	1.22689	0.404295	0.519669	4	1.36921	0.445752	0.438702	1	1.00833
Q9NZJ6	w	w	w	-	0.379458	0.468847	8	1.32248	0.411874	0.577875	14	1.58147	0.459329	0.587622	14	1.60358	-	-	-	-
P0C2W1	w	w	w	-	0.364772	0.486899	5	1.38747	0.377062	0.501118	6	1.35136	0.415159	0.515346	6	1.35448	-	-	-	-
Q9P0M9	w	w	w	-	0.355115	0.572134	3	1.69578	0.438589	0.558972	20	1.52417	0.4873	0.585215	19	1.59514	0.445752	0.439547	1	1.01157
Q6NXR4	w	w	w	-	0.389374	0.602493	10	1.80846	0.381354	0.525927	7	1.42517	0.420622	0.536856	7	1.42788	-	-	-	-
Q9NVV4	w	w	w	-	0.364772	0.515746	5	1.49119	0.398697	0.43783	11	1.16242	0.442654	0.461646	11	1.17158	-	-	-	-
O00512	w	w	w	-	0.379458	0.451401	8	1.25941	0.368537	0.457358	4	1.22106	0.404295	0.472009	4	1.20696	0.451798	0.446786	3	1.03928
Q9H501	w	w	w	-	0.379458	0.439806	8	1.21727	0.42073	0.499846	16	1.34759	0.470498	0.523648	16	1.38277	-	-	-	-
Q76L83	w	w	w	-	0.379458	0.43656	8	1.20544	0.398697	0.429331	11	1.13674	0.437122	0.457199	10	1.15636	0.445752	0.443002	1	1.02481
Q8IWY9	w	w	w	-	0.389374	0.467825	10	1.31879	0.381354	0.475364	7	1.27479	0.415159	0.529818	6	1.40383	0.448773	0.440988	2	1.01709
O60237	w	w	w	-	0.369641	0.432088	6	1.1891	0.416296	0.517567	15	1.40028	0.459329	0.545842	14	1.45868	0.445752	0.44257	1	1.02315
Q96BN2	w	w	w	-	0.369641	0.695917	6	2.17908	0.44758	0.609193	22	1.67803	0.50413	0.628159	22	1.74847	-	-	-	-
O95359	w	w	w	-	0.399382	0.424042	12	1.15961	0.394336	0.422061	10	1.11468	0.431605	0.44712	9	1.12179	0.445752	0.446573	1	1.03846
Q9UIC8	w	w	w	-	0.364772	0.45059	5	1.25647	0.394336	0.422067	10	1.1147	0.420622	0.468085	7	1.19358	0.454826	0.441668	4	1.0197
Q96QR8	w	w	w	-	0.374537	0.468118	7	1.31985	0.403074	0.482888	12	1.29718	0.442654	0.510386	11	1.33759	0.445752	0.439578	1	1.01169
Q13206	w	w	w	-	0.369641	0.44846	6	1.24874	0.411874	0.493671	14	1.32924	0.459329	0.517373	14	1.36138	-	-	-	-
O75191	w	w	w	-	0.345575	0.416287	1	1.13105	0.37279	0.471624	5	1.26364	0.409716	0.490191	5	1.26889	-	-	-	-
Q99543	w	w	w	-	0.379458	0.441923	8	1.22498	0.407467	0.432207	13	1.14544	0.453759	0.456029	13	1.15236	-	-	-	-
Q9NX20	w	w	w	-	0.414549	0.545629	15	1.59908	0.502033	0.6064	34	1.66932	0.57096	0.615509	34	1.70267	-	-	-	-
Q8IY63	w	w	w	-	0.374537	0.451533	7	1.25989	0.42073	0.493972	16	1.33013	0.470498	0.51355	16	1.34836	-	-	-	-
P32881	w	w	w	-	0.355115	0.503294	3	1.44641	0.381354	0.449255	7	1.19678	0.420622	0.45715	7	1.15619	-	-	-	-
Q92747	w	w	w	-	0.502709	0.525146	32	1.52504	0.381354	0.568447	7	1.55281	0.420622	0.574908	7	1.55912	-	-	-	-
P22223	w	w	w	-	0.384404	0.489895	9	1.39825	0.364305	0.654936	3	1.82444	0.398897	0.647543	3	1.81993	-	-	-	-
Q68CP9	w	w	w	-	0.445341	0.46913	21	1.3235	0.429637	0.516055	18	1.39578	0.476093	0.555204	17	1.49088	0.448773	0.441498	2	1.01905
Q9ULX3	w	w	w	-	0.570284	0.590494	45	1.76362	0.425178	0.490075	17	1.31855	0.470498	0.523847	16	1.38345	0.445752	0.440525	1	1.01532
Q7Z2W9	w	w	w	-	0.394367	0.571288	11	1.69267	0.452089	0.63246	23	1.75154	0.509739	0.631912	23	1.76218	-	-	-	-
Q9HAH7	w	w	w	-	0.374537	0.618995	7	1.8709	0.37279	0.761655	5	2.21176	0.409716	0.75333	5	2.25262	-	-	-	-
P63215	w	w	w	-	0.374537	0.454936	7	1.27222	0.37279	0.477243	5	1.28038	0.398897	0.635978	3	1.7771	0.451798	0.44671	3	1.03899
Q13572	w	w	w	-	0.389374	0.501129	10	1.43863	0.37279	0.42509	5	1.12388	0.404295	0.467821	4	1.19268	0.445752	0.440062	1	1.01355
Q9UBI1	w	w	w	-	0.359929	0.457014	4	1.27974	0.452089	0.586933	23	1.60916	0.498519	0.629872	21	1.75472	0.451798	0.439049	3	1.00966
Q9Y6X3	w	w	w	-	0.359929	0.451214	4	1.25873	0.385663	0.472208	8	1.26538	0.426105	0.501103	8	1.30601	0.445752	0.43653	1	1
O75683	w	w	w	-	0.355115	0.480551	3	1.36464	0.407467	0.599799	13	1.64881	0.4482	0.632862	12	1.76566	0.445752	0.439578	1	1.01169
Q86TJ2	w	w	w	-	0.424752	0.44753	17	1.24536	0.438589	0.610158	20	1.68104	0.492909	0.634643	20	1.77219	-	-	-	-
Q14444	w	w	w	-	0.389374	0.412775	10	1.11807	0.411874	0.510526	14	1.37933	0.459329	0.524029	14	1.38407	-	-	-	-
O95639	w	w	w	-	0.45052	0.451849	22	1.26103	0.403074	0.539257	12	1.46497	0.431605	0.633668	9	1.76861	0.454826	0.441888	4	1.02054
Q9NUL3	w	w	w	-	0.374537	0.421093	7	1.14877	0.425178	0.516262	17	1.39639	0.470498	0.542742	16	1.44805	0.445752	0.445547	1	1.03454
Q6ZRQ5	w	w	w	-	0.424752	0.54043	17	1.58024	0.385663	0.503389	8	1.35811	0.420622	0.565417	7	1.52616	0.445752	0.439579	1	1.0117
Q7L0Y3	w	w	w	-	0.374537	0.493699	7	1.41192	0.403074	0.447945	12	1.19285	0.4482	0.471209	12	1.20424	-	-	-	-
Q92766	w	w	w	-	0.404418	0.462992	13	1.30135	0.381354	0.497658	7	1.34108	0.420622	0.51697	7	1.36001	-	-	-	-
Q9NPL8	w	w	w	-	0.355115	0.478788	3	1.35829	0.411874	0.497384	14	1.34027	0.453759	0.527666	13	1.39648	0.445752	0.439163	1	1.0101
Q8NHQ9	w	w	w	-	0.544466	0.686168	40	2.13801	0.42073	0.512144	16	1.38414	0.459329	0.558693	14	1.50291	0.448773	0.444049	2	1.02881
Q9UQB9	w	w	w	-	0.404418	0.453826	13	1.2682	0.416296	0.427149	15	1.13013	0.4482	0.456334	12	1.1534	0.454826	0.450022	4	1.05163
P51790	w	w	w	-	0.379458	0.42533	8	1.16434	0.368537	0.44482	4	1.18346	0.404295	0.465049	4	1.18321	-	-	-	-
Q9NQS1	w	w	w	-	0.374537	0.43405	7	1.19627	0.368537	0.530567	4	1.43901	0.398897	0.648351	3	1.82295	0.445752	0.440481	1	1.01515
Q8TDI0	w	w	w	-	0.35033	0.68969	2	2.15277	0.403074	0.646176	12	1.79578	0.4482	0.656845	12	1.85485	-	-	-	-
Q8NFV4	w	w	w	-	0.35033	0.716866	2	2.26994	0.398697	0.474879	11	1.27334	0.442654	0.493348	11	1.27963	-	-	-	-
Q96QV6	w	w	w	-	0.399382	0.467007	12	1.31584	0.398697	0.654297	11	1.82234	0.442654	0.652527	11	1.83859	-	-	-	-
Q99583	w	w	w	-	0.394367	0.438207	11	1.21145	0.364305	0.510162	3	1.37825	0.393523	0.713347	2	2.0783	0.445752	0.43653	1	1
P82664	w	w	w	-	0.404418	0.488556	13	1.39343	0.474734	0.524876	28	1.42204	0.532135	0.545234	27	1.45659	0.445752	0.44375	1	1.02767
P82663	w	w	w	-	0.404418	0.544118	13	1.5936	0.470194	0.533344	27	1.4473	0.532135	0.54657	27	1.46118	-	-	-	-
Q9NSP4	w	w	w	-	0.394367	0.639398	11	1.94957	0.377062	0.496241	6	1.33687	0.415159	0.514115	6	1.35029	-	-	-	-
Q9UHB7	w	w	w	-	0.424752	0.524756	17	1.52364	0.479278	0.480243	29	1.28931	0.509739	0.547175	23	1.46326	0.463926	0.439068	7	1.00973
Q03111	w	w	w	-	0.471331	0.487629	26	1.3901	0.407467	0.549637	13	1.49608	0.4482	0.599209	12	1.64447	0.454826	0.441236	4	1.01804
Q9NVX7	w	w	w	-	0.364772	0.527798	5	1.53461	0.37279	0.46089	5	1.23162	0.398897	0.524223	3	1.38473	0.448773	0.437066	2	1.00206
Q15070	w	w	w	-	0.394367	0.441594	11	1.22379	0.429637	0.452053	18	1.20517	0.476093	0.478392	17	1.22872	0.445752	0.44569	1	1.03509
O95232	w	w	w	-	0.471331	0.486533	26	1.38616	0.398697	0.442655	11	1.17696	0.437122	0.46533	10	1.18417	0.445752	0.43991	1	1.01296
Q71RC2	w	w	w	-	0.369641	0.480308	6	1.36376	0.407467	0.506903	13	1.36856	0.431605	0.585199	9	1.59508	0.454826	0.44809	4	1.04426
Q4G148	w	w	w	-	0.359929	0.442444	4	1.22688	0.368537	0.457524	4	1.22155	0.404295	0.476971	4	1.22388	-	-	-	-
A6NHL2	w	w	w	-	0.359929	0.587057	4	1.75086	0.398697	0.544426	11	1.48045	0.442654	0.554992	11	1.49015	-	-	-	-
P61011	w	w	w	-	0.570284	0.589518	45	1.75999	0.389991	0.442432	9	1.17628	0.426105	0.475997	8	1.22056	0.448773	0.43653	2	1
Q96QT6	w	w	w	-	0.364772	0.451503	5	1.25978	0.403074	0.618963	12	1.70869	0.4482	0.636238	12	1.77805	0.448773	0.450114	2	1.05198
Q99618	w	w	w	-	0.384404	0.423344	9	1.15704	0.429637	0.438435	18	1.16425	0.464909	0.466613	15	1.18855	0.46089	0.455948	6	1.07423
Q71F56	w	w	w	-	0.384404	0.771542	9	2.52891	0.425178	0.700745	17	1.98062	0.476093	0.717836	17	2.09708	-	-	-	-
Q9Y5J1	w	w	w	-	0.63533	0.666955	58	2.05903	0.407467	0.490554	13	1.31997	0.4482	0.520481	12	1.37197	0.445752	0.443869	1	1.02812
Q9UKT4	w	w	w	-	0.466116	0.522285	25	1.51474	0.407467	0.575907	13	1.57547	0.4482	0.616715	12	1.70701	0.451798	0.446788	3	1.03928
Q96H22	w	w	w	-	0.399382	0.619362	12	1.8723	0.381354	0.522489	7	1.41493	0.415159	0.587269	6	1.60234	0.445752	0.438106	1	1.00605
Q15059	w	w	w	-	0.379458	0.412395	8	1.11666	0.407467	0.467266	13	1.25065	0.442654	0.507567	11	1.328	0.451798	0.438561	3	1.00779
Q5T280	w	w	w	-	0.355115	0.482556	3	1.37185	0.385663	0.4514	8	1.20321	0.409716	0.496499	5	1.29035	0.451798	0.43988	3	1.01285
Q92674	w	w	w	-	0.384404	0.635029	9	1.93257	0.368537	0.740031	4	2.1258	0.404295	0.739441	4	2.19015	-	-	-	-
Q9H0F6	w	w	w	-	0.445341	0.452631	21	1.26387	0.416296	0.478749	15	1.28486	0.4482	0.539043	12	1.43537	0.457857	0.442922	5	1.0245
Q9UBF8	w	w	w	-	0.369641	0.464831	6	1.30799	0.407467	0.426678	13	1.1287	0.4482	0.451193	12	1.13578	0.448773	0.438787	2	1.00866
P49918	w	w	w	-	0.394367	0.432281	11	1.18981	0.394336	0.587308	10	1.61031	0.437122	0.603784	10	1.66072	-	-	-	-
Q9NTI5	w	w	w	-	0.435018	0.558495	19	1.64586	0.434107	0.52407	19	1.41964	0.4873	0.53548	19	1.42318	0.445752	0.43653	1	1
P01570	w	w	w	-	0.369641	0.666417	6	2.05685	0.381354	0.582061	7	1.59424	0.420622	0.571362	7	1.54678	-	-	-	-
Q99633	w	w	w	-	0.359929	0.459282	4	1.28794	0.364305	0.52126	3	1.41127	0.398897	0.541983	3	1.44544	-	-	-	-
O15539	w	w	w	-	0.374537	0.428033	7	1.17425	0.368537	0.572279	4	1.56444	0.404295	0.57793	4	1.56965	-	-	-	-
O43292	w	w	w	-	0.384404	0.486219	9	1.38503	0.429637	0.460396	18	1.23014	0.459329	0.513269	14	1.34741	0.454826	0.452342	4	1.06048
Q8IUR0	w	w	w	-	0.409474	0.573229	14	1.6998	0.394336	0.436023	10	1.15697	0.426105	0.475777	8	1.21981	0.451798	0.445608	3	1.03477
Q7L5Y9	w	w	w	-	0.389374	0.499844	10	1.43401	0.452089	0.604947	23	1.66479	0.509739	0.636412	23	1.7787	-	-	-	-
Q9UDW1	w	w	w	-	0.359929	0.419723	4	1.14372	0.407467	0.44469	13	1.18307	0.453759	0.466812	13	1.18923	-	-	-	-
P36551	w	w	w	-	0.404418	0.528295	13	1.5364	0.394336	0.438366	10	1.16404	0.431605	0.470161	9	1.20066	0.445752	0.43653	1	1
Q9H0C5	w	w	w	-	0.409474	0.508336	14	1.46454	0.416296	0.491091	15	1.32157	0.459329	0.520003	14	1.37034	0.448773	0.437839	2	1.00502
Q9ULM3	w	w	w	-	0.419642	0.507455	16	1.46137	0.429637	0.450027	18	1.1991	0.476093	0.479399	17	1.23215	0.445752	0.442353	1	1.02232
Q9BRJ7	w	w	w	-	0.379458	0.564969	8	1.66951	0.411874	0.510554	14	1.37941	0.4482	0.562322	12	1.51544	0.448773	0.438768	2	1.00859
P06732	w	w	w	-	0.414549	0.417414	15	1.13521	0.398697	0.434073	11	1.15108	0.431605	0.469506	9	1.19843	0.451798	0.449868	3	1.05105
Q9HBY8	w	w	w	-	0.379458	0.428826	8	1.17716	0.425178	0.466705	17	1.24898	0.4482	0.549721	12	1.47201	0.457857	0.43856	5	1.00779
Q9Y2Y1	w	w	w	-	0.419642	0.659647	16	2.0296	0.407467	0.71854	13	2.04485	0.453759	0.738128	13	2.18436	-	-	-	-
Q01415	w	w	w	-	0.364772	0.437133	5	1.20753	0.381354	0.426562	7	1.12835	0.420622	0.452794	7	1.14127	-	-	-	-
Q9BS16	w	w	w	-	0.374537	0.577864	7	1.71686	0.394336	0.473234	10	1.26844	0.415159	0.562443	6	1.51586	0.454826	0.439021	4	1.00956
Q969V6	w	w	w	-	0.424752	0.467735	17	1.31847	0.385663	0.429521	8	1.13732	0.420622	0.467078	7	1.19014	0.445752	0.447846	1	1.04333
Q00325	w	w	w	-	0.409474	0.427148	14	1.17101	0.407467	0.485684	13	1.30549	0.453759	0.496814	13	1.29142	-	-	-	-
Q15398	w	w	w	-	0.379458	0.436615	8	1.20564	0.398697	0.423855	11	1.12013	0.420622	0.47981	7	1.23355	0.454826	0.439937	4	1.01307
O15315	w	w	w	-	0.419642	0.456734	16	1.27873	0.368537	0.580973	4	1.59092	0.398897	0.764535	3	2.30476	0.448773	0.437059	2	1.00203
Q99878	w	w	w	-	0.384404	0.583017	9	1.73589	0.394336	0.57558	10	1.57448	0.437122	0.579786	10	1.57613	-	-	-	-
Q96P48	w	w	w	-	0.374537	0.427746	7	1.1732	0.416296	0.448278	15	1.19385	0.426105	0.497736	8	1.29455	0.463926	0.445023	7	1.03254
Q6NW34	w	w	w	-	0.364772	0.426533	5	1.16875	0.394336	0.45782	10	1.22244	0.437122	0.477022	10	1.22405	-	-	-	-
Q5PRF9	w	w	w	-	0.369641	0.485275	6	1.38164	0.398697	0.464995	11	1.24388	0.442654	0.482814	11	1.24378	-	-	-	-
P49767	w	w	w	-	0.359929	0.567484	4	1.67872	0.360093	0.736582	2	2.11254	0.393523	0.724036	2	2.12332	0.448773	0.43653	2	1
O00628	w	w	w	-	0.435018	0.48741	19	1.38931	0.44308	0.487766	21	1.31168	0.481695	0.558589	18	1.50255	0.454826	0.438516	4	1.00762
Q69YN4	w	w	w	-	0.404418	0.436447	13	1.20502	0.411874	0.478705	14	1.28473	0.459329	0.499076	14	1.29911	-	-	-	-
Q9H816	w	w	w	-	0.364772	0.517324	5	1.49687	0.394336	0.488662	10	1.31435	0.437122	0.526493	10	1.39248	-	-	-	-
Q9Y6I7	w	w	w	-	0.374537	0.436936	7	1.20681	0.389991	0.464195	9	1.24149	0.404295	0.732086	4	2.15794	0.457857	0.438457	5	1.00739
Q9HAB8	w	w	w	-	0.369641	0.437777	6	1.20988	0.360093	0.72349	2	2.06314	0.393523	0.713129	2	2.07739	-	-	-	-
P36639	w	w	w	-	0.389374	0.596397	10	1.78563	0.416296	0.514149	15	1.39011	0.459329	0.543497	14	1.45063	0.445752	0.43653	1	1
Q9UPR3	w	w	w	-	0.394367	0.470211	11	1.3274	0.377062	0.557649	6	1.52019	0.415159	0.568395	6	1.53648	-	-	-	-
Q7L523	w	w	w	-	0.404418	0.502906	13	1.44502	0.407467	0.504437	13	1.36123	0.453759	0.528613	13	1.39971	0.445752	0.43653	1	1
Q7Z388	w	w	w	-	0.355115	0.489571	3	1.39708	0.368537	0.45443	4	1.21229	0.404295	0.473517	4	1.21211	-	-	-	-
P08637	w	w	w	-	0.389374	0.469865	10	1.32615	0.37279	0.458037	5	1.22309	0.398897	0.5167	3	1.35909	0.448773	0.439204	2	1.01026
Q6PJI9	w	w	w	-	0.570284	0.585056	45	1.74344	0.389991	0.427167	9	1.13018	0.426105	0.458351	8	1.16031	0.445752	0.440075	1	1.01359
O00566	w	w	w	-	0.63533	0.695368	58	2.17675	0.49748	0.559274	33	1.52508	0.559935	0.58392	32	1.5906	0.445752	0.438524	1	1.00765
O43257	w	w	w	-	0.404418	0.424434	13	1.16105	0.425178	0.494832	17	1.33269	0.437122	0.678014	10	1.93608	0.463926	0.439695	7	1.01214
P53609	w	w	w	-	0.379458	0.441152	8	1.22218	0.385663	0.449655	8	1.19798	0.426105	0.468771	8	1.19592	-	-	-	-
Q9UPM8	w	w	w	-	0.369641	0.438679	6	1.21317	0.407467	0.433297	13	1.14874	0.453759	0.463361	13	1.17744	-	-	-	-
Q8N4N3	w	w	w	-	0.359929	0.621793	4	1.88159	0.394336	0.42577	10	1.12595	0.426105	0.444563	8	1.113	0.448773	0.43917	2	1.01013
Q9BSV6	w	w	w	-	0.429878	0.469141	18	1.32354	0.385663	0.505462	8	1.36428	0.420622	0.551197	7	1.47708	0.445752	0.439467	1	1.01127
Q6P3W7	w	w	w	-	0.409474	0.42223	14	1.15295	0.425178	0.440878	17	1.17161	0.470498	0.472464	16	1.20852	0.445752	0.44223	1	1.02185
Q92613	w	w	w	-	0.364772	0.483635	5	1.37574	0.37279	0.447603	5	1.19182	0.404295	0.501351	4	1.30685	0.445752	0.437994	1	1.00562
Q92610	w	w	w	-	0.394367	0.409706	11	1.1067	0.394336	0.49113	10	1.32168	0.420622	0.604957	7	1.66489	0.451798	0.442509	3	1.02292
Q92615	w	w	w	-	0.384404	0.47693	9	1.35161	0.429637	0.468791	18	1.2552	0.459329	0.496833	14	1.29148	0.457857	0.442974	5	1.0247
Q99447	w	w	w	-	0.384404	0.422328	9	1.15331	0.434107	0.441412	19	1.17321	0.453759	0.511863	13	1.34262	0.46089	0.438733	6	1.00845
Q0JRZ9	w	w	w	-	0.389374	0.40841	10	1.10189	0.411874	0.650637	14	1.81033	0.459329	0.645913	14	1.81386	-	-	-	-
Q8N1G2	w	w	w	-	0.35033	0.665176	2	2.05183	0.385663	0.423885	8	1.12022	0.426105	0.448152	8	1.12534	-	-	-	-
Q8N1G0	w	w	w	-	0.414549	0.443498	15	1.23071	0.434107	0.474769	19	1.27301	0.4873	0.503686	19	1.31479	-	-	-	-
Q9BQ39	w	w	w	-	0.404418	0.446335	13	1.24102	0.429637	0.542357	18	1.47425	0.470498	0.575996	16	1.56291	0.448773	0.438659	2	1.00817
Q06136	w	w	w	-	0.364772	0.545477	5	1.59853	0.416296	0.49472	15	1.33235	0.459329	0.526275	14	1.39173	0.445752	0.437077	1	1.0021
O00329	w	w	w	-	0.414549	0.436098	15	1.20375	0.394336	0.428454	10	1.13408	0.404295	0.594739	4	1.62865	0.46089	0.443738	6	1.02762
Q96CB8	w	w	w	-	0.374537	0.59381	7	1.77597	0.411874	0.446723	14	1.18918	0.459329	0.468523	14	1.19507	-	-	-	-
Q9BRS2	w	w	w	-	0.374537	0.613963	7	1.85176	0.377062	0.503564	6	1.35864	0.415159	0.52432	6	1.38506	-	-	-	-
Q9H1B5	w	w	w	-	0.345575	0.419667	1	1.14351	0.381354	0.442118	7	1.17534	0.420622	0.46818	7	1.1939	-	-	-	-
Q9UKK6	w	w	w	-	0.384404	0.424256	9	1.1604	0.389991	0.424092	9	1.12085	0.404295	0.496647	4	1.29085	0.46089	0.441481	6	1.01898
Q9Y255	w	w	w	-	0.355115	0.813474	3	2.75868	0.377062	0.469693	6	1.25789	0.415159	0.490416	6	1.26965	-	-	-	-
Q9BTE1	w	w	w	-	0.384404	0.476636	9	1.35055	0.416296	0.594155	15	1.63137	0.4482	0.686959	12	1.97123	0.451798	0.4408	3	1.01637
P82930	w	w	w	-	0.414549	0.461617	15	1.29638	0.434107	0.528343	19	1.43238	0.4873	0.540941	19	1.44187	-	-	-	-
Q9BT73	w	w	w	-	0.440173	0.509483	20	1.46866	0.429637	0.49341	18	1.32846	0.476093	0.52178	17	1.3764	0.445752	0.43653	1	1
Q92989	w	w	w	-	0.455709	0.471351	23	1.33151	0.364305	0.426201	3	1.12726	0.398897	0.448711	3	1.12726	-	-	-	-
Q9NXX6	w	w	w	-	0.374537	0.410718	7	1.11045	0.403074	0.513413	12	1.38791	0.4482	0.535652	12	1.42377	-	-	-	-
Q9NVR2	w	w	w	-	0.471331	0.495561	26	1.41861	0.385663	0.540408	8	1.46842	0.426105	0.550709	8	1.4754	-	-	-	-
A2RRP1	w	w	w	-	0.364772	0.48846	5	1.39309	0.398697	0.518804	11	1.40396	0.437122	0.564001	10	1.52126	0.445752	0.43653	1	1
P83881	w	w	w	-	0.394367	0.58965	11	1.76049	0.403074	0.480365	12	1.28967	0.4482	0.504644	12	1.31805	-	-	-	-
Q8N556	w	w	w	-	0.384404	0.456717	9	1.27866	0.434107	0.65805	19	1.83471	0.4873	0.652706	19	1.83926	-	-	-	-
Q4U2R6	w	w	w	-	0.419642	0.544517	16	1.59505	0.461129	0.672075	25	1.88153	0.520948	0.669443	25	1.90287	-	-	-	-
P50993	w	w	w	-	0.364772	0.465965	5	1.31208	0.407467	0.486227	13	1.30711	0.453759	0.503387	13	1.31378	-	-	-	-
Q15256	w	w	w	-	0.379458	0.446453	8	1.24145	0.37279	0.506394	5	1.36705	0.393523	0.710411	2	2.06611	0.454826	0.4403	4	1.01446
Q96NB2	w	w	w	-	0.374537	0.47611	7	1.34865	0.403074	0.435221	12	1.15455	0.4482	0.458127	12	1.15954	-	-	-	-
A1X283	w	w	w	-	0.355115	0.513259	3	1.48225	0.381354	0.42549	7	1.1251	0.420622	0.45078	7	1.13436	-	-	-	-
Q8N3D4	w	w	w	-	0.389374	0.438635	10	1.213	0.394336	0.513625	10	1.38855	0.437122	0.529706	10	1.40344	-	-	-	-
Q15800	w	w	w	-	0.379458	0.488039	8	1.39158	0.381354	0.49905	7	1.34522	0.415159	0.506527	6	1.32446	0.445752	0.437999	1	1.00564
Q9Y3B9	w	w	w	-	0.384404	0.472091	9	1.33417	0.461129	0.528425	25	1.43262	0.520948	0.545192	25	1.45645	-	-	-	-
Q9H063	w	w	w	-	0.445341	0.543336	21	1.59077	0.403074	0.430256	12	1.13954	0.426105	0.483911	8	1.24751	0.457857	0.439719	5	1.01223
P23434	w	w	w	-	0.394367	0.414249	11	1.12352	0.385663	0.472671	8	1.26676	0.404295	0.648689	4	1.82421	0.454826	0.444831	4	1.0318
P36888	w	w	w	-	0.445341	0.453269	21	1.26618	0.360093	0.724452	2	2.06672	0.393523	0.724342	2	2.12462	-	-	-	-
Q9HB65	w	w	w	-	0.359929	0.512681	4	1.48016	0.411874	0.52288	14	1.41609	0.453759	0.577166	13	1.56699	0.445752	0.442527	1	1.02299
Q9NNW7	w	w	w	-	0.384404	0.417289	9	1.13475	0.377062	0.496074	6	1.33638	0.415159	0.513943	6	1.3497	-	-	-	-
O75529	w	w	w	-	0.374537	0.420369	7	1.1461	0.44758	0.512026	22	1.38379	0.470498	0.614216	16	1.69802	0.46089	0.444064	6	1.02887
Q9UK97	w	w	w	-	0.379458	0.477912	8	1.35514	0.37279	0.532456	5	1.44465	0.404295	0.573677	4	1.55483	0.445752	0.437603	1	1.00412
P07951	w	w	w	-	0.409474	0.412989	14	1.11886	0.44308	0.508972	21	1.37471	0.481695	0.555172	18	1.49077	0.451798	0.441227	3	1.01801
Q14692	w	w	w	-	0.394367	0.416507	11	1.13186	0.377062	0.502842	6	1.35649	0.415159	0.520655	6	1.37256	-	-	-	-
Q3MHD2	w	w	w	-	0.471331	0.486339	26	1.38546	0.438589	0.45773	20	1.22217	0.481695	0.492805	18	1.27778	0.448773	0.43653	2	1
P29373	w	w	w	-	0.369641	0.484478	6	1.37877	0.368537	0.447116	4	1.19036	0.398897	0.518094	3	1.36384	0.445752	0.43751	1	1.00376
Q9NZU7	w	w	w	-	0.374537	0.42109	7	1.14875	0.360093	0.426207	2	1.12727	0.393523	0.450481	2	1.13333	-	-	-	-
Q7Z7N9	w	w	w	-	0.35033	0.411929	2	1.11494	0.377062	0.422762	6	1.11681	0.415159	0.448628	6	1.12697	-	-	-	-
Q93096	w	w	w	-	0.399382	0.423985	12	1.1594	0.389991	0.437825	9	1.16241	0.431605	0.462337	9	1.17394	-	-	-	-
O75818	w	w	w	-	0.379458	0.614772	8	1.85483	0.377062	0.635969	6	1.76279	0.415159	0.634852	6	1.77296	0.445752	0.43653	1	1
O75817	w	w	w	-	0.429878	0.443748	18	1.23162	0.429637	0.481389	18	1.29272	0.476093	0.499996	17	1.30224	0.448773	0.43653	2	1
Q96Q07	w	w	w	-	0.379458	0.519553	8	1.5049	0.411874	0.462634	14	1.23683	0.459329	0.487923	14	1.26117	-	-	-	-
Q9UIJ7	w	w	w	-	0.345575	0.413582	1	1.12105	0.381354	0.442325	7	1.17596	0.404295	0.518343	4	1.36469	0.451798	0.43874	3	1.00848
Q9H672	w	w	w	-	0.364772	0.430137	5	1.18196	0.398697	0.42436	11	1.12166	0.426105	0.461939	8	1.17258	0.451798	0.444337	3	1.02991
Q14500	w	w	w	-	0.435018	0.461283	19	1.29517	0.381354	0.608871	7	1.67702	0.420622	0.622062	7	1.72632	-	-	-	-
Q9Y5R8	w	w	w	-	0.394367	0.732663	11	2.34116	0.37279	0.560469	5	1.52869	0.409716	0.564327	5	1.52238	-	-	-	-
Q5C9Z4	w	w	w	-	0.445341	0.499944	21	1.43437	0.381354	0.541221	7	1.47085	0.415159	0.578684	6	1.57229	0.445752	0.438524	1	1.00765
Q06190	w	w	w	-	0.399382	0.425044	12	1.16329	0.37279	0.477281	5	1.28049	0.404295	0.525291	4	1.38837	0.448773	0.444925	2	1.03216
O95139	w	w	w	-	0.399382	0.416325	12	1.13119	0.398697	0.440337	11	1.16998	0.437122	0.47137	10	1.20478	0.445752	0.437208	1	1.0026
Q6P1X5	w	w	w	-	0.364772	0.662323	5	2.04034	0.394336	0.646664	10	1.79737	0.437122	0.647687	10	1.82047	-	-	-	-
P53680	w	w	w	-	0.364772	0.425422	5	1.16468	0.44308	0.49552	21	1.33473	0.492909	0.521483	20	1.37539	0.451798	0.437694	3	1.00447
P35236	w	w	w	-	0.374537	0.442686	7	1.22776	0.381354	0.442903	7	1.1777	0.398897	0.708743	3	2.05922	0.46089	0.439215	6	1.0103
O75486	w	w	w	-	0.513175	0.528256	34	1.53626	0.429637	0.647251	18	1.79928	0.481695	0.670579	18	1.90725	-	-	-	-
Q8IYB8	w	w	w	-	0.374537	0.444508	7	1.23438	0.37279	0.515819	5	1.39507	0.404295	0.595716	4	1.63211	0.445752	0.439624	1	1.01187
P23510	w	w	w	-	0.355115	0.540248	3	1.57959	0.355902	0.550941	1	1.5	0.388174	0.55785	1	1.5	0.445752	0.43653	1	1
Q9NPA8	w	w	w	-	0.399382	0.508203	12	1.46406	0.385663	0.424118	8	1.12093	0.420622	0.462812	7	1.17557	0.445752	0.443397	1	1.02632
Q9BUL9	w	w	w	-	0.394367	0.556842	11	1.63984	0.425178	0.488057	17	1.31255	0.470498	0.553476	16	1.48492	0.445752	0.43778	1	1.0048
Q9NWT1	w	w	w	-	0.389374	0.465761	10	1.31135	0.394336	0.560153	10	1.52774	0.431605	0.602188	9	1.65504	0.445752	0.440481	1	1.01515
Q9NQ31	w	w	w	-	0.369641	0.445651	6	1.23854	0.37279	0.437806	5	1.16235	0.404295	0.486648	4	1.25683	0.445752	0.43653	1	1
Q9NYM9	w	w	w	-	0.369641	0.519162	6	1.50349	0.381354	0.562045	7	1.53345	0.409716	0.661562	5	1.87273	0.448773	0.437998	2	1.00563
Q9BXY0	w	w	w	-	0.502709	0.590309	32	1.76293	0.394336	0.458596	10	1.22476	0.437122	0.480919	10	1.23733	-	-	-	-
O60256	w	w	w	-	0.414549	0.434086	15	1.1964	0.416296	0.470736	15	1.261	0.459329	0.501913	14	1.30876	0.445752	0.43653	1	1
Q9UBI6	w	w	w	-	0.424752	0.436456	17	1.20506	0.416296	0.442809	15	1.17742	0.459329	0.47485	14	1.21665	0.445752	0.440913	1	1.01681
Q5EBL8	w	w	w	-	0.369641	0.407272	6	1.09766	0.398697	0.466135	11	1.24728	0.431605	0.469574	9	1.19866	0.448773	0.437227	2	1.00267
Q9H0W8	w	w	w	-	0.369641	0.665523	6	2.05324	0.398697	0.422773	11	1.11684	0.426105	0.467306	8	1.19092	0.454826	0.43925	4	1.01044
Q92698	w	w	w	-	0.399382	0.436838	12	1.20645	0.37279	0.422812	5	1.11696	0.404295	0.467064	4	1.19009	0.445752	0.44065	1	1.0158
Q969G6	w	w	w	-	0.404418	0.439989	13	1.21794	0.385663	0.464875	8	1.24352	0.415159	0.538351	6	1.433	0.448773	0.43756	2	1.00395
P07919	w	w	w	-	0.374537	0.474415	7	1.34255	0.42073	0.435473	16	1.15531	0.442654	0.486058	11	1.25482	0.457857	0.437552	5	1.00392
O75127	w	w	w	-	0.364772	0.483018	5	1.37352	0.407467	0.530863	13	1.43989	0.453759	0.543147	13	1.44943	-	-	-	-
Q9H5V9	w	w	w	-	0.374537	0.424364	7	1.16079	0.389991	0.433495	9	1.14934	0.415159	0.451608	6	1.1372	0.451798	0.451671	3	1.05792
Q8NB46	w	w	w	-	0.374537	0.454141	7	1.26934	0.407467	0.53594	13	1.45506	0.453759	0.547512	13	1.46441	-	-	-	-
Q14CW9	w	w	w	-	0.414549	0.498061	15	1.4276	0.461129	0.543664	25	1.47817	0.492909	0.659228	20	1.86387	0.457857	0.449146	5	1.04829
Q96L91	w	w	w	-	0.460909	0.471311	24	1.33136	0.456605	0.543046	24	1.47631	0.50413	0.581388	22	1.58173	0.448773	0.436943	2	1.00159
Q96L94	w	w	w	-	0.374537	0.412236	7	1.11608	0.37279	0.496895	5	1.33882	0.393523	0.723039	2	2.11908	0.451798	0.437252	3	1.00277
Q5J8M3	w	w	w	-	0.369641	0.485716	6	1.38322	0.368537	0.669457	4	1.87272	0.404295	0.661301	4	1.87174	-	-	-	-
Q86WB0	w	w	w	-	0.424752	0.433885	17	1.19567	0.425178	0.437767	17	1.16223	0.459329	0.471174	14	1.20412	0.454826	0.449182	4	1.04843
Q8N5C6	w	w	w	-	0.369641	0.419334	6	1.14229	0.381354	0.440763	7	1.17126	0.420622	0.469059	7	1.1969	-	-	-	-
Q9UKC9	w	w	w	-	0.359929	0.492501	4	1.40762	0.37279	0.46887	5	1.25544	0.393523	0.718147	2	2.09839	0.451798	0.436887	3	1.00137
Q6ZU15	w	w	w	-	0.379458	0.426752	8	1.16956	0.360093	0.796142	2	2.36081	0.393523	0.833379	2	2.67242	-	-	-	-
Q8NC96	w	w	w	-	0.379458	0.456362	8	1.27738	0.42073	0.463066	16	1.23811	0.464909	0.487393	15	1.25937	0.445752	0.438444	1	1.00734
P53803	w	w	w	-	0.409474	0.616717	14	1.86222	0.398697	0.697436	11	1.96893	0.442654	0.695938	11	2.00706	-	-	-	-
Q9Y3D0	w	w	w	-	0.424752	0.455284	17	1.27348	0.381354	0.476795	7	1.27905	0.420622	0.496199	7	1.28932	0.445752	0.43653	1	1
O95685	w	w	w	-	0.379458	0.422789	8	1.155	0.381354	0.455092	7	1.21428	0.415159	0.497975	6	1.29537	0.445752	0.439947	1	1.01311
O14647	w	w	w	-	0.359929	0.439172	4	1.21496	0.398697	0.427215	11	1.13033	0.409716	0.540367	5	1.4399	0.46089	0.442146	6	1.02153
Q9H0U6	w	w	w	-	0.369641	0.468175	6	1.32006	0.488375	0.609474	31	1.67891	0.5544	0.614324	31	1.69841	-	-	-	-
Q8TF46	w	w	w	-	0.414549	0.568027	15	1.68071	0.429637	0.586682	18	1.60839	0.481695	0.614406	18	1.6987	-	-	-	-
Q5HYK3	w	w	w	-	0.389374	0.430948	10	1.18493	0.434107	0.523007	19	1.41647	0.4873	0.538265	19	1.43271	-	-	-	-
Q7L3T8	w	w	w	-	0.389374	0.458167	10	1.28391	0.385663	0.430051	8	1.13892	0.426105	0.454948	8	1.14865	-	-	-	-
O75143	w	w	w	-	0.419642	0.472	16	1.33385	0.403074	0.597988	12	1.6432	0.442654	0.629835	11	1.75458	0.46089	0.441784	6	1.02014
Q96N11	w	w	w	-	0.369641	0.564808	6	1.66892	0.385663	0.532953	8	1.44613	0.415159	0.678262	6	1.93704	0.448773	0.43653	2	1
Q9NSY1	w	w	w	-	0.369641	0.430686	6	1.18397	0.479278	0.60464	29	1.66384	0.543289	0.605378	29	1.6664	-	-	-	-
Q9HC07	w	w	w	-	0.539268	0.650962	39	1.99501	0.42073	0.431842	16	1.14434	0.453759	0.474302	13	1.21478	0.451798	0.442967	3	1.02467
Q8IY37	w	w	w	-	0.374537	0.408067	7	1.10062	0.425178	0.471602	17	1.26358	0.4482	0.556364	12	1.49487	0.463926	0.458067	7	1.08229
Q9NVS2	w	w	w	-	0.359929	0.534312	4	1.55812	0.434107	0.55618	19	1.51576	0.4873	0.571303	19	1.54658	-	-	-	-
P17948	w	w	w	-	0.384404	0.489993	9	1.3986	0.381354	0.483527	7	1.29908	0.415159	0.528259	6	1.3985	0.457857	0.438358	5	1.00701
Q9Y2I8	w	w	w	-	0.364772	0.430779	5	1.18431	0.411874	0.447861	14	1.1926	0.453759	0.482054	13	1.24119	0.445752	0.438062	1	1.00588
Q6PCB5	w	w	w	-	0.355115	0.487889	3	1.39104	0.398697	0.426745	11	1.1289	0.437122	0.456646	10	1.15447	0.445752	0.437132	1	1.00231
Q9NZ09	w	w	w	-	0.374537	0.474616	7	1.34327	0.385663	0.504862	8	1.36249	0.420622	0.573642	7	1.55471	0.445752	0.44897	1	1.04762
Q16533	w	w	w	-	0.389374	0.46719	10	1.3165	0.403074	0.434951	12	1.15374	0.426105	0.525845	8	1.39026	0.454826	0.447877	4	1.04344
Q7Z7H8	w	w	w	-	0.424752	0.529975	17	1.54246	0.483825	0.559724	30	1.52644	0.515345	0.6411	24	1.79599	0.463926	0.437653	7	1.00431
Q9BW60	w	w	w	-	0.369641	0.449193	6	1.2514	0.364305	0.429582	3	1.1375	0.398897	0.456112	3	1.15264	-	-	-	-
Q6IAA8	w	w	w	-	0.414549	0.42431	15	1.16059	0.434107	0.485883	19	1.30608	0.470498	0.534718	16	1.42057	0.451798	0.439134	3	1.00999
O15258	w	w	k	w	0.369641	0.413312	6	1.12006	0.44758	0.454838	22	1.21352	0.4873	0.486151	19	1.25514	0.451798	0.540642	3	1.39537
Q9BWU1	w	w	k	w	0.471331	0.486552	26	1.38623	0.578766	0.614018	51	1.69313	0.660854	0.640145	51	1.79246	0.463926	0.691308	7	2.00471
Q52LJ0	w	w	k	w	0.404418	0.490152	13	1.39917	0.465658	0.475081	26	1.27394	0.526545	0.498657	26	1.29769	0.451798	0.791543	3	2.50476
Q8N3U4	w	w	k	w	0.481778	0.519852	28	1.50597	0.479278	0.486763	29	1.3087	0.537717	0.508941	28	1.33267	0.451798	0.583423	3	1.56003
Q6P3X3	w	w	k	w	0.424752	0.467164	17	1.31641	0.438589	0.439474	20	1.16738	0.476093	0.472668	17	1.20921	0.451798	0.620702	3	1.7075
P82650	w	w	k	w	0.45052	0.466621	22	1.31445	0.533852	0.546772	41	1.48748	0.592787	0.576246	38	1.56378	0.46089	0.478911	6	1.16141
Q9UQ84	w	w	k	w	0.389374	0.454223	10	1.26963	0.425178	0.427035	17	1.12978	0.476093	0.453703	17	1.14438	0.463926	0.499335	7	1.2387
P13645	w	w	k	w	0.374537	0.518575	7	1.50137	0.520235	0.545638	38	1.48408	0.592787	0.554167	38	1.4873	0.451798	0.663891	3	1.88575
Q7L014	w	w	k	w	0.424752	0.434685	17	1.19859	0.456605	0.470706	24	1.26091	0.515345	0.488955	24	1.26468	0.451798	0.458356	3	1.08339
Q9H845	w	w	k	w	0.404418	0.426185	13	1.16748	0.44308	0.471643	21	1.2637	0.498519	0.490754	21	1.2708	0.445752	0.489105	1	1.2
Q9NUG6	w	w	k	w	0.394367	0.486773	11	1.38702	0.488375	0.496089	31	1.33642	0.548851	0.514586	30	1.35189	0.448773	0.751606	2	2.28978
Q05048	w	w	k	w	0.424752	0.431569	17	1.1872	0.456605	0.459246	24	1.2267	0.515345	0.482386	24	1.24232	0.445752	0.468255	1	1.12101
Q86UV5	w	w	k	w	0.394367	0.435725	11	1.20239	0.411874	0.438598	14	1.16474	0.459329	0.457812	14	1.15846	0.448773	0.465249	2	1.1096
Q9HCJ0	w	w	k	w	0.440173	0.480737	20	1.36531	0.461129	0.498955	25	1.34494	0.520948	0.517863	25	1.36305	0.445752	0.456657	1	1.07692
Q9NSD9	w	w	k	w	0.471331	0.491646	26	1.40454	0.502033	0.503213	34	1.35759	0.57096	0.521979	34	1.37708	0.451798	0.481679	3	1.17189
P02746	w	w	k	w	0.409474	0.428983	14	1.17774	0.416296	0.425574	15	1.12535	0.4482	0.425824	12	1.04824	0.454826	0.56107	4	1.47355
Q9BTT0	w	w	k	w	0.359929	0.4345	4	1.19792	0.44758	0.469389	22	1.25698	0.492909	0.492769	20	1.27766	0.448773	0.87691	2	3.1
Q9BRX5	w	w	k	w	0.471331	0.47708	26	1.35215	0.488375	0.489903	31	1.31804	0.5544	0.507733	31	1.32856	0.448773	0.901176	2	3.33333
Q9HBM1	w	w	k	w	0.404418	0.539271	13	1.57605	0.470194	0.473785	27	1.27008	0.532135	0.506744	27	1.3252	0.448773	0.774047	2	2.4073
Q9UI10	w	w	k	w	0.379458	0.557805	8	1.64335	0.488375	0.493864	31	1.32981	0.548851	0.516211	30	1.35742	0.454826	0.678029	4	1.94643
O60783	w	w	k	w	0.419642	0.457557	16	1.2817	0.502033	0.513491	34	1.38815	0.57096	0.528596	34	1.39965	0.445752	0.575249	1	1.52827
P82912	w	w	k	w	0.394367	0.530464	11	1.54423	0.506586	0.558955	35	1.52412	0.576446	0.571576	35	1.54753	0.445752	0.583325	1	1.55965
Q96FX7	w	w	k	w	0.414549	0.45037	15	1.25567	0.44308	0.454491	21	1.21248	0.498519	0.47277	21	1.20956	0.448773	0.475899	2	1.15
P50053	w	w	k	w	0.389374	0.415144	10	1.12683	0.425178	0.425428	17	1.12491	0.470498	0.456344	16	1.15344	0.445752	0.462723	1	1.1
Q14674	w	w	k	w	0.424752	0.459641	17	1.28924	0.434107	0.436537	19	1.15852	0.453759	0.448956	13	1.1281	0.463926	0.576761	7	1.53413
Q8TF05	w	w	k	w	0.389374	0.445757	10	1.23893	0.461129	0.465665	25	1.24588	0.509739	0.49364	23	1.28062	0.448773	0.703995	2	2.06169
Q9UNP9	w	w	k	w	0.394367	0.458298	11	1.28438	0.470194	0.484786	27	1.30282	0.526545	0.507573	26	1.32802	0.454826	0.457787	4	1.08123
Q8NG31	w	w	k	w	0.435018	0.504727	19	1.45156	0.456605	0.483704	24	1.2996	0.515345	0.506049	24	1.32283	0.46089	0.52553	6	1.33791
Q9H0H0	w	w	k	w	0.355115	0.482319	3	1.371	0.452089	0.455168	23	1.2145	0.498519	0.492783	21	1.27771	0.451798	0.52805	3	1.34748
Q96Q40	w	w	k	w	0.355115	0.479309	3	1.36017	0.44308	0.452388	21	1.20618	0.492909	0.472261	20	1.20782	0.454826	0.576086	4	1.53151
Q7Z7F7	w	w	k	-	0.414549	0.579869	15	1.72426	0.529318	0.550966	40	1.50007	0.60357	0.562045	40	1.51449	-	-	-	-
Q96BR5	w	w	k	-	0.394367	0.426289	11	1.16786	0.416296	0.427407	15	1.13091	0.464909	0.452288	15	1.13953	-	-	-	-
Q86SX6	w	w	k	-	0.399382	0.478251	12	1.35636	0.452089	0.455522	23	1.21556	0.50413	0.481802	22	1.24033	0.445752	0.438839	1	1.00886
Q969S3	w	w	k	-	0.424752	0.43052	17	1.18337	0.44758	0.461889	22	1.2346	0.50413	0.483521	22	1.24619	-	-	-	-
Q14432	w	w	k	-	0.419642	0.444226	16	1.23336	0.434107	0.450375	19	1.20014	0.4873	0.471913	19	1.20664	-	-	-	-
Q8IXM2	w	w	k	-	0.345575	0.415082	1	1.1266	0.407467	0.423008	13	1.11756	0.453759	0.446792	13	1.12067	-	-	-	-
Q9UHW5	w	w	k	-	0.476552	0.526833	27	1.53113	0.506586	0.526747	35	1.42762	0.576446	0.551107	35	1.47677	-	-	-	-
Q5VT06	w	w	k	-	0.394367	0.418102	11	1.13775	0.488375	0.491814	31	1.32372	0.543289	0.517197	29	1.36078	0.448773	0.437227	2	1.00267
Q9NQH7	w	w	k	-	0.471331	0.548299	26	1.60877	0.438589	0.458599	20	1.22477	0.492909	0.485121	20	1.25164	-	-	-	-
O43674	w	w	k	-	0.419642	0.44603	16	1.23992	0.474734	0.476125	28	1.27705	0.537717	0.495668	28	1.28752	0.448773	0.446024	2	1.03636
Q7Z460	w	w	k	-	0.409474	0.411622	14	1.1138	0.425178	0.437865	17	1.16253	0.470498	0.463567	16	1.17815	0.445752	0.445136	1	1.03297
Q8N3C0	w	w	k	-	0.435018	0.436463	19	1.20508	0.429637	0.432683	18	1.14688	0.476093	0.462623	17	1.17492	0.445752	0.441163	1	1.01777
Q9Y2Z9	w	w	k	-	0.399382	0.425565	12	1.1652	0.470194	0.488758	27	1.31463	0.520948	0.520793	25	1.37304	0.448773	0.438433	2	1.0073
Q8N201	w	w	k	-	0.497475	0.498055	31	1.42758	0.452089	0.452658	23	1.20699	0.50413	0.477986	22	1.22734	0.445752	0.43653	1	1
O95168	w	w	k	-	0.384404	0.411403	9	1.11299	0.452089	0.467641	23	1.25177	0.509739	0.487793	23	1.26073	-	-	-	-
Q96Q11	w	w	k	-	0.424752	0.529339	17	1.54017	0.44758	0.471795	22	1.26416	0.50413	0.490729	22	1.27072	-	-	-	-
Q9NWU5	w	w	k	-	0.399382	0.444306	12	1.23365	0.511138	0.549833	36	1.49667	0.581914	0.563981	36	1.52119	0.445752	0.44993	1	1.05128
Q9NWU2	w	w	k	-	0.404418	0.482124	13	1.3703	0.474734	0.476405	28	1.27789	0.537717	0.514188	28	1.35053	0.445752	0.445455	1	1.03419
O95104	w	w	k	-	0.419642	0.42942	16	1.17934	0.434107	0.4417	19	1.17408	0.4873	0.463099	19	1.17655	-	-	-	-
O43502	w	w	k	-	0.394367	0.491636	11	1.40451	0.416296	0.42353	15	1.11914	0.464909	0.46154	15	1.17122	0.451798	0.44576	3	1.03535
O00116	w	w	k	-	0.389374	0.427393	10	1.17191	0.416296	0.426661	15	1.12865	0.459329	0.453492	14	1.14366	0.445752	0.43653	1	1
P56385	w	w	k	-	0.389374	0.436671	10	1.20584	0.492927	0.514527	32	1.39123	0.559935	0.52911	32	1.40141	-	-	-	-
Q9Y6N5	w	w	k	-	0.394367	0.445955	11	1.23964	0.42073	0.423978	16	1.1205	0.470498	0.447054	16	1.12156	-	-	-	-
Q7L9L4	w	w	k	-	0.404418	0.442886	13	1.22849	0.492927	0.492957	32	1.32711	0.543289	0.535458	29	1.4231	0.451798	0.446792	3	1.0393
O75385	w	w	k	-	0.409474	0.469287	14	1.32407	0.465658	0.496772	26	1.33845	0.526545	0.514319	26	1.35098	0.448773	0.443327	2	1.02605
Q9H1R3	w	w	k	-	0.435018	0.445114	19	1.23659	0.425178	0.440906	17	1.17169	0.464909	0.445529	15	1.11632	0.451798	0.438165	3	1.00628
Q08554	w	w	k	-	0.424752	0.474589	17	1.34318	0.411874	0.425578	14	1.12536	0.459329	0.452158	14	1.13909	-	-	-	-
O60825	w	w	k	-	0.394367	0.459153	11	1.28748	0.434107	0.444784	19	1.18336	0.4873	0.467819	19	1.19267	-	-	-	-
Q9NUQ3	w	w	k	-	0.404418	0.445893	13	1.23942	0.470194	0.479529	27	1.28719	0.526545	0.503843	26	1.31533	0.445752	0.43859	1	1.00791
Q86U42	w	w	k	-	0.460909	0.48934	24	1.39625	0.44308	0.472069	21	1.26497	0.498519	0.490591	21	1.27025	-	-	-	-
Q9UHR6	w	w	k	-	0.359929	0.508231	4	1.46416	0.416296	0.428323	15	1.13369	0.464909	0.45606	15	1.15246	-	-	-	-
Q86W92	w	w	k	-	0.399382	0.464606	12	1.30718	0.429637	0.454925	18	1.21377	0.481695	0.47391	18	1.21345	-	-	-	-
Q9H2W6	w	w	k	-	0.399382	0.466809	12	1.31513	0.506586	0.512684	35	1.38575	0.576446	0.528987	35	1.40099	-	-	-	-
Q8IUR7	w	w	k	-	0.409474	0.472298	14	1.33492	0.515688	0.525985	37	1.42535	0.576446	0.572209	35	1.54973	0.448773	0.439765	2	1.01241
Q9Y487	w	w	k	-	0.379458	0.506648	8	1.45847	0.429637	0.457109	18	1.22031	0.481695	0.477019	18	1.22404	-	-	-	-
Q9Y3D9	w	w	k	-	0.409474	0.503537	14	1.44729	0.506586	0.519507	35	1.40605	0.57096	0.541335	34	1.44322	0.448773	0.442084	2	1.02129
Q9P2N5	w	w	k	-	0.409474	0.474912	14	1.34434	0.44308	0.464348	21	1.24194	0.498519	0.484387	21	1.24914	-	-	-	-
O00418	w	w	k	-	0.359929	0.45216	4	1.26216	0.452089	0.466109	23	1.2472	0.498519	0.496116	21	1.28904	0.448773	0.436923	2	1.00151
Q14376	w	w	k	-	0.389374	0.417182	10	1.13435	0.429637	0.440328	18	1.16995	0.481695	0.46386	18	1.17915	-	-	-	-
Q8N983	w	w	k	-	0.414549	0.467397	15	1.31725	0.483825	0.509627	30	1.37666	0.543289	0.535147	29	1.42204	0.448773	0.442036	2	1.02111
Q5TDH0	w	w	k	-	0.374537	0.496175	7	1.42082	0.42073	0.444282	16	1.18185	0.470498	0.469525	16	1.19849	-	-	-	-
P82914	w	w	k	-	0.379458	0.559891	8	1.65096	0.44308	0.459062	21	1.22615	0.492909	0.481773	20	1.24024	0.445752	0.439578	1	1.01169
Q96DA6	w	w	k	-	0.379458	0.426112	8	1.16721	0.411874	0.42277	14	1.11683	0.453759	0.444199	13	1.11175	0.445752	0.445854	1	1.03571
Q8NCE0	w	w	k	-	0.460909	0.499399	24	1.43241	0.429637	0.432725	18	1.14701	0.470498	0.455034	16	1.14895	0.448773	0.43653	2	1
Q9C0D3	w	w	k	-	0.379458	0.58834	8	1.75562	0.42073	0.436695	16	1.159	0.470498	0.459656	16	1.16477	-	-	-	-
Q53GQ0	w	w	k	-	0.399382	0.412304	12	1.11633	0.488375	0.504406	31	1.36114	0.548851	0.526795	30	1.39351	0.445752	0.438851	1	1.00891
Q9UPT8	w	w	k	-	0.404418	0.427712	13	1.17308	0.42073	0.428814	16	1.13518	0.470498	0.452548	16	1.14042	-	-	-	-
Q9BUN8	w	w	k	-	0.374537	0.41569	7	1.12884	0.465658	0.475905	26	1.2764	0.520948	0.501014	25	1.30571	0.445752	0.43653	1	1
Q96AY2	w	w	k	-	0.364772	0.433069	5	1.19269	0.429637	0.430696	18	1.14087	0.481695	0.461619	18	1.17149	0.445752	0.43653	1	1
O75608	w	w	k	-	0.374537	0.473654	7	1.33981	0.429637	0.447528	18	1.1916	0.476093	0.473381	17	1.21164	0.445752	0.439631	1	1.01189
Q99707	w	w	k	-	0.404418	0.428731	13	1.17681	0.434107	0.444049	19	1.18115	0.4873	0.466409	19	1.18785	-	-	-	-
Q9H3R5	w	w	k	-	0.414549	0.491849	15	1.40527	0.429637	0.433788	18	1.15022	0.470498	0.452904	16	1.14165	0.448773	0.43653	2	1
P02760	w	w	-	w	0.409474	0.417877	14	1.13692	0.394336	0.432386	10	1.14599	0.393523	0.411993	2	1	0.466964	0.467383	8	1.1177
Q9BZG1	w	w	-	w	0.389374	0.444369	10	1.23388	0.385663	0.445634	8	1.18591	0.404295	0.427109	4	1.0527	0.454826	0.618128	4	1.69715
Q9UKS7	w	w	-	w	0.414549	0.536333	15	1.56542	0.368537	0.452643	4	1.20694	-	-	-	-	0.454826	0.490939	4	1.20694
P41970	w	w	-	w	0.399382	0.428938	12	1.17757	0.368537	0.447981	4	1.19296	-	-	-	-	0.454826	0.485158	4	1.18506
Q8N4X5	w	w	-	w	0.379458	0.460112	8	1.29094	0.377062	0.625738	6	1.73012	-	-	-	-	0.46089	0.550167	6	1.43174
Q8N6M9	w	w	-	w	0.35033	0.430866	2	1.18463	0.355902	0.548926	1	1.49395	-	-	-	-	0.445752	0.579343	1	1.54416
P08887	w	w	-	w	0.379458	0.442308	8	1.22638	0.364305	0.533515	3	1.44781	0.398897	0.435574	3	1.08201	0.448773	0.732341	2	2.19444
Q08708	w	w	-	w	0.355115	0.424093	3	1.1598	0.37279	0.432472	5	1.14625	0.393523	0.411993	2	1	0.451798	0.454049	3	1.06699
Q9GZM5	w	w	-	w	0.374537	0.416507	7	1.13186	0.407467	0.451417	13	1.20326	0.409716	0.413957	5	1.00688	0.466964	0.568969	8	1.50398
O14764	w	w	-	w	0.359929	0.428934	4	1.17756	0.364305	0.616302	3	1.70031	-	-	-	-	0.451798	0.616502	3	1.69063
Q9Y3L3	w	w	-	w	0.399382	0.446342	12	1.24105	0.385663	0.436536	8	1.15852	0.409716	0.428197	5	1.05648	0.451798	0.619168	3	1.70133
Q6PJ69	w	w	-	w	0.384404	0.416541	9	1.13199	0.394336	0.426733	10	1.12887	0.398897	0.414179	3	1.00765	0.463926	0.486308	7	1.18942
Q9H082	w	w	-	w	0.379458	0.422518	8	1.15401	0.377062	0.422215	6	1.11515	0.404295	0.425689	4	1.04777	0.448773	0.700232	2	2.04465
Q92932	w	w	-	w	0.369641	0.408102	6	1.10075	0.364305	0.504974	3	1.36283	-	-	-	-	0.451798	0.544972	3	1.41189
Q86Z02	w	w	-	w	0.414549	0.42425	15	1.16037	0.403074	0.449425	12	1.19729	0.415159	0.432246	6	1.0705	0.463926	0.567322	7	1.49762
O60269	w	w	-	w	0.394367	0.438415	11	1.2122	0.407467	0.466967	13	1.24976	-	-	-	-	0.48218	0.497915	13	1.23333
Q9BRG2	w	w	-	w	0.364772	0.478411	5	1.35694	0.37279	0.46828	5	1.25368	0.388174	0.422125	1	1.03538	0.457857	0.468992	5	1.12381
Q96K80	w	w	-	w	0.374537	0.469544	7	1.32499	0.394336	0.507253	10	1.3696	0.393523	0.428023	2	1.05587	0.466964	0.581139	8	1.55114
Q9UKN5	w	w	-	w	0.379458	0.432551	8	1.1908	0.381354	0.425601	7	1.12543	-	-	-	-	0.463926	0.465309	7	1.10982
P30530	w	w	-	w	0.399382	0.497656	12	1.42615	0.381354	0.499438	7	1.34637	0.393523	0.420667	2	1.0303	0.46089	0.479359	6	1.16311
P49758	w	w	-	w	0.389374	0.41113	10	1.11198	0.368537	0.634396	4	1.75775	0.388174	0.429388	1	1.06061	0.451798	0.542189	3	1.40127
P60174	w	w	-	w	0.394367	0.425046	11	1.1633	0.411874	0.450059	14	1.19919	0.398897	0.421644	3	1.03371	0.476089	0.497881	11	1.2332
Q9HAC8	w	w	-	w	0.369641	0.415097	6	1.12665	0.381354	0.457383	7	1.22113	-	-	-	-	0.463926	0.493168	7	1.21537
Q8TB05	w	w	-	w	0.35033	0.471643	2	1.33256	0.360093	0.5148	2	1.39204	-	-	-	-	0.448773	0.516496	2	1.30366
Q9NYG8	w	w	-	w	0.35033	0.447586	2	1.24557	0.360093	0.432342	2	1.14585	-	-	-	-	0.448773	0.522649	2	1.32698
Q3V5L5	w	w	-	w	0.35033	0.671244	2	2.07645	0.44308	0.464642	21	1.24282	-	-	-	-	0.506562	0.507185	21	1.2684
Q9NP73	w	w	-	w	0.399382	0.418374	12	1.13875	0.389991	0.430222	9	1.13944	0.393523	0.419953	2	1.02782	0.463926	0.490345	7	1.20469
Q8TAS1	w	w	-	w	0.394367	0.448145	11	1.2476	0.385663	0.530168	8	1.43782	-	-	-	-	0.466964	0.519786	8	1.31612
Q9UL51	w	w	-	w	0.374537	0.554544	7	1.63147	0.37279	0.562116	5	1.53366	-	-	-	-	0.457857	0.520842	5	1.32013
Q9Y2D1	w	w	-	w	0.424752	0.458901	17	1.28656	0.398697	0.560798	11	1.52968	-	-	-	-	0.476089	0.601785	11	1.63208
P57723	w	w	-	w	0.359929	0.550197	4	1.61566	0.385663	0.443931	8	1.18079	0.404295	0.437681	4	1.08929	0.454826	0.599973	4	1.62492
Q96IV0	w	w	-	w	0.384404	0.467111	9	1.31622	0.398697	0.432803	11	1.14725	0.409716	0.42334	5	1.03961	0.463926	0.485611	7	1.18678
Q9BWX1	w	w	-	w	0.414549	0.419494	15	1.14288	0.389991	0.470557	9	1.26046	-	-	-	-	0.470004	0.496669	9	1.22862
P09919	w	w	-	w	0.359929	0.491603	4	1.40439	0.355902	0.450328	1	1.2	-	-	-	-	0.445752	0.480299	1	1.16667
Q7L2K0	w	w	-	w	0.355115	0.488005	3	1.39145	0.377062	0.529819	6	1.43678	0.388174	0.412925	1	1.00326	0.457857	0.605404	5	1.6464
P15882	w	w	-	w	0.404418	0.427679	13	1.17296	0.389991	0.442178	9	1.17552	-	-	-	-	0.470004	0.484263	9	1.18168
O75326	w	w	-	w	0.369641	0.459372	6	1.28827	0.37279	0.490823	5	1.32077	0.388174	0.411993	1	1	0.457857	0.52019	5	1.31766
Q8N3X1	w	w	-	w	0.389374	0.439489	10	1.21612	0.37279	0.459456	5	1.22733	0.388174	0.416663	1	1.01633	0.454826	0.48453	4	1.18269
P02679	w	w	-	w	0.414549	0.462226	15	1.29858	0.403074	0.445089	12	1.18427	0.420622	0.423651	7	1.04069	0.457857	0.578269	5	1.53998
Q9NRW4	w	w	-	w	0.364772	0.574814	5	1.70563	0.355902	0.426766	1	1.12897	-	-	-	-	0.445752	0.473521	1	1.14098
Q9HCJ1	w	w	-	w	0.35033	0.416922	2	1.13339	0.360093	0.442532	2	1.17658	-	-	-	-	0.448773	0.502844	2	1.25198
Q9Y692	w	w	-	w	0.389374	0.45809	10	1.28363	0.381354	0.445404	7	1.18522	-	-	-	-	0.463926	0.48317	7	1.17754
P52797	w	w	-	w	0.374537	0.422735	7	1.15481	0.377062	0.432775	6	1.14716	-	-	-	-	0.46089	0.474872	6	1.14611
Q9NP84	w	w	-	w	0.394367	0.459449	11	1.28854	0.364305	0.50271	3	1.3561	0.388174	0.443282	1	1.10859	0.451798	0.52788	3	1.34683
Q8TDR2	w	w	-	w	0.369641	0.442637	6	1.22758	0.368537	0.62198	4	1.71821	-	-	-	-	0.454826	0.531157	4	1.35928
P35225	w	w	-	w	0.409474	0.443255	14	1.22983	0.364305	0.560892	3	1.52997	0.393523	0.42736	2	1.05357	0.451798	0.586074	3	1.57037
O14531	w	w	-	w	0.379458	0.551822	8	1.62157	0.411874	0.434756	14	1.15315	0.415159	0.413595	6	1.00561	0.466964	0.512952	8	1.29023
Q96GP6	w	w	-	w	0.364772	0.498352	5	1.42865	0.368537	0.560889	4	1.52996	-	-	-	-	0.454826	0.574526	4	1.52547
Q9Y6N1	w	w	-	w	0.359929	0.503723	4	1.44795	0.37279	0.42665	5	1.12861	0.404295	0.42109	4	1.03178	0.445752	0.619118	1	1.70113
Q9UBU7	w	w	-	w	0.440173	0.572453	20	1.69695	0.398697	0.687366	11	1.93377	0.388174	0.411993	1	1	0.476089	0.721026	11	2.14048
Q15131	w	w	-	w	0.374537	0.417388	7	1.13511	0.407467	0.423635	13	1.11946	0.415159	0.41811	6	1.02139	0.466964	0.491986	8	1.2109
Q14767	w	w	-	w	0.364772	0.422695	5	1.15466	0.360093	0.72129	2	2.05499	-	-	-	-	0.448773	0.702582	2	2.05528
Q99715	w	w	-	w	0.379458	0.407279	8	1.09769	0.364305	0.515715	3	1.39477	0.388174	0.417644	1	1.01976	0.448773	0.716466	2	2.11911
Q53H80	w	w	-	w	0.389374	0.41079	10	1.11072	0.364305	0.501687	3	1.35306	-	-	-	-	0.451798	0.529442	3	1.35276
Q15569	w	w	-	w	0.404418	0.434938	13	1.19951	0.377062	0.423195	6	1.11812	0.388174	0.440788	1	1.1	0.457857	0.468678	5	1.12262
Q01974	w	w	-	w	0.384404	0.456498	9	1.27787	0.398697	0.488993	11	1.31533	0.393523	0.413553	2	1.00546	0.470004	0.558626	9	1.46415
Q16520	w	w	-	w	0.466116	0.542529	25	1.58784	0.44758	0.605154	22	1.66544	-	-	-	-	0.509609	0.624349	22	1.7222
Q14749	w	w	-	w	0.404418	0.433608	13	1.19466	0.403074	0.482222	12	1.2952	-	-	-	-	0.479134	0.482568	12	1.17526
Q9UHE5	w	w	-	w	0.355115	0.477009	3	1.35189	0.360093	0.721683	2	2.05644	-	-	-	-	0.448773	0.697832	2	2.03384
O95704	w	w	-	w	0.374537	0.41987	7	1.14426	0.377062	0.435088	6	1.15415	-	-	-	-	0.46089	0.479704	6	1.16441
Q96SZ6	w	w	-	w	0.359929	0.523049	4	1.51749	0.37279	0.542054	5	1.47334	0.393523	0.416608	2	1.01614	0.451798	0.748734	3	2.27527
P05231	w	w	-	w	0.419642	0.429113	16	1.17821	0.37279	0.454494	5	1.21249	0.393523	0.420752	2	1.0306	0.454826	0.56207	4	1.47739
P08514	w	w	-	w	0.414549	0.418274	15	1.13838	0.37279	0.481959	5	1.29441	0.393523	0.422221	2	1.03571	0.454826	0.570441	4	1.50966
Q8WY54	w	w	-	w	0.359929	0.483689	4	1.37593	0.368537	0.45593	4	1.21678	0.393523	0.430161	2	1.06328	0.448773	0.704071	2	2.06204
P42681	w	w	-	w	0.379458	0.47083	8	1.32963	0.37279	0.477419	5	1.2809	-	-	-	-	0.457857	0.504421	5	1.25795
P42685	w	w	-	w	0.409474	0.43405	14	1.19627	0.377062	0.472072	6	1.26498	0.393523	0.436713	2	1.08594	0.454826	0.486961	4	1.19189
Q8NER5	w	w	-	w	0.359929	0.470312	4	1.32776	0.360093	0.714255	2	2.02917	-	-	-	-	0.448773	0.693638	2	2.01507
Q96AP4	w	w	-	w	0.359929	0.421882	4	1.15167	0.368537	0.437272	4	1.16074	0.388174	0.420087	1	1.02828	0.451798	0.500013	3	1.24127
P27658	w	w	-	w	0.414549	0.417969	15	1.13726	0.44308	0.470046	21	1.25894	0.388174	0.418952	1	1.02432	0.503515	0.509067	20	1.27553
Q9UMD9	w	w	-	w	0.399382	0.422001	12	1.15211	0.368537	0.455257	4	1.21477	-	-	-	-	0.454826	0.5002	4	1.24198
Q9NUP1	w	w	-	w	0.374537	0.586438	7	1.74856	0.364305	0.554438	3	1.51051	0.388174	0.420235	1	1.0288	0.448773	0.453324	2	1.06423
Q96S53	w	w	-	w	0.364772	0.450927	5	1.25769	0.37279	0.532673	5	1.4453	-	-	-	-	0.457857	0.523474	5	1.33011
P04141	w	w	-	w	0.399382	0.446665	12	1.24222	0.37279	0.454822	5	1.21347	0.398897	0.437866	3	1.08992	0.454826	0.520023	4	1.31702
P49281	w	w	-	w	0.359929	0.453972	4	1.26872	0.37279	0.429736	5	1.13797	0.398897	0.418864	3	1.02402	0.448773	0.800307	2	2.55584
Q9UL68	w	w	-	w	0.364772	0.447165	5	1.24404	0.364305	0.626888	3	1.73377	-	-	-	-	0.451798	0.624558	3	1.72304
Q96NS5	w	w	-	w	0.364772	0.585356	5	1.74455	0.37279	0.596674	5	1.63914	-	-	-	-	0.457857	0.548102	5	1.42384
P13671	w	w	-	w	0.379458	0.433118	8	1.19287	0.385663	0.430615	8	1.14063	0.393523	0.411993	2	1	0.46089	0.499279	6	1.23849
Q9BYV9	w	w	-	w	0.429878	0.514436	18	1.48648	0.385663	0.564079	8	1.53959	0.398897	0.425274	3	1.04633	0.457857	0.651826	5	1.83496
Q9NYF5	w	w	-	w	0.359929	0.670579	4	2.07374	0.37279	0.704728	5	1.9948	-	-	-	-	0.457857	0.690047	5	1.99912
O95072	w	w	-	w	0.355115	0.715923	3	2.26577	0.394336	0.58278	10	1.59644	-	-	-	-	0.473046	0.595801	10	1.60848
O15146	w	w	-	w	0.364772	0.416022	5	1.13007	0.368537	0.622285	4	1.71918	-	-	-	-	0.454826	0.576086	4	1.53151
Q9HBW0	w	w	-	w	0.384404	0.412986	9	1.11885	0.364305	0.501785	3	1.35335	0.393523	0.420068	2	1.02822	0.448773	0.694364	2	2.01831
Q9BYT3	w	w	-	w	0.389374	0.436553	10	1.20541	0.355902	0.424101	1	1.12088	-	-	-	-	0.445752	0.468221	1	1.12088
Q9H2F3	w	w	-	w	0.364772	0.443797	5	1.2318	0.398697	0.548578	11	1.4929	-	-	-	-	0.476089	0.561601	11	1.47559
Q9HCC6	w	w	-	w	0.389374	0.40911	10	1.10449	0.360093	0.722405	2	2.05912	-	-	-	-	0.448773	0.694716	2	2.01988
Q9Y4B4	w	w	-	w	0.414549	0.462879	15	1.30094	0.407467	0.43179	13	1.14418	0.409716	0.442009	5	1.10421	0.470004	0.486799	9	1.19128
Q9P2N6	w	w	-	w	0.345575	0.460589	1	1.29267	0.377062	0.433878	6	1.15049	0.404295	0.437933	4	1.09015	0.448773	0.472083	2	1.13553
Q9BRH9	w	w	-	w	0.369641	0.44822	6	1.24787	0.360093	0.721144	2	2.05445	-	-	-	-	0.448773	0.698828	2	2.03832
Q16671	w	w	-	w	0.359929	0.430607	4	1.18368	0.364305	0.724389	3	2.06649	-	-	-	-	0.451798	0.70239	3	2.05441
P78357	w	w	-	w	0.419642	0.459603	16	1.2891	0.377062	0.502716	6	1.35612	0.388174	0.412619	1	1.00219	0.457857	0.547574	5	1.42182
Q99678	w	w	-	w	0.359929	0.428045	4	1.1743	0.364305	0.438743	3	1.16517	-	-	-	-	0.451798	0.494258	3	1.2195
P10109	w	w	-	w	0.45052	0.463826	22	1.30436	0.368537	0.444806	4	1.18342	0.404295	0.429346	4	1.06046	0.445752	0.541856	1	1.4
Q13351	w	w	-	w	0.419642	0.464434	16	1.30656	0.364305	0.519943	3	1.40735	0.388174	0.422287	1	1.03594	0.448773	0.450978	2	1.05528
Q12766	w	w	-	w	0.369641	0.463492	6	1.30316	0.377062	0.460402	6	1.23016	-	-	-	-	0.46089	0.494219	6	1.21935
O00186	w	w	-	w	0.424752	0.507727	17	1.46235	0.385663	0.423053	8	1.11769	0.420622	0.422493	7	1.03666	0.445752	0.614805	1	1.68384
P29034	w	w	-	w	0.374537	0.415238	7	1.12718	0.364305	0.521646	3	1.41242	0.388174	0.411993	1	1	0.448773	0.72841	2	2.17554
Q8TEY5	w	w	-	w	0.389374	0.512325	10	1.47888	0.389991	0.538784	9	1.46356	-	-	-	-	0.470004	0.555176	9	1.45092
Q3ZCW2	w	w	-	w	0.355115	0.487138	3	1.38833	0.368537	0.569862	4	1.55711	-	-	-	-	0.454826	0.490002	4	1.2034
P43378	w	w	-	w	0.384404	0.4209	9	1.14806	0.381354	0.427799	7	1.1321	-	-	-	-	0.463926	0.467599	7	1.11852
O75830	w	w	-	w	0.355115	0.476192	3	1.34895	0.37279	0.490259	5	1.31909	-	-	-	-	0.457857	0.491578	5	1.20936
P46952	w	w	-	w	0.414549	0.534069	15	1.55724	0.37279	0.506028	5	1.36596	-	-	-	-	0.457857	0.498738	5	1.23645
P47928	w	w	-	w	0.394367	0.481961	11	1.36971	0.381354	0.507142	7	1.36927	0.388174	0.421424	1	1.03294	0.46089	0.476224	6	1.15123
O60909	w	w	-	w	0.345575	0.425598	1	1.16532	0.355902	0.442674	1	1.17701	-	-	-	-	0.445752	0.593642	1	1.6
O75751	w	w	-	w	0.355115	0.479945	3	1.36246	0.360093	0.719501	2	2.04839	-	-	-	-	0.448773	0.701394	2	2.0499
Q8IUX8	w	w	-	w	0.35033	0.672317	2	2.08083	0.360093	0.726926	2	2.07596	-	-	-	-	0.448773	0.703695	2	2.06033
Q9HAZ1	w	w	-	w	0.369641	0.411194	6	1.11221	0.407467	0.433504	13	1.14937	0.415159	0.442186	6	1.10482	0.463926	0.523022	7	1.32839
P15586	w	w	-	w	0.466116	0.479849	25	1.36211	0.385663	0.466791	8	1.24923	0.398897	0.42263	3	1.03714	0.457857	0.548102	5	1.42384
Q9H0H3	w	w	-	w	0.359929	0.580898	4	1.72806	0.37279	0.490152	5	1.31878	0.393523	0.415315	2	1.01162	0.451798	0.527979	3	1.34721
P05108	w	w	-	w	0.364772	0.53201	5	1.54981	0.37279	0.56216	5	1.53379	0.388174	0.411993	1	1	0.457857	0.546831	5	1.41899
Q9H8M9	w	w	-	w	0.359929	0.482349	4	1.37111	0.368537	0.506921	4	1.36861	-	-	-	-	0.454826	0.532828	4	1.36563
Q96BV0	w	w	-	w	0.369641	0.415704	6	1.1289	0.381354	0.435602	7	1.1557	-	-	-	-	0.463926	0.470395	7	1.12913
P61296	w	w	-	w	0.404418	0.435512	13	1.20161	0.360093	0.739172	2	2.12249	-	-	-	-	0.448773	0.718817	2	2.1301
Q03989	w	w	-	k	0.374537	0.490316	7	1.39976	0.411874	0.434589	14	1.15264	-	-	-	-	0.485227	0.474462	14	1.14455
Q7Z3Z4	w	w	-	k	0.345575	0.409486	1	1.10588	0.403074	0.451143	12	1.20245	-	-	-	-	0.479134	0.47679	12	1.15338
P57086	w	w	-	k	0.409474	0.417541	14	1.13568	0.42073	0.470759	16	1.26107	-	-	-	-	0.491322	0.467665	16	1.11877
Q7LFL8	w	w	-	k	0.374537	0.465956	7	1.31205	0.389991	0.448782	9	1.19536	-	-	-	-	0.470004	0.467273	9	1.11728
Q9UF11	w	w	-	k	0.374537	0.464489	7	1.30675	0.394336	0.425609	10	1.12546	0.388174	0.416108	1	1.0144	0.470004	0.456429	9	1.07606
Q8N9N8	w	w	-	k	0.364772	0.415312	5	1.12745	0.407467	0.42662	13	1.12853	-	-	-	-	0.48218	0.46421	13	1.10565
P52757	w	w	-	k	0.374537	0.42144	7	1.15004	0.389991	0.433906	9	1.15058	0.388174	0.426743	1	1.05143	0.466964	0.44491	8	1.03211
O95848	w	w	-	k	0.364772	0.478878	5	1.35862	0.385663	0.429117	8	1.13609	-	-	-	-	0.466964	0.45993	8	1.08938
Q14802	w	w	-	k	0.384404	0.412943	9	1.11869	0.389991	0.426412	9	1.12789	-	-	-	-	0.470004	0.465384	9	1.11011
P29074	w	w	-	k	0.429878	0.432968	18	1.19232	0.416296	0.444297	15	1.18189	0.388174	0.41728	1	1.01849	0.485227	0.470823	14	1.13075
P57682	w	w	-	k	0.364772	0.445632	5	1.23847	0.394336	0.437719	10	1.16209	0.388174	0.416296	1	1.01505	0.470004	0.439293	9	1.0106
Q7Z6J9	w	w	-	-	0.374537	0.600868	7	1.80236	0.368537	0.450059	4	1.19919	0.393523	0.411993	2	1	0.448773	0.43705	2	1.002
P20794	w	w	-	-	0.389374	0.413861	10	1.12208	0.403074	0.421967	12	1.11439	0.409716	0.423059	5	1.03863	0.463926	0.440117	7	1.01376
O43593	w	w	-	-	0.399382	0.456325	12	1.27725	0.377062	0.429306	6	1.13667	0.393523	0.442134	2	1.10464	0.454826	0.450835	4	1.05473
P08922	w	w	-	-	0.374537	0.521984	7	1.51365	0.360093	0.728821	2	2.08307	0.388174	0.425952	1	1.04869	0.445752	0.44569	1	1.03509
Q99595	w	w	-	-	0.384404	0.42345	9	1.15744	0.377062	0.429882	6	1.13841	0.404295	0.435135	4	1.0805	0.448773	0.446001	2	1.03628
P11912	w	w	-	-	0.419642	0.456888	16	1.27928	0.368537	0.42277	4	1.11684	0.398897	0.425645	3	1.04762	0.445752	0.439163	1	1.0101
Q9H310	w	w	-	-	0.345575	0.418412	1	1.13889	0.355902	0.426207	1	1.12727	-	-	-	-	0.445752	0.443779	1	1.02778
Q16667	w	w	-	-	0.389374	0.470138	10	1.32713	0.368537	0.537966	4	1.46111	0.398897	0.428106	3	1.05616	0.454826	0.454477	4	1.06862
Q8N5H7	w	w	-	-	0.389374	0.48596	10	1.3841	0.381354	0.457847	7	1.22252	0.388174	0.438639	1	1.09259	0.463926	0.45938	7	1.08729
O43790	w	w	-	-	0.355115	0.669601	3	2.06976	0.368537	0.514454	4	1.39101	0.393523	0.434009	2	1.0766	0.448773	0.441935	2	1.02072
P30518	w	w	-	-	0.409474	0.432394	14	1.19022	0.360093	0.724953	2	2.06859	0.388174	0.417872	1	1.02056	0.445752	0.441498	1	1.01905
Q96P71	w	w	-	-	0.359929	0.441889	4	1.22486	0.355902	0.428206	1	1.13333	-	-	-	-	0.445752	0.43653	1	1
Q86UX6	w	w	-	-	0.369641	0.445719	6	1.23878	0.381354	0.443038	7	1.17811	0.409716	0.429904	5	1.06239	0.448773	0.437705	2	1.00451
Q9P2G3	w	w	-	-	0.355115	0.482871	3	1.37299	0.381354	0.445786	7	1.18637	0.415159	0.441903	6	1.10384	0.445752	0.437603	1	1.00412
P14550	w	w	-	-	0.384404	0.452324	9	1.26275	0.364305	0.511941	3	1.38354	-	-	-	-	0.451798	0.443978	3	1.02854
P48509	w	w	-	-	0.394367	0.469331	11	1.32423	0.360093	0.484057	2	1.30065	-	-	-	-	0.448773	0.43653	2	1
P20908	w	w	-	-	0.409474	0.429704	14	1.18038	0.364305	0.506896	3	1.36854	0.398897	0.417834	3	1.02043	-	-	-	-
Q9C0K7	w	w	-	-	0.389374	0.415861	10	1.12948	0.368537	0.453555	4	1.20967	0.388174	0.435957	1	1.08333	0.451798	0.443647	3	1.02727
Q9UMY1	w	w	-	-	0.364772	0.43886	5	1.21383	0.368537	0.452523	4	1.20658	0.398897	0.423149	3	1.03894	0.445752	0.438459	1	1.0074
Q8TB72	w	w	-	-	0.384404	0.42603	9	1.16691	0.381354	0.441128	7	1.17236	0.409716	0.423524	5	1.04025	0.448773	0.444835	2	1.03182
P30874	w	w	-	-	0.389374	0.430585	10	1.1836	0.360093	0.429206	2	1.13636	-	-	-	-	0.448773	0.445854	2	1.03571
Q9H2S9	w	w	-	-	0.424752	0.521333	17	1.51131	0.360093	0.721132	2	2.0544	0.388174	0.427931	1	1.05556	0.445752	0.438196	1	1.00639
Q9NTI7	w	w	-	-	0.355115	0.707604	3	2.2293	0.37279	0.432175	5	1.14535	0.409716	0.418106	5	1.02137	-	-	-	-
Q6PML9	w	w	-	-	0.369641	0.430155	6	1.18203	0.381354	0.43298	7	1.14778	0.420622	0.4417	7	1.10314	-	-	-	-
P38570	w	w	-	-	0.369641	0.455659	6	1.27483	0.355902	0.423812	1	1.12	-	-	-	-	0.445752	0.450218	1	1.05238
P40925	w	w	-	-	0.429878	0.431199	18	1.18585	0.381354	0.4451	7	1.18431	0.398897	0.418909	3	1.02417	0.454826	0.438181	4	1.00634
O95199	w	w	-	-	0.364772	0.566194	5	1.67399	0.37279	0.442129	5	1.17537	-	-	-	-	0.457857	0.456111	5	1.07485
Q9H9L3	w	w	-	-	0.374537	0.52243	7	1.51526	0.398697	0.425872	11	1.12625	0.404295	0.4258	4	1.04816	0.463926	0.439249	7	1.01043
Q9NWM3	w	w	-	-	0.359929	0.432301	4	1.18988	0.411874	0.437829	14	1.16242	0.437122	0.427424	10	1.05379	0.454826	0.439167	4	1.01011
Q9NR80	w	w	-	-	0.374537	0.428386	7	1.17555	0.364305	0.503917	3	1.35969	0.388174	0.426608	1	1.05096	0.451798	0.438747	3	1.00851
P53801	w	w	-	-	0.35033	0.416222	2	1.13081	0.37279	0.429697	5	1.13785	0.393523	0.429154	2	1.0598	0.451798	0.441388	3	1.01863
Q9BQI3	w	w	-	-	0.389374	0.421498	10	1.15026	0.377062	0.491062	6	1.32148	0.404295	0.428627	4	1.05797	0.448773	0.438993	2	1.00945
Q8WVJ9	w	w	-	-	0.364772	0.498936	5	1.43075	0.37279	0.426722	5	1.12884	-	-	-	-	0.457857	0.43935	5	1.01082
Q9Y2I7	w	w	-	-	0.435018	0.491638	19	1.40452	0.368537	0.455864	4	1.21659	0.393523	0.423045	2	1.03858	0.448773	0.437763	2	1.00473
Q9Y2V7	w	k	w	w	0.440173	0.464536	20	1.30692	0.492927	0.458973	32	1.22589	0.464909	0.580154	15	1.57742	0.509609	0.51293	22	1.29015
Q9Y6Y0	w	k	w	w	0.424752	0.427515	17	1.17236	0.438589	0.428164	20	1.13321	0.4482	0.470557	12	1.20201	0.470004	0.477368	9	1.15556
O14617	w	k	w	w	0.455709	0.459409	23	1.2884	0.452089	0.449834	23	1.19852	0.4873	0.489421	19	1.26627	0.463926	0.538882	7	1.38867
A5D8V7	w	k	w	w	0.355115	0.48202	3	1.36993	0.474734	0.453088	28	1.20827	0.492909	0.508063	20	1.32968	0.466964	0.467329	8	1.11749
Q9BRU9	w	k	w	w	0.481778	0.569592	28	1.68644	0.461129	0.440775	25	1.1713	0.453759	0.504348	13	1.31705	0.479134	0.49953	12	1.23944
Q92696	w	k	w	w	0.379458	0.425704	8	1.16571	0.44758	0.426255	22	1.12742	0.4482	0.458744	12	1.16165	0.473046	0.492442	10	1.21263
O60381	w	k	w	k	0.419642	0.441893	16	1.22487	0.44308	0.416946	21	1.0991	0.398897	0.447309	3	1.12244	0.497419	0.454816	18	1.06991
Q9HC62	w	k	w	k	0.429878	0.4517	18	1.26049	0.438589	0.417208	20	1.0999	0.426105	0.501807	8	1.3084	0.488274	0.451358	15	1.05673
Q9BWW4	w	k	w	k	0.355115	0.496121	3	1.42063	0.470194	0.468301	27	1.25374	0.464909	0.597473	15	1.63832	0.485227	0.460727	14	1.09241
Q9H257	w	k	w	k	0.379458	0.434752	8	1.19884	0.672226	0.434896	73	1.15357	0.409716	0.458632	5	1.16127	0.648012	0.478497	69	1.15984
Q9HCU9	w	k	w	k	0.435018	0.437581	19	1.20916	0.479278	0.453298	29	1.2089	0.4482	0.608858	12	1.67882	0.497419	0.442307	18	1.02215
Q8TBN0	w	k	w	k	0.389374	0.410195	10	1.10851	0.452089	0.419996	23	1.10839	0.453759	0.467461	13	1.19144	0.476089	0.453109	11	1.06341
Q6NT76	w	k	w	k	0.394367	0.416395	11	1.13145	0.569863	0.418404	49	1.10354	0.398897	0.459113	3	1.16291	0.581916	0.453402	46	1.06452
Q9NRA8	w	k	w	k	0.409474	0.417313	14	1.13483	0.506586	0.43071	35	1.14091	0.481695	0.49841	18	1.29684	0.497419	0.461962	18	1.09711
O15360	w	k	w	k	0.460909	0.469978	24	1.32656	0.502033	0.482129	34	1.29492	0.515345	0.56648	24	1.52984	0.488274	0.48761	15	1.19434
Q96NC0	w	k	w	k	0.394367	0.407661	11	1.09911	0.506586	0.409368	35	1.07591	0.431605	0.506537	9	1.32449	0.521782	0.449782	26	1.05072
P62256	w	k	w	k	0.355115	0.407786	3	1.09957	0.635157	0.419248	64	1.10612	0.481695	0.490013	18	1.26828	0.581916	0.456842	46	1.07763
P00540	w	k	w	k	0.374537	0.471811	7	1.33317	0.605146	0.427369	57	1.1308	0.420622	0.46876	7	1.19588	0.596634	0.469563	51	1.12597
Q9BTL3	w	k	w	k	0.399382	0.459318	12	1.28807	0.465658	0.450259	26	1.19979	0.4482	0.516492	12	1.35838	0.485227	0.482502	14	1.17501
P0C1Z6	w	k	w	k	0.466116	0.5274	25	1.53317	0.49748	0.467653	33	1.2518	0.459329	0.695932	14	2.00704	0.503515	0.454525	20	1.0688
Q96JM7	w	k	w	k	0.364772	0.413975	5	1.12251	0.511138	0.410134	36	1.07826	0.431605	0.452141	9	1.13903	0.524821	0.45206	27	1.05941
Q96FJ0	w	k	w	k	0.424752	0.426461	17	1.16849	0.492927	0.421135	32	1.11186	0.459329	0.468082	14	1.19357	0.497419	0.474812	18	1.14588
O14770	w	k	w	k	0.394367	0.435032	11	1.19986	0.438589	0.437443	20	1.16125	0.442654	0.536882	11	1.42797	0.473046	0.461306	10	1.09461
Q86YC2	w	k	w	k	0.409474	0.46853	14	1.32134	0.461129	0.409486	25	1.07627	0.409716	0.60559	5	1.66715	0.506562	0.442498	21	1.02288
Q96A72	w	k	w	k	0.399382	0.419137	12	1.14156	0.474734	0.438192	28	1.16351	0.426105	0.513694	8	1.34885	0.506562	0.483182	21	1.17758
O43602	w	k	w	k	0.414549	0.417016	15	1.13374	0.461129	0.421282	25	1.11231	0.420622	0.454653	7	1.14764	0.497419	0.464411	18	1.10641
Q8NAF0	w	k	w	k	0.404418	0.407814	13	1.09968	0.44308	0.409471	21	1.07623	0.420622	0.448608	7	1.1269	0.485227	0.443084	14	1.02512
Q9BTC8	w	k	w	k	0.492241	0.507858	30	1.46282	0.538381	0.482801	42	1.29692	0.515345	0.653027	24	1.84047	0.500467	0.441206	19	1.01793
P35711	w	k	w	k	0.399382	0.419981	12	1.14467	0.470194	0.434613	27	1.15272	0.388174	0.491648	1	1.27385	0.521782	0.470818	26	1.13073
Q9NW38	w	k	w	k	0.374537	0.427163	7	1.17107	0.470194	0.451588	27	1.20378	0.442654	0.664458	11	1.88376	0.497419	0.452966	18	1.06286
O94763	w	k	w	k	0.445341	0.467926	21	1.31916	0.520235	0.487689	38	1.31145	0.515345	0.586572	24	1.5999	0.488274	0.472902	15	1.13864
Q8N5M1	w	k	w	k	0.374537	0.446544	7	1.24178	0.474734	0.419851	28	1.10795	0.415159	0.514646	6	1.35209	0.509609	0.453659	22	1.0655
O15234	w	k	w	k	0.394367	0.511589	11	1.47624	0.479278	0.432311	29	1.14576	0.470498	0.503139	16	1.31293	0.488274	0.449587	15	1.04997
Q8N5A5	w	k	w	k	0.389374	0.407543	10	1.09867	0.547418	0.42915	44	1.13619	0.415159	0.498703	6	1.29784	0.558063	0.473966	38	1.14267
Q8WXE1	w	k	w	k	0.466116	0.471153	25	1.3308	0.452089	0.417671	23	1.10131	0.415159	0.496565	6	1.29057	0.500467	0.465697	19	1.1113
P23497	w	k	w	k	0.429878	0.46066	18	1.29292	0.461129	0.424751	25	1.12285	0.398897	0.444725	3	1.11356	0.512654	0.459017	23	1.08591
Q9NZ63	w	k	w	-	0.435018	0.437441	19	1.20865	0.44758	0.446191	22	1.18758	0.470498	0.510354	16	1.33748	0.46089	0.440814	6	1.01643
Q9NVN8	w	k	w	-	0.374537	0.470302	7	1.32773	0.44758	0.445357	22	1.18508	0.481695	0.488205	18	1.26213	0.454826	0.440689	4	1.01595
Q9NXR8	w	k	k	w	0.445341	0.507026	21	1.45983	0.524778	0.498951	39	1.34493	0.57096	0.552869	34	1.48283	0.457857	0.471495	5	1.1333
Q02297	w	k	k	w	0.369641	0.468042	6	1.31958	0.613813	0.397817	59	1.04033	0.695108	0.422939	58	1.03821	0.448773	0.715975	2	2.11682
Q9UFC0	w	k	k	w	0.364772	0.599266	5	1.79636	0.506586	0.448401	35	1.19422	0.565456	0.471314	33	1.2046	0.451798	0.470084	3	1.12795
Q9UHY7	w	k	k	w	0.374537	0.426818	7	1.1698	0.44308	0.41386	21	1.08967	0.4873	0.434923	19	1.07976	0.448773	0.470178	2	1.12831
Q9BZE1	w	k	k	w	0.466116	0.526669	25	1.53054	0.61812	0.542142	60	1.47361	0.695108	0.563323	58	1.51891	0.463926	0.555895	7	1.45368
Q9UHD1	w	k	k	w	0.440173	0.450419	20	1.25585	0.551926	0.424766	45	1.1229	0.614253	0.448669	42	1.12711	0.457857	0.527614	5	1.34582
Q9NYK5	w	k	k	w	0.492241	0.525826	30	1.5275	0.664153	0.558151	71	1.5217	0.753194	0.573655	71	1.55476	0.451798	0.548081	3	1.42376
Q13564	w	k	k	w	0.394367	0.430993	11	1.1851	0.49748	0.464382	33	1.24204	0.548851	0.50188	30	1.30865	0.46089	0.524304	6	1.33326
Q9NXV6	w	k	k	w	0.419642	0.444192	16	1.23324	0.492927	0.427952	32	1.13256	0.5544	0.451565	31	1.13705	0.445752	0.453964	1	1.06667
P42695	w	k	k	w	0.389374	0.492361	10	1.40711	0.524778	0.422938	39	1.11735	0.581914	0.452754	36	1.14113	0.457857	0.521863	5	1.324
Q9NVU0	w	k	k	w	0.379458	0.534914	8	1.5603	0.533852	0.51836	41	1.40264	0.608925	0.548503	41	1.46782	0.445752	0.468308	1	1.12121
O00541	w	k	k	w	0.424752	0.4747	17	1.34357	0.622409	0.550014	61	1.49722	0.70918	0.566624	61	1.53034	0.451798	0.589175	3	1.58249
Q96SB8	w	k	k	w	0.399382	0.492446	12	1.40742	0.560914	0.431359	47	1.14288	0.640464	0.455821	47	1.15164	0.451798	0.847707	3	2.86667
Q53HC9	w	k	k	w	0.384404	0.426409	9	1.1683	0.542903	0.433242	43	1.14857	0.5544	0.466583	31	1.18845	0.479134	0.52445	12	1.33381
P59998	w	k	k	w	0.492241	0.54402	30	1.59325	0.605146	0.506113	57	1.36621	0.675768	0.533434	54	1.41618	0.476089	0.745674	11	2.25993
P82673	w	k	k	w	0.440173	0.467225	20	1.31663	0.551926	0.504043	45	1.36006	0.63007	0.522741	45	1.37968	0.451798	0.543798	3	1.40741
P82675	w	k	k	w	0.424752	0.46376	17	1.30412	0.565394	0.550381	48	1.49832	0.645613	0.561059	48	1.51108	0.445752	0.524324	1	1.33333
Q9NR50	w	k	k	w	0.476552	0.523938	27	1.52069	0.551926	0.513348	45	1.38772	0.608925	0.54985	41	1.47245	0.466964	0.530794	8	1.3579
Q9Y5K5	w	k	k	w	0.404418	0.510031	13	1.47063	0.753778	0.538534	95	1.46281	0.806873	0.584444	85	1.59243	0.494371	0.533915	17	1.36976
Q9UJA5	w	k	k	w	0.389374	0.437422	10	1.20858	0.538381	0.436268	42	1.15771	0.60357	0.463809	40	1.17897	0.451798	0.458341	3	1.08333
P53671	w	k	k	w	0.384404	0.436565	9	1.20546	0.470194	0.416986	27	1.09922	0.515345	0.4414	24	1.10211	0.451798	0.531674	3	1.36124
Q96A65	w	k	k	w	0.419642	0.424937	16	1.1629	0.524778	0.462828	39	1.23741	0.587361	0.49337	37	1.2797	0.470004	0.575208	9	1.52811
Q86SG6	w	k	k	w	0.389374	0.457243	10	1.28057	0.511138	0.429482	36	1.1372	0.532135	0.461597	27	1.17141	0.473046	0.475547	10	1.14866
P52298	w	k	k	w	0.471331	0.521286	26	1.51114	0.502033	0.429065	34	1.13593	0.565456	0.454751	33	1.14798	0.451798	0.624136	3	1.72134
Q9Y2X9	w	k	k	w	0.414549	0.419867	15	1.14425	0.465658	0.40421	26	1.06006	0.498519	0.427614	21	1.05445	0.457857	0.469696	5	1.12648
Q9NY12	w	k	k	w	0.435018	0.441488	19	1.2234	0.651862	0.425304	68	1.12453	0.731758	0.453543	66	1.14383	0.454826	0.490025	4	1.20348
Q96HR8	w	k	k	w	0.369641	0.482521	6	1.37173	0.565394	0.427082	48	1.12993	0.63007	0.459656	45	1.16477	0.454826	0.550258	4	1.43209
P56377	w	k	k	w	0.389374	0.53189	10	1.54937	0.479278	0.43568	29	1.15594	0.537717	0.464809	28	1.18239	0.454826	0.597777	4	1.61626
P78345	w	k	k	w	0.476552	0.497856	27	1.42687	0.529318	0.45226	40	1.20579	0.57096	0.478578	34	1.22936	0.46089	0.529895	6	1.35449
Q15366	w	k	k	w	0.435018	0.442698	19	1.2278	0.596413	0.474267	55	1.27152	0.63007	0.506509	45	1.3244	0.48218	0.484933	13	1.18421
Q93008	w	k	k	w	0.429878	0.430673	18	1.18392	0.664153	0.455985	71	1.21695	0.753194	0.479033	71	1.23091	0.448773	0.45171	2	1.05807
Q9UI12	w	k	k	w	0.419642	0.440588	16	1.22012	0.533852	0.431753	41	1.14407	0.592787	0.459816	38	1.16532	0.463926	0.559396	7	1.46711
P25686	w	k	k	w	0.394367	0.439748	11	1.21706	0.483825	0.421049	30	1.1116	0.515345	0.444638	24	1.11325	0.46089	0.582056	6	1.55471
P48444	w	k	k	w	0.435018	0.514003	19	1.48492	0.470194	0.464892	27	1.24357	0.532135	0.483942	27	1.24762	0.46089	0.847038	6	2.86178
Q8IYT8	w	k	k	w	0.424752	0.426122	17	1.16725	0.583198	0.431479	52	1.14324	0.624827	0.460253	44	1.16682	0.466964	0.485661	8	1.18697
Q16401	w	k	k	w	0.487008	0.541155	29	1.58287	0.635157	0.561951	64	1.53316	0.713784	0.589617	62	1.6106	0.491322	0.799177	16	2.54917
Q9H5K3	w	k	k	w	0.35033	0.660795	2	2.0342	0.609488	0.40545	58	1.06388	0.685519	0.435637	56	1.08223	0.448773	0.700005	2	2.04363
P60006	w	k	k	w	0.394367	0.717414	11	2.27237	0.556425	0.478934	46	1.28541	0.635283	0.502831	46	1.31189	0.445752	0.519799	1	1.31618
O75306	w	k	k	w	0.45052	0.452458	22	1.26324	0.533852	0.475057	41	1.27387	0.587361	0.509282	37	1.33383	0.466964	0.484491	8	1.18254
Q8NBT2	w	k	k	w	0.345575	0.482539	1	1.37179	0.488375	0.454035	31	1.21111	0.548851	0.489402	30	1.2662	0.451798	0.658818	3	1.86429
Q9Y697	w	k	k	w	0.414549	0.484832	15	1.38004	0.474734	0.424534	28	1.12219	0.520948	0.450717	25	1.13414	0.451798	0.618862	3	1.7001
Q86UX7	w	k	k	w	0.364772	0.417409	5	1.13519	0.502033	0.422585	34	1.11627	0.5544	0.445786	31	1.11721	0.454826	0.488848	4	1.19903
Q9H668	w	k	k	w	0.466116	0.554956	25	1.63297	0.479278	0.450816	29	1.20146	0.520948	0.478038	25	1.22752	0.463926	0.479168	7	1.16238
Q13630	w	k	k	w	0.404418	0.457499	13	1.28149	0.479278	0.429856	29	1.13833	0.532135	0.457304	27	1.15672	0.448773	0.45908	2	1.08615
Q9H9T3	w	k	k	w	0.424752	0.430626	17	1.18375	0.456605	0.430693	24	1.14087	0.50413	0.456651	22	1.15449	0.454826	0.587029	4	1.5741
Q9NVK5	w	k	k	w	0.455709	0.481305	23	1.36735	0.57432	0.48478	50	1.3028	0.645613	0.51066	48	1.33853	0.448773	0.456438	2	1.07609
Q9BYD2	w	k	k	w	0.476552	0.534671	27	1.55942	0.722115	0.528178	86	1.43188	0.796166	0.554235	82	1.48754	0.479134	0.494997	12	1.22229
Q06210	w	k	k	w	0.435018	0.494383	19	1.41438	0.583198	0.466568	52	1.24857	0.660854	0.489117	51	1.26523	0.448773	0.738373	2	2.2238
Q96ST2	w	k	k	w	0.404418	0.414974	13	1.1262	0.438589	0.41591	20	1.09593	0.476093	0.443761	17	1.11024	0.451798	0.454372	3	1.06822
Q9NZN8	w	k	k	w	0.471331	0.482913	26	1.37314	0.520235	0.461193	38	1.23252	0.587361	0.485132	37	1.25167	0.451798	0.593364	3	1.59891
Q9HBH9	w	k	k	w	0.419642	0.427548	16	1.17248	0.515688	0.418448	37	1.10368	0.565456	0.43978	33	1.09653	0.46089	0.484315	6	1.18187
Q12830	w	k	k	w	0.364772	0.425246	5	1.16403	0.452089	0.44078	23	1.17131	0.498519	0.471526	21	1.20532	0.454826	0.489943	4	1.20317
Q9UQ16	w	k	k	w	0.404418	0.418392	13	1.13882	0.542903	0.412664	43	1.08601	0.543289	0.439278	29	1.0948	0.485227	0.490131	14	1.20388
Q9Y3I0	w	k	k	w	0.513175	0.521083	34	1.51041	0.622409	0.519068	61	1.40474	0.699841	0.541899	59	1.44515	0.46089	0.592969	6	1.59736
P15408	w	k	k	w	0.440173	0.53064	20	1.54486	0.609488	0.437034	58	1.16002	0.635283	0.4648	46	1.18236	0.494371	0.521768	17	1.32364
Q15696	w	k	k	w	0.374537	0.653722	7	2.00596	0.520235	0.434706	38	1.15299	0.581914	0.465174	36	1.18363	0.454826	0.494821	4	1.22163
Q8TBC4	w	k	k	w	0.394367	0.446943	11	1.24323	0.488375	0.437085	31	1.16018	0.526545	0.475838	26	1.22002	0.466964	0.494758	8	1.22139
Q99549	w	k	k	w	0.389374	0.442066	10	1.2255	0.578766	0.43012	51	1.13913	0.655808	0.458663	50	1.16137	0.448773	0.459464	2	1.08761
Q13415	w	k	k	w	0.471331	0.481518	26	1.36812	0.529318	0.444038	40	1.18111	0.543289	0.455273	29	1.14977	0.488274	0.592179	15	1.59426
Q5JRX3	w	k	k	w	0.414549	0.438588	15	1.21283	0.488375	0.435133	31	1.15428	0.548851	0.461947	30	1.17261	0.445752	0.46086	1	1.09292
Q9H269	w	k	k	w	0.445341	0.508365	21	1.46464	0.49748	0.426834	33	1.12917	0.565456	0.453128	33	1.14241	0.448773	0.880666	2	3.13333
Q96A35	w	k	k	w	0.471331	0.499123	26	1.43142	0.569863	0.565992	49	1.54538	0.650728	0.576665	49	1.56524	0.451798	0.558602	3	1.46406
Q96S52	w	k	k	w	0.389374	0.466303	10	1.3133	0.488375	0.433132	31	1.14824	0.532135	0.463052	27	1.17638	0.454826	0.57891	4	1.54247
Q8NHQ8	w	k	k	w	0.364772	0.419774	5	1.14391	0.542903	0.431996	43	1.14481	0.608925	0.460651	41	1.16818	0.451798	0.468642	3	1.12248
P61758	w	k	k	w	0.435018	0.461625	19	1.29641	0.569863	0.444178	49	1.18154	0.63007	0.473747	45	1.21289	0.470004	0.545094	9	1.41235
Q92925	w	k	k	w	0.455709	0.47526	23	1.34559	0.57432	0.497493	50	1.34059	0.587361	0.566083	37	1.52846	0.509609	0.551504	22	1.43685
Q9UBD5	w	k	k	w	0.435018	0.51937	19	1.50424	0.492927	0.482758	32	1.29679	0.50413	0.481295	22	1.23861	0.485227	0.647298	14	1.81612
Q14157	w	k	k	w	0.379458	0.437691	8	1.20956	0.479278	0.451953	29	1.20487	0.520948	0.485277	25	1.25217	0.454826	0.528926	4	1.3508
Q9Y312	w	k	k	w	0.399382	0.44884	12	1.25012	0.456605	0.439365	24	1.16705	0.492909	0.477383	20	1.22528	0.463926	0.468078	7	1.12034
Q99871	w	k	k	w	0.389374	0.450156	10	1.25489	0.622409	0.452887	61	1.20767	0.704532	0.476546	60	1.22243	0.445752	0.451314	1	1.05656
Q9BVL2	w	k	k	w	0.394367	0.416698	11	1.13257	0.502033	0.428485	34	1.13418	0.537717	0.45841	28	1.16051	0.466964	0.467599	8	1.11852
Q9NRF9	w	k	k	w	0.445341	0.466653	21	1.31456	0.44308	0.423775	21	1.11989	0.481695	0.447769	18	1.12402	0.463926	0.520231	7	1.31781
Q6UN15	w	k	k	w	0.389374	0.414597	10	1.12481	0.533852	0.443002	41	1.178	0.576446	0.48208	35	1.24128	0.473046	0.512133	10	1.28713
Q99853	w	k	k	w	0.35033	0.432838	2	1.19184	0.878146	0.418559	142	1.10402	0.926193	0.447507	134	1.12312	0.466964	0.495199	8	1.22306
Q9Y5P6	w	k	k	w	0.384404	0.432097	9	1.18913	0.506586	0.419943	35	1.10823	0.57096	0.4499	34	1.13134	0.448773	0.458967	2	1.08571
Q9NS87	w	k	k	w	0.394367	0.431139	11	1.18563	0.456605	0.428344	24	1.13375	0.4873	0.465738	19	1.18556	0.457857	0.553613	5	1.44493
Q12769	w	k	k	w	0.414549	0.465863	15	1.31172	0.465658	0.458327	26	1.22396	0.509739	0.490523	23	1.27002	0.457857	0.544127	5	1.40866
Q13371	w	k	k	w	0.414549	0.428288	15	1.17519	0.438589	0.421328	20	1.11245	0.481695	0.452287	18	1.13953	0.451798	0.458467	3	1.08381
Q9H410	w	k	k	w	0.45052	0.492574	22	1.40788	0.520235	0.451318	38	1.20297	0.576446	0.484869	35	1.25078	0.46089	0.633207	6	1.75815
Q53HL2	w	k	k	w	0.440173	0.451536	20	1.2599	0.474734	0.409758	28	1.07711	0.520948	0.435118	25	1.08043	0.46089	0.524315	6	1.3333
Q92794	w	k	k	w	0.445341	0.451982	21	1.26152	0.452089	0.436348	23	1.15795	0.470498	0.452531	16	1.14037	0.466964	0.497035	8	1.23
P08240	w	k	k	w	0.445341	0.456895	21	1.27931	0.492927	0.416215	32	1.09686	0.543289	0.437212	29	1.08767	0.451798	0.498567	3	1.2358
Q14696	w	k	k	w	0.394367	0.416265	11	1.13097	0.44308	0.415587	21	1.09495	0.459329	0.441357	14	1.10196	0.463926	0.48787	7	1.19533
P54578	w	k	k	w	0.455709	0.636455	23	1.93811	0.613813	0.513632	59	1.38857	0.675768	0.546525	54	1.46102	0.48218	0.6282	13	1.73779
Q6IBW4	w	k	k	w	0.399382	0.455229	12	1.27328	0.470194	0.41687	27	1.09886	0.481695	0.456433	18	1.15374	0.476089	0.47609	11	1.15072
Q15291	w	k	k	w	0.414549	0.454299	15	1.26991	0.538381	0.475591	42	1.27546	0.608925	0.512902	41	1.34616	0.457857	0.562651	5	1.47963
O95905	w	k	k	w	0.429878	0.445104	18	1.23655	0.488375	0.436558	31	1.15859	0.543289	0.468897	29	1.19635	0.448773	0.453077	2	1.06328
Q96JB2	w	k	k	w	0.435018	0.43531	19	1.20087	0.492927	0.472837	32	1.26726	0.5544	0.503983	31	1.3158	0.463926	0.761195	7	2.33907
Q16718	w	k	k	w	0.409474	0.414651	14	1.12501	0.506586	0.438707	35	1.16507	0.543289	0.465537	29	1.18487	0.46089	0.481116	6	1.16976
Q9NVH2	w	k	k	w	0.389374	0.569585	10	1.68642	0.488375	0.421214	31	1.1121	0.5544	0.454273	31	1.14634	0.445752	0.524324	1	1.33333
Q9UBT6	w	k	k	w	0.374537	0.488339	7	1.39265	0.474734	0.412785	28	1.08638	0.537717	0.438069	28	1.09062	0.445752	0.489105	1	1.2
P83876	w	k	k	w	0.497475	0.593882	31	1.77624	0.452089	0.426925	23	1.12945	0.481695	0.455178	18	1.14944	0.457857	0.473231	5	1.13989
P00568	w	k	k	w	0.389374	0.431599	10	1.18731	0.44308	0.423989	21	1.12054	0.481695	0.448878	18	1.12783	0.451798	0.529418	3	1.35267
Q9BTE3	w	k	k	w	0.45052	0.480979	22	1.36618	0.524778	0.451032	39	1.20211	0.581914	0.47264	36	1.20912	0.457857	0.476167	5	1.15101
Q9NXR1	w	k	k	k	0.394367	0.423872	11	1.15898	0.524778	0.42686	39	1.12925	0.492909	0.452671	20	1.14085	0.506562	0.475514	21	1.14854
Q96CS2	w	k	k	k	0.424752	0.443668	17	1.23133	0.809489	0.435762	113	1.15619	0.598191	0.505028	39	1.31936	0.667168	0.471446	76	1.13312
Q8IVD9	w	k	k	k	0.404418	0.437326	13	1.20823	0.85727	0.428327	132	1.1337	0.515345	0.451397	24	1.13648	0.749631	0.469628	109	1.12622
P46013	w	k	k	k	0.409474	0.431638	14	1.18745	0.506586	0.446208	35	1.18764	0.537717	0.476771	28	1.2232	0.473046	0.471787	10	1.13441
O14910	w	k	k	k	0.435018	0.462383	19	1.29915	0.465658	0.429779	26	1.1381	0.498519	0.470749	21	1.20267	0.466964	0.439002	8	1.00948
Q9UKV3	w	k	k	k	0.404418	0.439889	13	1.21757	0.647719	0.453828	67	1.21049	0.70918	0.48347	61	1.24601	0.473046	0.454983	10	1.07055
Q6P1K2	w	k	k	k	0.414549	0.441193	15	1.22232	0.506586	0.435892	35	1.15658	0.50413	0.49704	22	1.29219	0.491322	0.490274	16	1.20442
Q9NX55	w	k	k	k	0.389374	0.425606	10	1.16535	0.465658	0.413497	26	1.08856	0.464909	0.451037	15	1.13524	0.48218	0.454848	13	1.07003
Q9BZD4	w	k	k	k	0.435018	0.482923	19	1.37317	0.502033	0.452458	34	1.20639	0.537717	0.504971	28	1.31916	0.466964	0.447785	8	1.04309
Q9H840	w	k	k	k	0.455709	0.487278	23	1.38884	0.49748	0.436851	33	1.15947	0.50413	0.484292	22	1.24881	0.479134	0.45339	12	1.06448
P19320	w	k	k	k	0.414549	0.418158	15	1.13795	0.99937	0.454539	438	1.21262	0.999861	0.48535	417	1.25241	0.859994	0.481265	168	1.17032
P36952	w	k	k	k	0.369641	0.409588	6	1.10626	0.556425	0.407838	46	1.07122	0.581914	0.436713	36	1.08595	0.473046	0.446172	10	1.03693
Q9UGP5	w	k	k	k	0.379458	0.45954	8	1.28887	0.511138	0.409206	36	1.07541	0.515345	0.440839	24	1.10018	0.479134	0.456828	12	1.07757
Q9Y5Q8	w	k	k	k	0.445341	0.482195	21	1.37055	0.556425	0.435112	46	1.15422	0.526545	0.485115	26	1.25161	0.512654	0.473296	23	1.14013
P03372	w	k	k	k	0.355115	0.669802	3	2.07058	0.995258	0.456404	327	1.2182	0.99771	0.490321	292	1.26933	0.614063	0.455509	57	1.07255
Q9Y6H1	w	k	k	k	0.369641	0.411202	6	1.11224	0.743499	0.449656	92	1.19799	0.785025	0.486695	79	1.25699	0.48218	0.446536	13	1.03832
O43542	w	k	k	k	0.399382	0.461136	12	1.29464	0.89115	0.414321	149	1.09108	0.923064	0.444707	132	1.11349	0.497419	0.440196	18	1.01406
Q96ES7	w	k	k	k	0.424752	0.485502	17	1.38245	0.622409	0.446169	61	1.18752	0.665863	0.502873	52	1.31203	0.476089	0.463262	11	1.10205
Q6DKK2	w	k	k	k	0.389374	0.41264	10	1.11757	0.461129	0.401055	25	1.05033	0.453759	0.416772	13	1.01672	0.479134	0.459334	12	1.08711
Q5JVF3	w	k	k	k	0.471331	0.604208	26	1.81491	0.999777	0.457801	495	1.22238	0.999965	0.488826	478	1.26424	0.509609	0.445168	22	1.03309
Q9BYD3	w	k	k	k	0.45052	0.480632	22	1.36493	0.815043	0.494506	115	1.33172	0.875006	0.523942	108	1.38377	0.470004	0.444359	9	1.03
Q96JC9	w	k	k	k	0.419642	0.51748	16	1.49743	0.609488	0.431178	58	1.14233	0.63007	0.476911	45	1.22368	0.48218	0.45946	13	1.08759
P54619	w	k	k	k	0.374537	0.460012	7	1.29058	0.515688	0.435778	37	1.15623	0.532135	0.474581	27	1.21574	0.485227	0.472491	14	1.13708
O95363	w	k	k	k	0.379458	0.488009	8	1.39147	0.520235	0.416136	38	1.09662	0.453759	0.447982	13	1.12475	0.518741	0.461669	25	1.09599
Q8N684	w	k	k	k	0.419642	0.423429	16	1.15736	0.565394	0.432313	48	1.14576	0.5544	0.47555	31	1.21904	0.500467	0.451908	19	1.05883
Q9Y5B8	w	k	k	k	0.399382	0.409963	12	1.10765	0.630928	0.455449	63	1.21534	0.587361	0.545413	37	1.45721	0.527858	0.453797	28	1.06603
Q15750	w	k	k	k	0.399382	0.533593	12	1.55552	0.750383	0.426303	94	1.12756	0.60357	0.487651	40	1.26024	0.61981	0.453024	59	1.06308
O43379	w	k	k	k	0.374537	0.426218	7	1.1676	0.502033	0.430473	34	1.1402	0.520948	0.469264	25	1.1976	0.470004	0.448614	9	1.04626
Q9Y316	w	k	k	k	0.45052	0.579999	22	1.72474	0.492927	0.415089	32	1.09343	0.50413	0.455027	22	1.14892	0.473046	0.445499	10	1.03436
P23381	w	k	k	k	0.399382	0.441115	12	1.22204	0.592022	0.444958	54	1.18388	0.645613	0.477656	48	1.22622	0.466964	0.441103	8	1.01753
Q8WUK0	w	k	k	k	0.374537	0.414214	7	1.12339	0.668202	0.434757	72	1.15315	0.675768	0.473188	54	1.21098	0.497419	0.481385	18	1.17078
Q9BSI4	w	k	k	k	0.384404	0.463015	9	1.30143	0.838494	0.445042	124	1.18413	0.526545	0.474334	26	1.21489	0.733314	0.496519	102	1.22805
O60293	w	k	k	k	0.379458	0.455714	8	1.27503	0.511138	0.419369	36	1.10648	0.509739	0.462271	23	1.17371	0.48218	0.455372	13	1.07203
Q96BD5	w	k	k	k	0.429878	0.462344	18	1.29901	0.465658	0.426348	26	1.1277	0.481695	0.477328	18	1.2251	0.466964	0.440463	8	1.01508
P49760	w	k	k	k	0.399382	0.471157	12	1.33081	0.639366	0.443848	65	1.18054	0.592787	0.47744	38	1.22548	0.530892	0.476077	29	1.15067
P49761	w	k	k	k	0.384404	0.448312	9	1.2482	0.592022	0.44174	54	1.1742	0.587361	0.478801	37	1.23011	0.494371	0.478247	17	1.1589
Q9BW85	w	k	k	k	0.45052	0.545915	22	1.60012	0.506586	0.441254	35	1.17274	0.532135	0.481593	27	1.23962	0.466964	0.449825	8	1.05088
Q9UEU0	w	k	k	k	0.379458	0.45621	8	1.27683	0.635157	0.427912	64	1.13244	0.675768	0.460488	54	1.16762	0.476089	0.454627	11	1.06919
Q9H6Z4	w	k	k	k	0.384404	0.457008	9	1.27972	0.529318	0.465443	40	1.24521	0.565456	0.51202	33	1.34315	0.466964	0.441934	8	1.02072
Q13084	w	k	k	k	0.419642	0.469396	16	1.32446	0.61812	0.552574	60	1.50491	0.640464	0.63372	47	1.76881	0.485227	0.461372	14	1.09486
Q96QF0	w	k	k	k	0.404418	0.444737	13	1.23522	0.515688	0.419606	37	1.10721	0.481695	0.462174	18	1.17338	0.509609	0.45647	22	1.07621
Q9UGY1	w	k	k	k	0.389374	0.409925	10	1.10751	0.725754	0.486839	87	1.30893	0.765491	0.528264	74	1.39852	0.48218	0.445903	13	1.0359
Q6P597	w	k	k	k	0.399382	0.507232	12	1.46057	0.655983	0.417275	69	1.1001	0.60357	0.445595	40	1.11655	0.530892	0.464867	29	1.10814
Q8NAV1	w	k	k	k	0.440173	0.466464	20	1.31388	0.488375	0.456684	31	1.21904	0.459329	0.4572	14	1.15637	0.506562	0.49003	21	1.2035
Q00537	w	k	k	-	0.409474	0.417025	14	1.13377	0.465658	0.423864	26	1.12016	0.509739	0.450065	23	1.1319	0.451798	0.438769	3	1.00859
Q9NXR7	w	k	k	-	0.359929	0.556221	4	1.63757	0.49748	0.446899	33	1.18971	0.559935	0.472252	32	1.20779	0.448773	0.437333	2	1.00308
Q15165	w	k	k	-	0.384404	0.437413	9	1.20855	0.655983	0.398426	69	1.04221	0.740472	0.423924	68	1.04164	0.445752	0.437807	1	1.0049
Q9BVC4	w	k	k	-	0.549653	0.588816	41	1.75739	0.470194	0.415171	27	1.09368	0.50413	0.449698	22	1.13064	0.46089	0.443078	6	1.0251
P04035	w	k	k	-	0.414549	0.436468	15	1.2051	0.438589	0.419793	20	1.10778	0.492909	0.444472	20	1.11269	-	-	-	-
P53701	w	k	k	-	0.359929	0.41944	4	1.14268	0.456605	0.423539	24	1.11917	0.515345	0.447325	24	1.12249	-	-	-	-
Q9Y5A9	w	k	k	-	0.409474	0.467013	14	1.31587	0.470194	0.466331	27	1.24786	0.532135	0.486285	27	1.2556	0.445752	0.440024	1	1.0134
Q8NHV4	w	k	k	-	0.384404	0.407305	9	1.09779	0.865957	0.444172	136	1.18152	0.926193	0.470534	134	1.20193	0.448773	0.448404	2	1.04545
Q96RS0	w	k	k	-	0.409474	0.43874	14	1.21339	0.470194	0.415913	27	1.09594	0.520948	0.443664	25	1.10991	0.448773	0.441172	2	1.0178
Q9HD33	w	k	k	-	0.389374	0.492462	10	1.40748	0.61812	0.606537	60	1.66974	0.704532	0.615816	60	1.70377	-	-	-	-
Q9P0J7	w	k	k	-	0.476552	0.485449	27	1.38226	0.520235	0.468635	38	1.25473	0.592787	0.493323	38	1.27954	0.445752	0.43653	1	1
P29144	w	k	k	-	0.389374	0.410205	10	1.10855	0.438589	0.410062	20	1.07804	0.470498	0.440797	16	1.10003	0.454826	0.439987	4	1.01326
Q9UI26	w	k	k	-	0.399382	0.413368	12	1.12026	0.583198	0.427129	52	1.13007	0.640464	0.458302	47	1.16014	0.457857	0.441906	5	1.02061
Q8NE63	w	k	k	-	0.35033	0.664298	2	2.04829	0.49748	0.415595	33	1.09497	0.5544	0.440017	31	1.09734	0.448773	0.437184	2	1.00251
Q9BV73	w	k	k	-	0.404418	0.409402	13	1.10557	0.96816	0.471489	221	1.26324	0.988058	0.497699	218	1.29443	0.451798	0.442866	3	1.02428
Q8NI77	w	k	k	-	0.355115	0.419798	3	1.144	0.452089	0.426449	23	1.12801	0.509739	0.451999	23	1.13854	0.445752	0.438524	1	1.00765
Q86V81	w	k	k	-	0.379458	0.452742	8	1.26427	0.672226	0.46051	73	1.23048	0.76144	0.48301	73	1.24445	0.448773	0.440535	2	1.01536
O14976	w	k	k	-	0.414549	0.43907	15	1.21459	0.668202	0.477739	72	1.28186	0.740472	0.504701	68	1.31825	0.454826	0.442392	4	1.02247
P55318	w	k	k	-	0.364772	0.416305	5	1.13112	0.583198	0.413101	52	1.08735	0.63007	0.440588	45	1.09931	0.463926	0.440447	7	1.01502
Q9NXH9	w	k	k	-	0.455709	0.465352	23	1.30987	0.492927	0.453492	32	1.20948	0.548851	0.483556	30	1.24631	0.448773	0.437879	2	1.00518
Q9ULU4	w	k	k	-	0.389374	0.420581	10	1.14688	0.529318	0.482937	40	1.29732	0.565456	0.540418	33	1.44008	0.463926	0.457068	7	1.07849
Q9Y2R9	w	k	k	-	0.440173	0.470477	20	1.32836	0.547418	0.527833	44	1.43086	0.624827	0.544114	44	1.45275	0.448773	0.447891	2	1.0435
Q8IZT6	w	k	k	-	0.409474	0.433677	14	1.19491	0.533852	0.419259	41	1.10615	0.608925	0.447264	41	1.12229	-	-	-	-
Q9UQ88	w	k	k	-	0.419642	0.424947	16	1.16293	0.542903	0.427014	43	1.12972	0.598191	0.457834	39	1.15854	0.454826	0.439497	4	1.01138
Q92665	w	k	k	-	0.399382	0.415982	12	1.12992	0.551926	0.542476	45	1.47461	0.614253	0.571167	42	1.54611	0.451798	0.443298	3	1.02594
Q9H334	w	k	k	-	0.355115	0.506244	3	1.45702	0.524778	0.413217	39	1.0877	0.587361	0.445087	37	1.1148	0.448773	0.443105	2	1.0252
Q8WYQ5	w	k	k	-	0.374537	0.430146	7	1.18199	0.461129	0.432431	25	1.14612	0.515345	0.458526	24	1.1609	0.448773	0.43855	2	1.00775
Q16635	w	k	k	-	0.379458	0.447454	8	1.24509	0.703482	0.402424	81	1.05456	0.788787	0.427415	80	1.05377	0.445752	0.437704	1	1.0045
Q14BN4	w	k	k	-	0.384404	0.408067	9	1.10062	0.578766	0.481399	51	1.29275	0.655808	0.508306	50	1.33051	0.448773	0.442884	2	1.02436
P12318	w	k	k	-	0.414549	0.469437	15	1.32461	0.44758	0.423061	22	1.11772	0.492909	0.450727	20	1.13418	0.451798	0.451206	3	1.05615
P53675	w	k	k	-	0.409474	0.455934	14	1.27583	0.524778	0.47943	39	1.28689	0.598191	0.496003	39	1.28866	-	-	-	-
Q29RF7	w	k	k	-	0.440173	0.557465	20	1.64211	0.524778	0.44354	39	1.17962	0.592787	0.466213	38	1.18718	0.445752	0.437571	1	1.004
Q8N4V1	w	k	k	-	0.399382	0.448354	12	1.24836	0.806664	0.432882	112	1.14748	0.8845	0.458059	112	1.15931	-	-	-	-
P35453	w	k	k	-	0.374537	0.462086	7	1.29807	0.502033	0.408737	34	1.07398	0.565456	0.432959	33	1.07297	0.445752	0.43653	1	1
Q9BXS6	w	k	k	-	0.399382	0.439877	12	1.21753	0.470194	0.426549	27	1.12831	0.526545	0.457811	26	1.15846	0.445752	0.440022	1	1.0134
Q9BT25	w	k	k	-	0.379458	0.475736	8	1.34731	0.533852	0.53151	41	1.44183	0.608925	0.544926	41	1.45554	0.445752	0.43653	1	1
P49116	w	k	k	-	0.379458	0.492222	8	1.40661	0.438589	0.417605	20	1.10111	0.453759	0.439178	13	1.09445	0.463926	0.459048	7	1.08603
O75717	w	k	k	-	0.476552	0.643984	27	1.96751	0.474734	0.429806	28	1.13818	0.537717	0.455036	28	1.14895	-	-	-	-
Q08AG7	w	k	k	-	0.369641	0.484316	6	1.37819	0.49748	0.478372	33	1.28374	0.559935	0.502857	32	1.31197	0.445752	0.43653	1	1
O75947	w	k	k	-	0.374537	0.410785	7	1.1107	0.551926	0.477948	45	1.28248	0.624827	0.499493	44	1.30053	0.448773	0.44411	2	1.02904
Q7Z5K2	w	k	k	-	0.445341	0.519345	21	1.50415	0.474734	0.443093	28	1.17827	0.532135	0.468461	27	1.19486	0.448773	0.437598	2	1.0041
Q8WU90	w	k	k	-	0.429878	0.455533	18	1.27438	0.488375	0.435235	31	1.15459	0.543289	0.46374	29	1.17873	0.451798	0.443862	3	1.02809
Q9Y3Y2	w	k	k	-	0.394367	0.427564	11	1.17253	0.474734	0.441625	28	1.17385	0.515345	0.467799	24	1.1926	0.454826	0.443186	4	1.02551
Q9BY44	w	k	k	-	0.513175	0.535101	34	1.56097	0.502033	0.502019	34	1.35404	0.565456	0.525193	33	1.38804	0.445752	0.439578	1	1.01169
Q6ICL3	w	k	k	-	0.359929	0.496423	4	1.42172	0.44308	0.43499	21	1.15385	0.498519	0.462469	21	1.17439	-	-	-	-
P16989	w	k	k	-	0.389374	0.416247	10	1.1309	0.61812	0.483685	60	1.29955	0.704532	0.501899	60	1.30871	-	-	-	-
Q9Y4P8	w	k	k	-	0.379458	0.442669	8	1.2277	0.542903	0.409712	43	1.07697	0.587361	0.441236	37	1.10155	0.46089	0.438283	6	1.00673
Q9Y4P3	w	k	k	-	0.435018	0.445025	19	1.23626	0.483825	0.43466	30	1.15286	0.543289	0.46072	29	1.16841	0.445752	0.440481	1	1.01515
Q2TAZ0	w	k	k	-	0.409474	0.417099	14	1.13405	0.560914	0.418717	47	1.1045	0.640464	0.448292	47	1.12582	-	-	-	-
Q9UHK0	w	k	k	-	0.429878	0.468088	18	1.31974	0.718447	0.403128	85	1.05673	0.803352	0.427906	84	1.05547	0.448773	0.441272	2	1.01818
Q9NYZ3	w	k	k	-	0.35033	0.670141	2	2.07196	0.843367	0.456096	126	1.21728	0.911135	0.479413	125	1.2322	0.445752	0.439467	1	1.01127
Q9BRR8	w	k	k	-	0.359929	0.46674	4	1.31488	0.515688	0.500366	37	1.34913	0.587361	0.518026	37	1.36361	-	-	-	-
Q8N9N2	w	k	k	-	0.364772	0.449714	5	1.25329	0.438589	0.406162	20	1.06607	0.4873	0.436682	19	1.08584	0.445752	0.440062	1	1.01355
P54577	w	k	k	-	0.419642	0.43445	16	1.19773	0.551926	0.439366	45	1.16705	0.63007	0.462153	45	1.17331	-	-	-	-
P61970	w	k	k	-	0.570284	0.580322	45	1.72593	0.474734	0.447554	28	1.19168	0.532135	0.474589	27	1.21576	0.451798	0.445449	3	1.03417
O94822	w	k	k	-	0.369641	0.410989	6	1.11145	0.529318	0.406442	40	1.06693	0.598191	0.430471	39	1.06436	0.445752	0.440783	1	1.01631
Q9NWB7	w	k	k	-	0.414549	0.420589	15	1.14691	0.565394	0.499431	48	1.34635	0.635283	0.533075	46	1.41495	0.448773	0.436831	2	1.00116
Q9H0A8	w	k	k	-	0.369641	0.456087	6	1.27638	0.542903	0.496659	43	1.33811	0.614253	0.522335	42	1.37829	0.445752	0.443779	1	1.02778
Q6RFH5	w	k	k	-	0.404418	0.41747	13	1.13542	0.461129	0.428422	25	1.13399	0.50413	0.459509	22	1.16427	0.451798	0.438171	3	1.0063
Q9H9F9	w	k	k	-	0.435018	0.591274	19	1.76652	0.502033	0.489782	34	1.31768	0.565456	0.522561	33	1.37906	0.445752	0.437571	1	1.004
Q8N5N7	w	k	k	-	0.45052	0.531988	22	1.54973	0.776667	0.497068	102	1.33933	0.859519	0.51811	102	1.36389	-	-	-	-
P55265	w	k	k	-	0.45052	0.461621	22	1.2964	0.492927	0.425836	32	1.12615	0.548851	0.451724	30	1.1376	0.448773	0.441754	2	1.02003
Q9Y3C8	w	k	k	-	0.466116	0.477258	25	1.35279	0.547418	0.474635	44	1.27261	0.624827	0.498393	44	1.29679	0.445752	0.439013	1	1.00952
Q9ULT8	w	k	k	-	0.409474	0.426503	14	1.16864	0.49748	0.413234	33	1.08776	0.559935	0.438656	32	1.09265	0.445752	0.43653	1	1
Q8NBT0	w	k	k	-	0.359929	0.411752	4	1.11428	0.740011	0.43312	91	1.14821	0.82699	0.459615	91	1.16463	0.445752	0.437187	1	1.00252
O75792	w	k	k	-	0.399382	0.479228	12	1.35988	0.529318	0.409024	40	1.07486	0.60357	0.437346	40	1.08813	0.445752	0.43653	1	1
Q9BRT8	w	k	k	-	0.364772	0.417891	5	1.13697	0.592022	0.408983	54	1.07473	0.675768	0.435791	54	1.08276	-	-	-	-
Q3ZAQ7	w	k	k	-	0.409474	0.423381	14	1.15718	0.44758	0.420126	22	1.10879	0.50413	0.444989	22	1.11446	-	-	-	-
Q9Y3A4	w	k	k	-	0.435018	0.468944	19	1.32283	0.533852	0.491222	41	1.32196	0.592787	0.521335	38	1.37488	0.451798	0.439699	3	1.01216
Q96DH6	w	k	k	-	0.394367	0.417456	11	1.13536	0.461129	0.439652	25	1.16792	0.50413	0.463987	22	1.17958	0.451798	0.448718	3	1.04666
Q99755	w	k	k	-	0.409474	0.416599	14	1.1322	0.44308	0.410725	21	1.08008	0.492909	0.440493	20	1.09898	0.445752	0.446024	1	1.03636
Q9NZ71	w	k	k	-	0.364772	0.453584	5	1.26732	0.483825	0.400961	30	1.05004	0.548851	0.430807	30	1.06552	-	-	-	-
P51970	w	k	k	-	0.379458	0.41127	8	1.1125	0.613813	0.473431	59	1.26903	0.690334	0.504335	57	1.317	0.448773	0.437588	2	1.00406
Q9BYD6	w	k	k	-	0.419642	0.498529	16	1.42928	0.703482	0.527121	81	1.42873	0.788787	0.545984	80	1.45917	0.445752	0.436782	1	1.00097
P14854	w	k	k	-	0.414549	0.423344	15	1.15704	0.492927	0.447947	32	1.19286	0.559935	0.47257	32	1.20888	-	-	-	-
Q1KMD3	w	k	k	-	0.445341	0.469704	21	1.32557	0.533852	0.473152	41	1.2682	0.608925	0.493529	41	1.28024	-	-	-	-
Q8IW35	w	k	k	-	0.409474	0.466437	14	1.31379	0.538381	0.479623	42	1.28746	0.614253	0.501726	42	1.30813	-	-	-	-
Q9H936	w	k	k	-	0.404418	0.410445	13	1.10944	0.465658	0.408963	26	1.07467	0.526545	0.435049	26	1.0802	-	-	-	-
O00411	w	k	k	-	0.394367	0.441401	11	1.22308	0.438589	0.41733	20	1.10027	0.492909	0.441448	20	1.10228	-	-	-	-
Q9P2Y5	w	k	k	-	0.409474	0.448198	14	1.24779	0.538381	0.437096	42	1.16021	0.614253	0.462229	42	1.17357	0.445752	0.43653	1	1
Q7Z4Q2	w	k	k	-	0.379458	0.407289	8	1.09773	0.461129	0.40285	25	1.05587	0.520948	0.427997	25	1.05578	-	-	-	-
Q9BTL4	w	k	k	-	0.359929	0.437912	4	1.21037	0.465658	0.431103	26	1.1421	0.526545	0.45413	26	1.14585	-	-	-	-
Q13057	w	k	k	-	0.409474	0.443607	14	1.23111	0.456605	0.416762	24	1.09854	0.498519	0.448573	21	1.12678	0.451798	0.44645	3	1.03799
O75616	w	k	k	-	0.394367	0.428155	11	1.1747	0.456605	0.42536	24	1.1247	0.509739	0.451116	23	1.13551	0.445752	0.444852	1	1.03188
Q6UB35	w	k	k	-	0.409474	0.413568	14	1.121	0.456605	0.432742	24	1.14706	0.515345	0.455217	24	1.14957	-	-	-	-
O75935	w	k	k	-	0.435018	0.473467	19	1.33913	0.483825	0.445921	30	1.18677	0.532135	0.481486	27	1.23926	0.454826	0.441086	4	1.01747
P24386	w	k	k	-	0.409474	0.415601	14	1.12852	0.596413	0.427482	55	1.13114	0.680663	0.456696	55	1.15464	-	-	-	-
Q9BU64	w	k	k	-	0.414549	0.517155	15	1.49626	0.479278	0.454008	29	1.21103	0.520948	0.517847	25	1.363	0.463926	0.446781	7	1.03926
Q92820	w	k	k	-	0.384404	0.409904	9	1.10743	0.438589	0.407029	20	1.06873	0.492909	0.436011	20	1.08352	-	-	-	-
A1L0T0	w	k	k	-	0.409474	0.423984	14	1.1594	0.506586	0.441288	35	1.17284	0.5544	0.473472	31	1.21195	0.454826	0.439922	4	1.01301
Q9H201	w	k	k	-	0.369641	0.530488	6	1.54431	0.456605	0.424697	24	1.12269	0.50413	0.447036	22	1.1215	0.448773	0.441347	2	1.01847
P16435	w	k	k	-	0.374537	0.42666	7	1.16922	0.452089	0.415989	23	1.09617	0.492909	0.444895	20	1.11414	0.451798	0.438975	3	1.00938
O75431	w	k	k	-	0.364772	0.425899	5	1.16643	0.456605	0.451354	24	1.20308	0.498519	0.48319	21	1.24506	0.451798	0.43794	3	1.00541
P49419	w	k	k	-	0.466116	0.487581	25	1.38993	0.529318	0.454461	40	1.21239	0.587361	0.483453	37	1.24596	0.451798	0.437119	3	1.00226
Q9BY32	w	k	k	-	0.404418	0.443073	13	1.22916	0.524778	0.430171	39	1.13929	0.598191	0.456573	39	1.15422	-	-	-	-
P18669	w	k	k	-	0.414549	0.428513	15	1.17601	0.488375	0.465855	31	1.24644	0.526545	0.511674	26	1.34198	0.46089	0.441952	6	1.02079
Q9NRZ9	w	k	k	-	0.414549	0.46177	15	1.29693	0.461129	0.413948	25	1.08994	0.520948	0.437171	25	1.08753	-	-	-	-
Q99523	w	k	k	-	0.481778	0.502705	28	1.44429	0.85727	0.420666	132	1.11043	0.918142	0.448397	129	1.12618	0.457857	0.456828	5	1.07758
O95299	w	k	k	-	0.379458	0.417008	8	1.13371	0.538381	0.437435	42	1.16123	0.614253	0.459921	42	1.16568	-	-	-	-
Q13033	w	k	k	-	0.394367	0.520055	11	1.5067	0.647719	0.480679	67	1.29061	0.736138	0.504034	67	1.31598	-	-	-	-
Q8TBC3	w	k	k	-	0.394367	0.471269	11	1.33121	0.438589	0.42986	20	1.13834	0.470498	0.46965	16	1.19892	0.46089	0.442642	6	1.02343
Q9BZZ5	w	k	k	-	0.445341	0.449239	21	1.25157	0.479278	0.445582	29	1.18576	0.543289	0.47189	29	1.20656	-	-	-	-
Q9NRW7	w	k	k	-	0.394367	0.468867	11	1.32255	0.461129	0.424184	25	1.12113	0.4873	0.461245	19	1.17021	0.463926	0.454426	7	1.06843
Q5JSH3	w	k	k	-	0.409474	0.427245	14	1.17136	0.452089	0.414897	23	1.09284	0.50413	0.44247	22	1.10579	0.445752	0.437807	1	1.0049
Q96CW5	w	k	k	-	0.424752	0.473337	17	1.33867	0.825776	0.468534	119	1.25443	0.893361	0.494102	116	1.28219	0.454826	0.447416	4	1.04168
Q9H0K1	w	k	k	-	0.389374	0.445809	10	1.23911	0.438589	0.431441	20	1.14313	0.476093	0.445107	17	1.11487	0.454826	0.437674	4	1.00439
O60826	w	k	k	-	0.394367	0.443042	11	1.22905	0.626678	0.460991	62	1.23192	0.699841	0.488586	59	1.26343	0.451798	0.449912	3	1.05121
Q9P032	w	k	k	-	0.379458	0.458818	8	1.28626	0.502033	0.47696	34	1.27954	0.565456	0.503335	33	1.3136	0.448773	0.442742	2	1.02381
Q86XL3	w	k	k	-	0.379458	0.457286	8	1.28072	0.44758	0.401313	22	1.05113	0.4873	0.426736	19	1.05141	0.451798	0.43904	3	1.00963
Q92552	w	k	k	-	0.440173	0.503166	20	1.44595	0.547418	0.48671	44	1.30854	0.619555	0.508109	43	1.32984	0.445752	0.446146	1	1.03683
O95573	w	k	k	-	0.409474	0.42924	14	1.17868	0.44758	0.41011	22	1.07819	0.50413	0.437799	22	1.08969	-	-	-	-
Q99798	w	k	k	-	0.389374	0.440975	10	1.22153	0.456605	0.446635	24	1.18892	0.509739	0.478341	23	1.22855	0.448773	0.440914	2	1.01681
Q6DD88	w	k	k	-	0.35033	0.660834	2	2.03435	0.643553	0.410142	66	1.07829	0.731758	0.438079	66	1.09066	-	-	-	-
Q13555	w	k	k	-	0.404418	0.428596	13	1.17632	0.44308	0.430113	21	1.13911	0.4873	0.448654	19	1.12706	0.448773	0.437066	2	1.00206
Q8NI22	w	k	k	-	0.404418	0.414155	13	1.12317	0.529318	0.45683	40	1.21948	0.60357	0.481517	40	1.23937	0.445752	0.43653	1	1
Q9NVX0	w	k	k	-	0.369641	0.458919	6	1.28663	0.732943	0.449174	89	1.19654	0.813769	0.475324	87	1.21827	0.448773	0.437566	2	1.00397
Q96JM3	w	k	k	-	0.394367	0.425315	11	1.16428	0.465658	0.43835	26	1.16399	0.526545	0.465226	26	1.18382	-	-	-	-
O43156	w	k	k	-	0.466116	0.484121	25	1.37748	0.488375	0.447577	31	1.19175	0.5544	0.470249	31	1.20096	0.445752	0.43653	1	1
O94986	w	k	k	-	0.389374	0.410215	10	1.10859	0.770285	0.456759	100	1.21926	0.851191	0.480565	99	1.23612	0.448773	0.443282	2	1.02588
Q96AT9	w	k	k	-	0.424752	0.471523	17	1.33213	0.560914	0.420245	47	1.10915	0.635283	0.442643	46	1.10639	0.445752	0.44897	1	1.04762
Q9P270	w	k	k	-	0.399382	0.454256	12	1.26975	0.529318	0.426215	40	1.1273	0.598191	0.452404	39	1.13993	0.445752	0.439149	1	1.01005
Q9Y5J7	w	k	k	-	0.424752	0.433094	17	1.19278	0.456605	0.451254	24	1.20278	0.515345	0.47419	24	1.2144	0.445752	0.43653	1	1
Q9NZB2	w	k	k	-	0.389374	0.41293	10	1.11864	0.479278	0.469972	29	1.25872	0.537717	0.492257	28	1.27592	0.445752	0.450233	1	1.05244
Q9NQW6	w	k	k	-	0.374537	0.41222	7	1.11602	0.889369	0.500465	148	1.34942	0.941398	0.527264	145	1.39511	0.451798	0.446397	3	1.03779
Q8WW22	w	k	k	-	0.404418	0.41538	13	1.1277	0.49748	0.464778	33	1.24323	0.526545	0.50517	26	1.31984	0.463926	0.44045	7	1.01504
Q8N4J0	w	k	k	-	0.389374	0.455983	10	1.276	0.483825	0.417729	30	1.10148	0.548851	0.44056	30	1.09922	-	-	-	-
P49356	w	k	k	-	0.419642	0.437364	16	1.20837	0.502033	0.413331	34	1.08805	0.57096	0.44291	34	1.10731	0.445752	0.43653	1	1
Q3ZCM7	w	k	k	-	0.384404	0.465812	9	1.31153	0.538381	0.40265	42	1.05526	0.614253	0.430732	42	1.06526	-	-	-	-
O95470	w	k	k	-	0.379458	0.429671	8	1.18025	0.488375	0.438467	31	1.16434	0.5544	0.461397	31	1.17073	-	-	-	-
P54709	w	k	k	-	0.369641	0.408565	6	1.10247	0.746957	0.434849	93	1.15343	0.830178	0.459549	92	1.16441	0.445752	0.440525	1	1.01532
P36969	w	k	k	-	0.364772	0.426651	5	1.16919	0.524778	0.486991	39	1.30938	0.587361	0.516564	37	1.35863	0.451798	0.438461	3	1.00741
Q96BD8	w	k	k	-	0.394367	0.426536	11	1.16877	0.529318	0.421756	40	1.11375	0.587361	0.452779	37	1.14122	0.454826	0.445082	4	1.03276
Q9BQ75	w	k	k	-	0.369641	0.412554	6	1.11725	0.438589	0.418546	20	1.10397	0.481695	0.449561	18	1.13017	0.448773	0.43653	2	1
O75937	w	k	k	-	0.419642	0.436918	16	1.20674	0.438589	0.425027	20	1.12369	0.492909	0.448858	20	1.12776	-	-	-	-
Q15404	w	k	k	-	0.384404	0.443154	9	1.22946	0.461129	0.45408	25	1.21125	0.515345	0.48108	24	1.23788	0.451798	0.43729	3	1.00292
Q96FF9	w	k	k	-	0.440173	0.441839	20	1.22468	0.569863	0.426865	49	1.12927	0.619555	0.456039	43	1.15239	0.46089	0.438316	6	1.00685
Q7Z478	w	k	k	-	0.409474	0.427331	14	1.17168	0.44308	0.432413	21	1.14607	0.481695	0.466299	18	1.18748	0.454826	0.43715	4	1.00238
Q5SRE5	w	k	k	-	0.419642	0.436534	16	1.20534	0.479278	0.437352	29	1.16098	0.543289	0.460258	29	1.16683	0.445752	0.440024	1	1.0134
O43252	w	k	k	-	0.460909	0.4643	24	1.30607	0.474734	0.46397	28	1.24081	0.520948	0.50063	25	1.3044	0.451798	0.43936	3	1.01086
P80723	w	k	k	-	0.394367	0.431871	11	1.18831	0.515688	0.484726	37	1.30265	0.581914	0.504836	36	1.31871	0.445752	0.437999	1	1.00564
Q9UPP1	w	k	k	-	0.369641	0.470223	6	1.32744	0.492927	0.422095	32	1.11478	0.559935	0.449848	32	1.13116	0.448773	0.443396	2	1.02631
Q8NA72	w	k	k	-	0.355115	0.420374	3	1.14612	0.668202	0.465003	72	1.2439	0.753194	0.489435	71	1.26632	0.454826	0.439356	4	1.01084
Q8N5M4	w	k	k	-	0.45052	0.498935	22	1.43074	0.492927	0.464187	32	1.24146	0.537717	0.505045	28	1.31942	0.457857	0.439431	5	1.01113
Q9P2D0	w	k	k	-	0.435018	0.436516	19	1.20528	0.57432	0.462829	50	1.23741	0.650728	0.488234	49	1.26223	0.445752	0.43653	1	1
Q96T37	w	k	k	-	0.409474	0.415154	14	1.12687	0.456605	0.436468	24	1.15831	0.476093	0.459994	17	1.16593	0.463926	0.451231	7	1.05625
Q92797	w	k	k	-	0.424752	0.450582	17	1.25644	0.533852	0.42664	41	1.12859	0.60357	0.453173	40	1.14257	0.448773	0.43901	2	1.00951
Q9UGU5	w	k	k	-	0.389374	0.415277	10	1.12732	0.456605	0.409776	24	1.07716	0.4873	0.442333	19	1.10532	0.457857	0.448825	5	1.04707
Q9H061	w	k	k	-	0.379458	0.445543	8	1.23815	0.438589	0.422728	20	1.11671	0.492909	0.443888	20	1.11068	-	-	-	-
Q14694	w	k	k	-	0.445341	0.445643	21	1.23851	0.49748	0.440603	33	1.17078	0.559935	0.471152	32	1.20404	0.448773	0.441913	2	1.02063
O60307	w	k	k	-	0.369641	0.409896	6	1.1074	0.538381	0.436246	42	1.15764	0.608925	0.464626	41	1.18176	0.445752	0.43653	1	1
Q9UBP6	w	k	k	-	0.394367	0.431559	11	1.18716	0.502033	0.474559	34	1.27239	0.57096	0.498949	34	1.29868	0.448773	0.43653	2	1
Q8IUE6	w	k	k	-	0.399382	0.447139	12	1.24394	0.461129	0.434623	25	1.15274	0.515345	0.45682	24	1.15507	0.445752	0.440075	1	1.01359
Q8TCS8	w	k	k	-	0.419642	0.42821	16	1.1749	0.44758	0.434051	22	1.15102	0.50413	0.458031	22	1.15921	0.445752	0.441255	1	1.01812
Q6L8Q7	w	k	k	-	0.435018	0.469816	19	1.32597	0.465658	0.454933	26	1.2138	0.526545	0.476836	26	1.22342	-	-	-	-
Q9UPZ9	w	k	k	-	0.409474	0.462773	14	1.30056	0.456605	0.421777	24	1.11382	0.50413	0.444348	22	1.11226	0.448773	0.439253	2	1.01045
O95900	w	k	k	-	0.384404	0.417631	9	1.13601	0.506586	0.444157	35	1.18147	0.576446	0.472835	35	1.20978	-	-	-	-
Q9NSE4	w	k	k	-	0.419642	0.448203	16	1.24781	0.461129	0.444078	25	1.18123	0.520948	0.467185	25	1.1905	-	-	-	-
Q9NP92	w	k	k	-	0.394367	0.427347	11	1.17174	0.655983	0.56962	69	1.55637	0.74476	0.585562	69	1.59635	-	-	-	-
Q6ZMI0	w	k	k	-	0.374537	0.417539	7	1.13567	0.44758	0.422094	22	1.11478	0.4873	0.453078	19	1.14224	0.451798	0.445392	3	1.03395
Q9H2U2	w	k	k	-	0.369641	0.409813	6	1.1071	0.502033	0.413063	34	1.08723	0.57096	0.437046	34	1.08709	-	-	-	-
Q9UHB6	w	k	k	-	0.429878	0.433623	18	1.19471	0.925646	0.484571	172	1.30218	0.966443	0.509353	171	1.33407	0.445752	0.439578	1	1.01169
O15027	w	k	k	-	0.364772	0.434311	5	1.19723	0.840945	0.441129	125	1.17236	0.911135	0.469303	125	1.19773	-	-	-	-
Q96EP5	w	k	k	-	0.374537	0.41717	7	1.13431	0.643553	0.475096	66	1.27399	0.731758	0.49613	66	1.28909	-	-	-	-
Q8TEQ6	w	k	k	-	0.435018	0.516394	19	1.49352	0.542903	0.454886	43	1.21366	0.619555	0.47884	43	1.23025	-	-	-	-
Q9BUR4	w	k	k	-	0.409474	0.428503	14	1.17598	0.520235	0.438779	38	1.16528	0.592787	0.460999	38	1.16937	-	-	-	-
Q96MX6	w	k	k	-	0.404418	0.425334	13	1.16435	0.488375	0.454615	31	1.21285	0.548851	0.480735	30	1.2367	0.445752	0.442284	1	1.02206
Q9Y6C9	w	k	k	-	0.359929	0.536825	4	1.5672	0.630928	0.47688	63	1.2793	0.704532	0.502136	60	1.30952	0.451798	0.442468	3	1.02276
P26842	w	k	k	-	0.369641	0.459278	6	1.28793	0.470194	0.403815	27	1.05884	0.526545	0.42973	26	1.06179	0.445752	0.43653	1	1
Q9H490	w	k	k	-	0.369641	0.570558	6	1.68999	0.452089	0.439501	23	1.16746	0.509739	0.463993	23	1.1796	-	-	-	-
Q9UKA4	w	k	k	-	0.404418	0.4668	13	1.31509	0.44758	0.443889	22	1.18067	0.50413	0.466273	22	1.18739	-	-	-	-
Q96SY0	w	k	k	-	0.389374	0.480181	10	1.36331	0.515688	0.426367	37	1.12776	0.587361	0.453375	37	1.14326	-	-	-	-
P35270	w	k	k	-	0.409474	0.464441	14	1.30658	0.556425	0.456293	46	1.21787	0.635283	0.480785	46	1.23687	-	-	-	-
Q8IZL9	w	k	k	-	0.414549	0.439996	15	1.21797	0.465658	0.431007	26	1.14182	0.526545	0.453729	26	1.14447	-	-	-	-
Q96BA8	w	k	-	k	0.409474	0.492596	14	1.40796	0.474734	0.445997	28	1.187	-	-	-	-	0.527858	0.492817	28	1.21405
Q8ND25	w	k	-	k	0.419642	0.421786	16	1.15132	0.44308	0.414161	21	1.09059	0.442654	0.425824	11	1.04824	0.48218	0.459031	13	1.08596
Q8NEC5	w	k	-	k	0.409474	0.413714	14	1.12154	0.511138	0.50743	36	1.37013	-	-	-	-	0.552051	0.535877	36	1.37723
Q8TB24	w	k	-	k	0.429878	0.433294	18	1.19351	0.547418	0.408986	44	1.07474	-	-	-	-	0.575985	0.450861	44	1.05484
Q9BZW7	w	k	-	k	0.414549	0.419454	15	1.14273	0.529318	0.424373	40	1.1217	-	-	-	-	0.564057	0.469761	40	1.12672
Q86V42	w	k	-	k	0.374537	0.411741	7	1.11424	0.479278	0.42045	29	1.10978	-	-	-	-	0.530892	0.461816	29	1.09655
Q9HAT0	w	k	-	k	0.355115	0.616402	3	1.86102	0.456605	0.409116	24	1.07514	-	-	-	-	0.515698	0.453396	24	1.0645
Q92748	w	k	-	k	0.35033	0.445365	2	1.2375	0.452089	0.405207	23	1.06313	-	-	-	-	0.512654	0.443704	23	1.02749
Q0VD86	w	k	-	k	0.355115	0.487259	3	1.38877	0.483825	0.405789	30	1.06492	-	-	-	-	0.533924	0.45261	30	1.06151
Q9NZ81	w	k	-	k	0.389374	0.430333	10	1.18268	0.470194	0.427621	27	1.13156	-	-	-	-	0.524821	0.467967	27	1.11992
Q9NYS7	w	k	-	k	0.384404	0.462057	9	1.29797	0.438589	0.417613	20	1.10113	0.388174	0.432558	1	1.07158	0.500467	0.460477	19	1.09146
Q9BZL1	w	-	w	w	0.384404	0.41605	9	1.13018	0.389991	0.417015	9	1.09931	0.415159	0.457666	6	1.15796	0.454826	0.472787	4	1.1382
Q9UJV9	w	-	w	w	0.414549	0.457537	15	1.28163	0.434107	0.424227	19	1.12126	0.453759	0.454506	13	1.14714	0.46089	0.500731	6	1.24398
P13994	w	-	w	w	0.379458	0.444441	8	1.23414	0.416296	0.41596	15	1.09609	0.420622	0.4447	7	1.11347	0.466964	0.476823	8	1.1535
P55789	w	-	w	w	0.409474	0.496557	14	1.4222	0.411874	0.415163	14	1.09365	0.437122	0.455753	10	1.15141	0.457857	0.465676	5	1.11122
Q96NX5	w	-	w	w	0.364772	0.490097	5	1.39898	0.364305	0.409885	3	1.0775	0.388174	0.445915	1	1.11765	0.448773	0.472046	2	1.13539
P28827	w	-	w	w	0.414549	0.450602	15	1.25651	0.364305	0.41061	3	1.07972	0.393523	0.448633	2	1.12699	0.445752	0.454552	1	1.06891
Q96CB9	w	-	w	w	0.384404	0.425924	9	1.16652	0.411874	0.419226	14	1.10605	0.4482	0.454166	12	1.14597	0.451798	0.52567	3	1.33844
Q96L92	w	-	w	w	0.389374	0.458301	10	1.2844	0.411874	0.420104	14	1.10872	0.442654	0.447696	11	1.12377	0.451798	0.638521	3	1.77989
Q9UFG5	w	-	w	w	0.384404	0.437015	9	1.2071	0.429637	0.419254	18	1.10613	0.4482	0.453752	12	1.14455	0.46089	0.480507	6	1.16745
P42772	w	-	w	k	0.389374	0.408004	10	1.10038	0.403074	0.411853	12	1.08353	0.393523	0.728549	2	2.14265	0.479134	0.449591	12	1.04999
O15297	w	-	w	k	0.389374	0.483747	10	1.37614	0.425178	0.396153	17	1.03517	0.388174	0.453791	1	1.14469	0.491322	0.441195	16	1.01789
Q9H7H0	w	-	w	k	0.364772	0.410679	5	1.11031	0.434107	0.40753	19	1.07027	0.409716	0.494181	5	1.28246	0.485227	0.449475	14	1.04955
Q9UPW5	w	-	w	k	0.399382	0.414302	12	1.12372	0.403074	0.415152	12	1.09362	0.398897	0.458394	3	1.16045	0.470004	0.447657	9	1.0426
Q92843	w	-	w	k	0.424752	0.44844	17	1.24867	0.429637	0.42394	18	1.12039	0.420622	0.501869	7	1.30861	0.485227	0.455155	14	1.07121
O95059	w	-	w	k	0.435018	0.447953	19	1.2469	0.429637	0.42018	18	1.10896	0.393523	0.776273	2	2.36126	0.491322	0.446389	16	1.03776
P09017	w	-	w	k	0.409474	0.42489	14	1.16272	0.42073	0.410039	16	1.07797	0.426105	0.453391	8	1.14332	0.466964	0.454956	8	1.07044
Q7L4I2	w	-	w	k	0.369641	0.462514	6	1.29962	0.403074	0.405839	12	1.06507	0.393523	0.460631	2	1.16811	0.473046	0.456885	10	1.07779
P10826	w	-	w	k	0.404418	0.416903	13	1.13332	0.416296	0.411184	15	1.08148	0.388174	0.448934	1	1.12802	0.488274	0.456099	15	1.0748
Q9Y483	w	-	w	k	0.384404	0.418534	9	1.13934	0.434107	0.423284	19	1.1184	0.415159	0.562965	6	1.51767	0.48218	0.447004	13	1.04011
Q9NQU5	w	-	w	k	0.435018	0.442011	19	1.2253	0.416296	0.415261	15	1.09395	0.409716	0.459578	5	1.1645	0.476089	0.446131	11	1.03677
Q96GS6	w	-	w	k	0.409474	0.421166	14	1.14903	0.416296	0.417583	15	1.10104	0.393523	0.470552	2	1.20199	0.48218	0.45466	13	1.06932
Q10589	w	-	w	-	0.389374	0.422306	10	1.15323	0.381354	0.409251	7	1.07555	0.409716	0.452566	5	1.14049	0.448773	0.43653	2	1
Q99687	w	-	w	-	0.345575	0.43507	1	1.2	0.355902	0.417242	1	1.1	0.388174	0.485976	1	1.25455	-	-	-	-
Q9Y276	w	-	w	-	0.369641	0.43444	6	1.1977	0.398697	0.419375	11	1.1065	0.431605	0.449693	9	1.13063	0.448773	0.439421	2	1.01109
P57087	w	-	w	-	0.394367	0.419301	11	1.14217	0.381354	0.411055	7	1.08109	0.388174	0.456283	1	1.15323	0.46089	0.444303	6	1.02978
Q68CQ4	w	-	w	-	0.404418	0.575846	13	1.70943	0.403074	0.412554	12	1.08567	0.420622	0.451837	7	1.13799	0.457857	0.44033	5	1.01458
Q969S6	w	-	w	-	0.359929	0.421338	4	1.14967	0.364305	0.416003	3	1.09622	0.393523	0.462138	2	1.17326	0.445752	0.437208	1	1.0026
Q8WYQ9	w	-	w	-	0.355115	0.574749	3	1.70539	0.368537	0.410113	4	1.0782	0.388174	0.482864	1	1.24395	0.451798	0.439761	3	1.01239
P0CG12	w	-	w	-	0.355115	0.411616	3	1.11378	0.377062	0.415891	6	1.09588	0.404295	0.450837	4	1.13456	0.448773	0.446024	2	1.03636
Q8ND04	w	-	w	-	0.364772	0.75018	5	2.42333	0.394336	0.419452	10	1.10674	0.437122	0.446042	10	1.11809	0.445752	0.43653	1	1
Q86WQ0	w	-	w	-	0.35033	0.407612	2	1.09893	0.368537	0.404184	4	1.05998	0.388174	0.463945	1	1.17944	0.451798	0.437714	3	1.00454
O43422	w	-	w	-	0.379458	0.451576	8	1.26004	0.398697	0.410766	11	1.0802	0.431605	0.445088	9	1.11481	0.448773	0.441404	2	1.01869
Q8TCT9	w	-	w	-	0.394367	0.411016	11	1.11155	0.407467	0.413464	13	1.08846	0.442654	0.453672	11	1.14428	0.448773	0.438697	2	1.00832
Q9UL54	w	-	w	-	0.389374	0.434417	10	1.19761	0.385663	0.420879	8	1.11108	0.409716	0.473992	5	1.21373	0.451798	0.437993	3	1.00561
P83369	w	-	w	-	0.374537	0.524163	7	1.5215	0.403074	0.4185	12	1.10384	0.4482	0.451202	12	1.13581	-	-	-	-
P31152	w	-	w	-	0.379458	0.448374	8	1.24843	0.407467	0.41709	13	1.09953	0.437122	0.445591	10	1.11653	0.451798	0.437759	3	1.00472
Q9C0G0	w	-	w	-	0.369641	0.414349	6	1.12389	0.377062	0.420227	6	1.1091	0.393523	0.727428	2	2.13783	0.454826	0.442423	4	1.02259
Q15329	w	-	w	-	0.404418	0.451845	13	1.26102	0.381354	0.418184	7	1.10287	0.404295	0.448235	4	1.12562	0.454826	0.447225	4	1.04095
O43772	w	-	w	-	0.355115	0.483825	3	1.37642	0.398697	0.421251	11	1.11221	0.431605	0.458665	9	1.16138	0.448773	0.43653	2	1
P07498	w	-	w	-	0.379458	0.44692	8	1.24315	0.360093	0.415135	2	1.09357	0.388174	0.464445	1	1.18114	0.445752	0.440958	1	1.01698
P09603	w	-	w	-	0.399382	0.419423	12	1.14262	0.368537	0.406267	4	1.06639	0.388174	0.469967	1	1.2	0.454826	0.439446	4	1.01118
A5PLN9	w	-	w	-	0.364772	0.440773	5	1.22079	0.394336	0.415624	10	1.09506	0.437122	0.446762	10	1.12056	-	-	-	-
Q9UBL6	w	-	w	-	0.374537	0.43065	7	1.18384	0.42073	0.414878	16	1.09278	0.4482	0.451175	12	1.13572	0.454826	0.446493	4	1.03816
P55347	w	-	w	-	0.424752	0.453944	17	1.26862	0.394336	0.412419	10	1.08526	0.415159	0.451938	6	1.13833	0.454826	0.450148	4	1.05211
Q969H6	w	-	w	-	0.359929	0.704814	4	2.21721	0.385663	0.418778	8	1.10468	0.393523	0.776273	2	2.36126	0.46089	0.442958	6	1.02464
P08729	w	-	w	-	0.414549	0.416539	15	1.13198	0.394336	0.415873	10	1.09582	0.420622	0.459975	7	1.16586	0.451798	0.438766	3	1.00858
P55197	w	-	w	-	0.379458	0.45365	8	1.26756	0.377062	0.419521	6	1.10695	0.409716	0.45238	5	1.13985	0.445752	0.446874	1	1.03961
Q5VV67	w	-	w	-	0.369641	0.421988	6	1.15206	0.377062	0.419823	6	1.10787	0.409716	0.454815	5	1.1482	0.445752	0.439578	1	1.01169
Q14CN4	w	-	w	-	0.35033	0.409391	2	1.10553	0.364305	0.411551	3	1.0826	0.393523	0.446538	2	1.11979	0.445752	0.437836	1	1.00501
Q96DY7	w	-	w	-	0.359929	0.48986	4	1.39812	0.364305	0.421092	3	1.11173	0.398897	0.44606	3	1.11815	-	-	-	-
Q149N8	w	-	w	-	0.399382	0.439054	12	1.21453	0.394336	0.416422	10	1.0975	0.409716	0.458926	5	1.16227	0.457857	0.447297	5	1.04123
Q92908	w	-	w	-	0.394367	0.414124	11	1.12306	0.360093	0.413314	2	1.088	0.388174	0.448567	1	1.12676	0.445752	0.43859	1	1.00791
P53582	w	-	w	-	0.466116	0.649346	25	1.98862	0.394336	0.420121	10	1.10877	0.431605	0.456215	9	1.15299	0.445752	0.438636	1	1.00808
P49765	w	-	w	-	0.379458	0.493505	8	1.41123	0.394336	0.409971	10	1.07776	0.431605	0.444482	9	1.11272	0.448773	0.437684	2	1.00443
P12429	w	-	w	-	0.404418	0.407486	13	1.09846	0.407467	0.408955	13	1.07465	0.420622	0.46415	7	1.18014	0.46089	0.437964	6	1.0055
Q9Y5P8	w	-	w	-	0.374537	0.439333	7	1.21555	0.377062	0.418892	6	1.10503	0.398897	0.533383	3	1.416	0.451798	0.440042	3	1.01347
P78540	w	-	w	-	0.345575	0.430098	1	1.18182	0.360093	0.408746	2	1.07401	0.388174	0.447335	1	1.12253	0.445752	0.441072	1	1.01742
P16278	w	-	w	-	0.394367	0.432457	11	1.19045	0.407467	0.409517	13	1.07637	0.431605	0.474041	9	1.21389	0.454826	0.442465	4	1.02275
P78316	w	-	w	-	0.374537	0.413001	7	1.11891	0.389991	0.411347	9	1.08198	0.431605	0.446309	9	1.119	-	-	-	-
Q8N612	w	-	w	-	0.379458	0.427849	8	1.17358	0.381354	0.413812	7	1.08952	0.393523	0.705853	2	2.04734	0.457857	0.441054	5	1.01735
Q8WXI3	w	-	w	-	0.369641	0.423818	6	1.15879	0.37279	0.410858	5	1.08048	0.388174	0.457529	1	1.15749	0.454826	0.438637	4	1.00808
P15391	w	-	w	-	0.445341	0.479017	21	1.35912	0.394336	0.418398	10	1.10353	0.437122	0.44713	10	1.12182	-	-	-	-
Q9Y5Z7	w	-	w	-	0.384404	0.519629	9	1.50517	0.377062	0.418708	6	1.10447	0.404295	0.486594	4	1.25665	0.448773	0.438962	2	1.00933
Q8WXC3	w	-	w	-	0.35033	0.411037	2	1.11163	0.355902	0.413605	1	1.08889	0.388174	0.453257	1	1.14286	0.445752	0.44897	1	1.04762
Q96KS0	w	-	w	-	0.435018	0.4552	19	1.27317	0.377062	0.407049	6	1.06879	0.398897	0.459945	3	1.16576	0.451798	0.443959	3	1.02847
Q92733	w	-	k	w	0.394367	0.429079	11	1.17809	0.434107	0.409632	19	1.07672	0.453759	0.420141	13	1.02847	0.46089	0.491309	6	1.20834
Q9P0J0	w	-	k	w	0.404418	0.411332	13	1.11272	0.434107	0.417766	19	1.1016	0.464909	0.449375	15	1.12954	0.454826	0.487966	4	1.19569
P50851	w	-	k	w	0.359929	0.430705	4	1.18404	0.425178	0.42343	17	1.11884	0.464909	0.446097	15	1.11827	0.448773	0.702582	2	2.05528
P55201	w	-	k	w	0.384404	0.437319	9	1.2082	0.425178	0.419265	17	1.10617	0.4482	0.430064	12	1.06295	0.457857	0.5042	5	1.25711
Q9UK22	w	-	k	w	0.419642	0.425718	16	1.16576	0.407467	0.410925	13	1.08069	0.4482	0.435816	12	1.08285	0.448773	0.464321	2	1.10607
Q5W0Q7	w	-	k	w	0.424752	0.428882	17	1.17736	0.429637	0.410058	18	1.07803	0.470498	0.432433	16	1.07115	0.448773	0.452554	2	1.06129
Q9HCG8	w	-	k	w	0.492241	0.559921	30	1.65106	0.42073	0.413296	16	1.08795	0.453759	0.437406	13	1.08834	0.454826	0.503768	4	1.25547
Q9NZN9	w	-	k	w	0.384404	0.429745	9	1.18053	0.42073	0.413731	16	1.08928	0.453759	0.435098	13	1.08036	0.454826	0.576418	4	1.5328
Q9BX63	w	-	k	w	0.374537	0.477038	7	1.352	0.407467	0.421381	13	1.11261	0.453759	0.447412	13	1.12279	0.448773	0.730587	2	2.18598
Q6PGN9	w	-	k	w	0.374537	0.426452	7	1.16846	0.411874	0.408545	14	1.07339	0.453759	0.436747	13	1.08606	0.445752	0.458341	1	1.08333
Q9BY42	w	-	k	w	0.404418	0.410926	13	1.11122	0.416296	0.421156	15	1.11192	0.459329	0.447812	14	1.12417	0.445752	0.463086	1	1.10138
Q9BZG8	w	-	k	-	0.424752	0.52179	17	1.51295	0.407467	0.411637	13	1.08287	0.4482	0.439705	12	1.09627	0.445752	0.43751	1	1.00376
Q9Y597	w	-	k	-	0.404418	0.444545	13	1.23452	0.434107	0.428904	19	1.13545	0.481695	0.455882	18	1.15185	0.445752	0.440693	1	1.01597
Q9UHF7	w	-	k	-	0.384404	0.438509	9	1.21254	0.42073	0.406931	16	1.06843	0.464909	0.434798	15	1.07933	0.445752	0.440809	1	1.01641
Q5VZL5	w	-	k	-	0.384404	0.434456	9	1.19776	0.429637	0.409998	18	1.07785	0.453759	0.435205	13	1.08074	0.46089	0.456157	6	1.07502
P46199	w	-	k	-	0.419642	0.467479	16	1.31755	0.42073	0.413054	16	1.08721	0.470498	0.438841	16	1.09329	-	-	-	-
Q495W5	w	-	k	-	0.345575	0.414649	1	1.125	0.411874	0.394868	14	1.03119	0.4482	0.423012	12	1.03847	0.448773	0.439508	2	1.01142
Q8TCG1	w	-	k	-	0.359929	0.483754	4	1.37616	0.425178	0.409349	17	1.07586	0.476093	0.433576	17	1.07511	-	-	-	-
Q9NRR4	w	-	k	-	0.424752	0.439435	17	1.21592	0.434107	0.431818	19	1.14427	0.470498	0.465517	16	1.18481	0.457857	0.438079	5	1.00594
Q9Y320	w	-	k	-	0.384404	0.413474	9	1.12066	0.42073	0.403729	16	1.05858	0.459329	0.423452	14	1.04	0.448773	0.437265	2	1.00282
Q14207	w	-	k	-	0.409474	0.44645	14	1.24144	0.407467	0.417929	13	1.10209	0.453759	0.445951	13	1.11777	0.448773	0.442312	2	1.02216
O95202	w	-	k	-	0.379458	0.414484	8	1.12439	0.407467	0.421079	13	1.11169	0.4482	0.443576	12	1.1096	0.445752	0.448585	1	1.04615
Q9BT09	w	-	k	-	0.355115	0.474123	3	1.3415	0.416296	0.399237	15	1.04472	0.459329	0.424588	14	1.04395	0.445752	0.437208	1	1.0026
Q9GZZ8	w	-	k	-	0.355115	0.584342	3	1.7408	0.411874	0.400749	14	1.04939	0.459329	0.427172	14	1.05292	-	-	-	-
P50748	w	-	k	-	0.369641	0.54564	6	1.59912	0.403074	0.414259	12	1.09089	0.4482	0.438221	12	1.09115	0.445752	0.43653	1	1
Q8N5S9	w	-	k	-	0.419642	0.454148	16	1.26936	0.429637	0.414743	18	1.09237	0.476093	0.437226	17	1.08772	0.445752	0.437603	1	1.00412
P20020	w	-	k	-	0.389374	0.434586	10	1.19823	0.434107	0.425516	19	1.12518	0.4873	0.451754	19	1.1377	-	-	-	-
P54368	w	-	k	-	0.389374	0.463898	10	1.30462	0.429637	0.403677	18	1.05842	0.470498	0.432775	16	1.07234	0.454826	0.441131	4	1.01764
Q92990	w	-	k	-	0.414549	0.456685	15	1.27855	0.434107	0.409346	19	1.07584	0.476093	0.436817	17	1.0863	0.454826	0.447313	4	1.04129
P19087	w	-	k	-	0.355115	0.485798	3	1.38352	0.403074	0.412465	12	1.0854	0.4482	0.438373	12	1.09168	-	-	-	-
Q6WKZ4	w	-	k	-	0.379458	0.448935	8	1.25046	0.429637	0.425133	18	1.12401	0.481695	0.449539	18	1.1301	0.448773	0.438787	2	1.00866
Q5T160	w	-	k	-	0.460909	0.511523	24	1.476	0.42073	0.399053	16	1.04415	0.470498	0.428395	16	1.05716	-	-	-	-
P25067	w	-	k	-	0.374537	0.420217	7	1.14554	0.407467	0.40284	13	1.05584	0.4482	0.428696	12	1.05821	0.445752	0.438392	1	1.00714
Q9H2D1	w	-	k	-	0.345575	0.411817	1	1.11452	0.416296	0.40175	15	1.05248	0.464909	0.429335	15	1.06042	-	-	-	-
O14656	w	-	k	-	0.435018	0.445874	19	1.23935	0.407467	0.403482	13	1.05782	0.4482	0.43091	12	1.06588	0.448773	0.440059	2	1.01353
O15269	w	-	k	-	0.45052	0.462966	22	1.30126	0.416296	0.412146	15	1.08443	0.464909	0.436417	15	1.08492	-	-	-	-
Q6ZMQ8	w	-	k	-	0.364772	0.450814	5	1.25728	0.429637	0.40794	18	1.07153	0.481695	0.436709	18	1.08593	-	-	-	-
O95297	w	-	k	-	0.355115	0.494406	3	1.41446	0.425178	0.400421	17	1.04838	0.453759	0.430256	13	1.06361	0.454826	0.442976	4	1.02471
Q5T3I0	w	-	k	-	0.35033	0.452455	2	1.26323	0.416296	0.420136	15	1.10882	0.453759	0.451778	13	1.13778	0.448773	0.438766	2	1.00858
P49454	w	-	k	-	0.389374	0.410857	10	1.11097	0.425178	0.419465	17	1.10677	0.470498	0.446234	16	1.11875	0.445752	0.446874	1	1.03961
Q9Y466	w	-	k	-	0.429878	0.474394	18	1.34247	0.411874	0.41139	14	1.08211	0.459329	0.435752	14	1.08263	-	-	-	-
Q7Z7A3	w	-	k	-	0.369641	0.464506	6	1.30682	0.407467	0.391286	13	1.02005	0.453759	0.418956	13	1.02434	-	-	-	-
P19623	w	-	k	-	0.487008	0.532015	29	1.54983	0.42073	0.410604	16	1.0797	0.459329	0.443476	14	1.10926	0.451798	0.438106	3	1.00605
Q9Y314	w	-	k	-	0.384404	0.433659	9	1.19485	0.416296	0.414996	15	1.09314	0.464909	0.436451	15	1.08504	-	-	-	-
Q9BXK1	w	-	k	-	0.359929	0.452096	4	1.26193	0.434107	0.408513	19	1.07329	0.4873	0.434695	19	1.07897	-	-	-	-
P13224	w	-	k	-	0.384404	0.456276	9	1.27707	0.407467	0.400887	13	1.04982	0.4482	0.422722	12	1.03746	0.445752	0.445854	1	1.03571
Q96Q89	w	-	k	-	0.379458	0.411543	8	1.11351	0.425178	0.40505	17	1.06265	0.476093	0.434442	17	1.0781	-	-	-	-
Q8WWQ0	w	-	k	-	0.364772	0.421317	5	1.14959	0.429637	0.422207	18	1.11512	0.459329	0.455238	14	1.14964	0.454826	0.438826	4	1.00881
Q969Z0	w	-	k	-	0.369641	0.425925	6	1.16652	0.434107	0.401304	19	1.0511	0.459329	0.425356	14	1.04662	0.457857	0.439411	5	1.01105
Q96EV2	w	-	k	-	0.394367	0.412223	11	1.11603	0.407467	0.417468	13	1.10069	0.4482	0.443391	12	1.10897	0.445752	0.437807	1	1.0049
Q9NSC2	w	-	k	-	0.379458	0.519143	8	1.50342	0.403074	0.406075	12	1.0658	0.4482	0.431119	12	1.0666	-	-	-	-
Q9NP72	w	-	k	-	0.389374	0.412689	10	1.11775	0.416296	0.393797	15	1.02786	0.4482	0.419019	12	1.02456	0.451798	0.440336	3	1.01459
Q6PGQ7	w	-	k	-	0.384404	0.413742	9	1.12165	0.411874	0.409747	14	1.07708	0.4482	0.43924	12	1.09466	0.448773	0.447082	2	1.04041
Q96SU4	w	-	k	-	0.399382	0.410853	12	1.11095	0.434107	0.42938	19	1.13689	0.4873	0.457125	19	1.15611	-	-	-	-
O43709	w	-	k	-	0.409474	0.42265	14	1.15449	0.434107	0.410357	19	1.07894	0.464909	0.439085	15	1.09413	0.454826	0.440652	4	1.01581
Q7Z7L7	w	-	k	-	0.364772	0.480128	5	1.36312	0.425178	0.400347	17	1.04815	0.476093	0.425674	17	1.04772	-	-	-	-
Q9BYC5	w	-	k	-	0.355115	0.420483	3	1.14652	0.411874	0.41386	14	1.08967	0.459329	0.439844	14	1.09675	-	-	-	-
Q15126	w	-	k	-	0.389374	0.409522	10	1.10602	0.42073	0.399937	16	1.04688	0.470498	0.428555	16	1.05772	-	-	-	-
Q6PJG6	w	-	k	-	0.359929	0.536134	4	1.56471	0.403074	0.4	12	1.04707	0.4482	0.425934	12	1.04862	0.445752	0.441568	1	1.01932
P19484	w	-	k	-	0.369641	0.459581	6	1.28902	0.407467	0.407326	13	1.06965	0.453759	0.430053	13	1.06291	-	-	-	-
Q9H792	w	-	k	-	0.364772	0.473736	5	1.3401	0.403074	0.420737	12	1.11065	0.4482	0.434697	12	1.07898	-	-	-	-
Q66K64	w	-	k	-	0.359929	0.723328	4	2.29877	0.425178	0.40603	17	1.06566	0.476093	0.436379	17	1.08479	-	-	-	-
O94955	w	-	-	w	0.379458	0.443236	8	1.22976	0.394336	0.406935	10	1.06844	0.415159	0.414977	6	1.01044	0.454826	0.542614	4	1.40289
Q8NI17	w	-	-	w	0.35033	0.720672	2	2.28687	0.355902	0.403959	1	1.05929	-	-	-	-	0.445752	0.462723	1	1.1
O43283	w	-	-	w	0.384404	0.418467	9	1.13909	0.364305	0.413611	3	1.08891	-	-	-	-	0.451798	0.454942	3	1.07039
Q9H477	w	-	-	w	0.35033	0.670412	2	2.07306	0.381354	0.408615	7	1.0736	0.409716	0.41775	5	1.02013	0.448773	0.702189	2	2.0535
P50747	w	-	-	w	0.394367	0.502778	11	1.44456	0.368537	0.404168	4	1.05993	0.388174	0.432513	1	1.07143	0.451798	0.466529	3	1.11446
Q9NTJ4	w	-	-	w	0.424752	0.637303	17	1.94141	0.381354	0.41686	7	1.09883	0.404295	0.422077	4	1.03521	0.451798	0.536339	3	1.37899
P11684	w	-	-	w	0.364772	0.421786	5	1.15131	0.355902	0.406028	1	1.06566	-	-	-	-	0.445752	0.452215	1	1.06
Q9Y2Z2	w	-	-	w	0.409474	0.485568	14	1.38269	0.389991	0.398787	9	1.04333	0.420622	0.415351	7	1.01175	0.448773	0.697382	2	2.03182
P07476	w	-	-	w	0.379458	0.571625	8	1.69391	0.403074	0.408246	12	1.07247	0.437122	0.422779	10	1.03766	0.448773	0.702189	2	2.0535
Q5VT25	w	-	-	w	0.409474	0.412903	14	1.11854	0.416296	0.407747	15	1.07094	0.442654	0.423123	11	1.03885	0.454826	0.493491	4	1.2166
O95407	w	-	-	w	0.364772	0.407657	5	1.09909	0.381354	0.41572	7	1.09535	0.404295	0.426319	4	1.04996	0.46089	0.460991	6	1.09342
Q11203	w	-	-	w	0.369641	0.442788	6	1.22813	0.37279	0.421405	5	1.11268	-	-	-	-	0.457857	0.46559	5	1.11089
O00212	w	-	-	w	0.399382	0.412561	12	1.11728	0.425178	0.412781	17	1.08637	0.431605	0.42355	9	1.04034	0.466964	0.498166	8	1.23428
P35575	w	-	-	w	0.364772	0.440311	5	1.21911	0.368537	0.403649	4	1.05833	-	-	-	-	0.454826	0.467111	4	1.11667
P51956	w	-	-	w	0.374537	0.430374	7	1.18283	0.37279	0.392367	5	1.02342	0.393523	0.419996	2	1.02797	0.451798	0.453964	3	1.06667
P28698	w	-	-	w	0.394367	0.441623	11	1.22389	0.360093	0.400003	2	1.04708	0.388174	0.411993	1	1	0.445752	0.456276	1	1.07547
O95696	w	-	-	w	0.394367	0.427075	11	1.17074	0.398697	0.421302	11	1.11237	0.420622	0.439559	7	1.09576	0.454826	0.487256	4	1.19301
P08700	w	-	-	w	0.379458	0.458425	8	1.28484	0.360093	0.410842	2	1.08043	0.393523	0.439406	2	1.09524	0.448773	0.459785	2	1.08883
Q15361	w	-	-	w	0.369641	0.440325	6	1.21916	0.398697	0.410711	11	1.08003	0.426105	0.441191	8	1.10139	0.451798	0.465492	3	1.11052
Q9Y421	w	-	-	w	0.355115	0.425092	3	1.16347	0.368537	0.399471	4	1.04544	0.393523	0.422858	2	1.03793	0.448773	0.460332	2	1.09091
O43909	w	-	-	w	0.384404	0.482565	9	1.37189	0.416296	0.418426	15	1.10361	0.426105	0.413689	8	1.00594	0.463926	0.478559	7	1.16008
O76095	w	-	-	w	0.379458	0.415723	8	1.12897	0.364305	0.395271	3	1.03244	-	-	-	-	0.451798	0.45777	3	1.08116
Q8WUM9	w	-	-	w	0.355115	0.417838	3	1.13677	0.37279	0.414263	5	1.0909	0.393523	0.421401	2	1.03286	0.451798	0.459189	3	1.08656
Q969L4	w	-	-	w	0.399382	0.505868	12	1.45566	0.368537	0.397432	4	1.03913	0.398897	0.431643	3	1.06842	0.445752	0.459743	1	1.08867
O76039	w	-	-	w	0.384404	0.40881	9	1.10337	0.416296	0.410846	15	1.08044	0.442654	0.432907	11	1.07279	0.454826	0.532267	4	1.3635
Q2NKX8	w	-	-	w	0.379458	0.425933	8	1.16655	0.411874	0.411668	14	1.08296	0.442654	0.432406	11	1.07106	0.451798	0.53026	3	1.35587
P05546	w	-	-	w	0.374537	0.414468	7	1.12433	0.360093	0.395139	2	1.03203	0.388174	0.413796	1	1.00631	0.445752	0.45105	1	1.05556
P35790	w	-	-	w	0.374537	0.423476	7	1.15753	0.360093	0.402049	2	1.0534	-	-	-	-	0.448773	0.454388	2	1.06828
Q9GZU3	w	-	-	w	0.35033	0.426721	2	1.16944	0.377062	0.404372	6	1.06056	0.404295	0.413909	4	1.00671	0.448773	0.480299	2	1.16667
Q8IZS5	w	-	-	w	0.355115	0.496597	3	1.42234	0.377062	0.418494	6	1.10382	-	-	-	-	0.46089	0.46315	6	1.10162
Q9HD89	w	-	-	w	0.345575	0.412801	1	1.11816	0.355902	0.400025	1	1.04715	-	-	-	-	0.445752	0.451255	1	1.05634
Q9BVN2	w	-	-	w	0.389374	0.427101	10	1.17084	0.394336	0.409829	10	1.07733	0.404295	0.441162	4	1.10129	0.46089	0.461258	6	1.09443
Q13356	w	-	-	w	0.364772	0.427616	5	1.17273	0.407467	0.406241	13	1.06631	0.437122	0.4276	10	1.0544	0.451798	0.456378	3	1.07586
Q5VST9	w	-	-	w	0.374537	0.455701	7	1.27498	0.398697	0.414159	11	1.09058	0.437122	0.430385	10	1.06406	0.451798	0.536315	3	1.37889
P48436	w	-	-	w	0.419642	0.436871	16	1.20657	0.360093	0.402826	2	1.0558	0.388174	0.431167	1	1.06677	0.445752	0.511758	1	1.28571
P80188	w	-	-	w	0.379458	0.426597	8	1.16899	0.385663	0.395124	8	1.03198	0.415159	0.421916	6	1.03465	0.448773	0.452637	2	1.06161
O00458	w	-	-	w	0.379458	0.479643	8	1.36137	0.37279	0.408887	5	1.07444	0.404295	0.436984	4	1.08688	0.445752	0.472968	1	1.13889
Q9Y5R4	w	-	-	w	0.345575	0.407901	1	1.1	0.364305	0.403316	3	1.05731	0.388174	0.411993	1	1	0.448773	0.455993	2	1.0744
P07225	w	-	-	w	0.394367	0.420433	11	1.14634	0.37279	0.407497	5	1.07017	0.398897	0.413213	3	1.00427	0.448773	0.489879	2	1.20293
O95150	w	-	-	w	0.35033	0.419919	2	1.14444	0.355902	0.400176	1	1.04762	0.388174	0.411993	1	1	0.445752	0.453964	1	1.06667
Q8WXG6	w	-	-	w	0.389374	0.423046	10	1.15595	0.398697	0.409503	11	1.07633	0.415159	0.415805	6	1.01334	0.457857	0.468164	5	1.12066
P47710	w	-	-	w	0.419642	0.429941	16	1.18125	0.355902	0.403403	1	1.05758	-	-	-	-	0.445752	0.457352	1	1.07957
Q9Y234	w	-	-	w	0.429878	0.433182	18	1.1931	0.385663	0.409732	8	1.07703	0.415159	0.438836	6	1.09327	0.448773	0.467111	2	1.11667
Q92879	w	-	-	w	0.399382	0.433744	12	1.19515	0.416296	0.413989	15	1.09007	0.437122	0.429528	10	1.06109	0.457857	0.485012	5	1.18451
Q14896	w	-	-	w	0.394367	0.419169	11	1.14168	0.360093	0.404258	2	1.06021	0.388174	0.425619	1	1.04753	0.445752	0.454788	1	1.0698
P07288	w	-	-	w	0.409474	0.414709	14	1.12522	0.377062	0.408342	6	1.07277	0.415159	0.432997	6	1.0731	0.445752	0.455214	1	1.07143
Q9Y600	w	-	-	k	0.399382	0.411556	12	1.11355	0.398697	0.409367	11	1.07591	-	-	-	-	0.476089	0.444938	11	1.03221
Q02446	w	-	-	k	0.369641	0.532301	6	1.55086	0.411874	0.405184	14	1.06306	-	-	-	-	0.485227	0.452164	14	1.0598
P21964	w	-	-	k	0.374537	0.408742	7	1.10312	0.434107	0.399224	19	1.04468	0.442654	0.418616	11	1.02315	0.466964	0.448595	8	1.04618
Q9Y2R2	w	-	-	k	0.445341	0.467385	21	1.31721	0.389991	0.415983	9	1.09616	0.388174	0.4321	1	1.07	0.470004	0.451649	9	1.05784
Q9H1K1	w	-	-	k	0.424752	0.479129	17	1.35952	0.42073	0.410319	16	1.07883	0.398897	0.439067	3	1.09407	0.48218	0.4569	13	1.07785
O75971	w	-	-	k	0.379458	0.43328	8	1.19346	0.403074	0.417312	12	1.10021	0.388174	0.442862	1	1.10714	0.476089	0.460276	11	1.0907
P78324	w	-	-	k	0.389374	0.437915	10	1.21038	0.394336	0.396339	10	1.03575	0.388174	0.411993	1	1	0.470004	0.442273	9	1.02202
O43248	w	-	-	k	0.394367	0.41816	11	1.13796	0.407467	0.418772	13	1.10466	-	-	-	-	0.48218	0.446705	13	1.03897
Q7Z4I7	w	-	-	k	0.359929	0.513064	4	1.48154	0.407467	0.418184	13	1.10287	0.393523	0.419109	2	1.02487	0.479134	0.466019	12	1.11252
O76061	w	-	-	k	0.409474	0.41018	14	1.10846	0.411874	0.405073	14	1.06272	0.393523	0.413504	2	1.00529	0.479134	0.444568	12	1.0308
Q86UV6	w	-	-	k	0.399382	0.42895	12	1.17761	0.403074	0.419532	12	1.10698	0.398897	0.432347	3	1.07085	0.470004	0.468991	9	1.1238
Q9UQR1	w	-	-	k	0.409474	0.46857	14	1.32148	0.411874	0.405517	14	1.06408	0.404295	0.434252	4	1.07744	0.473046	0.46048	10	1.09147
O00482	w	-	-	k	0.384404	0.469168	9	1.32364	0.434107	0.413994	19	1.09008	0.398897	0.435887	3	1.08309	0.497419	0.449505	18	1.04966
P35590	w	-	-	k	0.409474	0.444881	14	1.23574	0.385663	0.405785	8	1.06491	-	-	-	-	0.466964	0.450817	8	1.05467
Q8TCX5	w	-	-	k	0.389374	0.411689	10	1.11405	0.385663	0.392223	8	1.02297	-	-	-	-	0.466964	0.441693	8	1.01979
P84101	w	-	-	k	0.404418	0.411182	13	1.11217	0.42073	0.415207	16	1.09379	-	-	-	-	0.491322	0.457794	16	1.08125
Q9P1W9	w	-	-	k	0.404418	0.436105	13	1.20378	0.429637	0.424575	18	1.12232	0.426105	0.431181	8	1.06682	0.473046	0.468655	10	1.12253
Q9UKW6	w	-	-	k	0.374537	0.409675	7	1.10658	0.394336	0.413845	10	1.08962	-	-	-	-	0.473046	0.472495	10	1.1371
Q9UI36	w	-	-	k	0.404418	0.479016	13	1.35911	0.42073	0.420793	16	1.11082	0.420622	0.435897	7	1.08313	0.470004	0.454459	9	1.06855
P15918	w	-	-	k	0.384404	0.447313	9	1.24457	0.42073	0.419615	16	1.10723	0.398897	0.424325	3	1.04303	0.485227	0.453318	14	1.0642
Q9P2W1	w	-	-	k	0.369641	0.422745	6	1.15484	0.429637	0.401099	18	1.05047	0.388174	0.411993	1	1	0.494371	0.441646	17	1.01961
Q8IVW4	w	-	-	k	0.359929	0.446229	4	1.24064	0.434107	0.401964	19	1.05314	0.398897	0.430162	3	1.06329	0.491322	0.445608	16	1.03477
Q7Z4N8	w	-	-	k	0.35033	0.703367	2	2.21096	0.394336	0.404021	10	1.05948	-	-	-	-	0.473046	0.447791	10	1.04311
Q04725	w	-	-	k	0.369641	0.482753	6	1.37256	0.389991	0.387992	9	1.00979	-	-	-	-	0.470004	0.437919	9	1.00533
Q96CD2	w	-	-	k	0.399382	0.417169	12	1.1343	0.389991	0.413015	9	1.08708	-	-	-	-	0.470004	0.446265	9	1.03729
Q8IVL1	w	-	-	k	0.364772	0.428434	5	1.17572	0.389991	0.421236	9	1.11217	-	-	-	-	0.470004	0.448595	9	1.04618
Q08499	w	-	-	k	0.409474	0.443789	14	1.23177	0.425178	0.40368	17	1.05843	0.426105	0.437657	8	1.0892	0.476089	0.445294	11	1.03357
F6WZH4	w	-	-	-	0.355115	0.43507	3	1.2	-	-	-	-	-	-	-	-	-	-	-	-
Q7L266	w	-	-	-	0.369641	0.473311	6	1.33857	0.377062	0.419162	6	1.10585	0.388174	0.436211	1	1.08421	0.457857	0.440432	5	1.01496
Q9UQ07	w	-	-	-	0.369641	0.412686	6	1.11774	0.394336	0.400398	10	1.04831	0.426105	0.431961	8	1.06952	0.448773	0.438837	2	1.00885
Q9UJ78	w	-	-	-	0.369641	0.465577	6	1.31068	0.381354	0.399531	7	1.04563	0.398897	0.425247	3	1.04624	0.454826	0.445718	4	1.03519
P21452	w	-	-	-	0.364772	0.569441	5	1.68589	0.355902	0.384861	1	1	0.388174	0.411993	1	1	-	-	-	-
F2Z2J1	w	-	-	-	0.394367	0.467929	11	1.31917	-	-	-	-	-	-	-	-	-	-	-	-
Q8WYB5	w	-	-	-	0.384404	0.407112	9	1.09707	0.360093	0.391714	2	1.02139	0.388174	0.414873	1	1.01008	0.445752	0.440831	1	1.01649
Q9NRH2	w	-	-	-	0.369641	0.450362	6	1.25564	0.360093	0.397327	2	1.03881	0.393523	0.429763	2	1.0619	-	-	-	-
P41218	w	-	-	-	0.404418	0.416904	13	1.13333	0.377062	0.389106	6	1.01326	-	-	-	-	0.46089	0.438473	6	1.00746
Q92521	w	-	-	-	0.369641	0.6805	6	2.11445	0.355902	0.389703	1	1.01512	0.388174	0.41589	1	1.01364	-	-	-	-
Q96QT4	w	-	-	-	0.394367	0.435232	11	1.20059	0.377062	0.416882	6	1.0989	0.415159	0.44059	6	1.09932	-	-	-	-
P35070	w	-	-	-	0.364772	0.482774	5	1.37264	0.360093	0.397391	2	1.03901	-	-	-	-	0.448773	0.437794	2	1.00485
P49789	w	-	-	-	0.389374	0.427528	10	1.1724	0.364305	0.402897	3	1.05602	-	-	-	-	0.451798	0.438775	3	1.00861
O00501	w	-	-	-	0.35033	0.694381	2	2.17256	-	-	-	-	-	-	-	-	-	-	-	-
P08034	w	-	-	-	0.379458	0.432846	8	1.19187	-	-	-	-	-	-	-	-	-	-	-	-
Q8TE68	w	-	-	-	0.389374	0.425384	10	1.16454	0.360093	0.39651	2	1.03628	0.388174	0.422905	1	1.0381	0.448773	0.437155	2	1.0024
Q9Y4F4	w	-	-	-	0.355115	0.482786	3	1.37268	0.360093	0.403689	2	1.05846	0.393523	0.442704	2	1.1066	-	-	-	-
Q9UGC7	w	-	-	-	0.364772	0.422554	5	1.15414	0.368537	0.406744	4	1.06786	0.404295	0.433387	4	1.07445	-	-	-	-
Q8IZJ1	w	-	-	-	0.364772	0.419719	5	1.1437	0.364305	0.395527	3	1.03323	0.398897	0.42138	3	1.03279	-	-	-	-
Q96MT3	w	-	-	-	0.369641	0.446529	6	1.24173	0.364305	0.397333	3	1.03883	0.388174	0.42142	1	1.03293	0.448773	0.444317	2	1.02984
Q9UNE0	w	-	-	-	0.404418	0.480823	13	1.36562	0.360093	0.406746	2	1.06786	0.393523	0.415478	2	1.0122	-	-	-	-
O95755	w	-	-	-	0.35033	0.410147	2	1.10833	-	-	-	-	-	-	-	-	-	-	-	-
Q9H2K8	w	-	-	-	0.374537	0.456632	7	1.27836	0.360093	0.392866	2	1.02497	0.388174	0.421719	1	1.03397	0.445752	0.437603	1	1.00412
Q9UJ98	w	-	-	-	0.355115	0.493172	3	1.41003	-	-	-	-	-	-	-	-	-	-	-	-
P21453	w	-	-	-	0.404418	0.422529	13	1.15405	0.355902	0.4018	1	1.05263	-	-	-	-	0.445752	0.43653	1	1
P35626	w	-	-	-	0.384404	0.450909	9	1.25762	0.355902	0.398789	1	1.04333	0.388174	0.422905	1	1.0381	-	-	-	-
P35625	w	-	-	-	0.404418	0.407363	13	1.098	0.389991	0.386503	9	1.00514	0.426105	0.412866	8	1.00306	0.448773	0.43653	2	1
P17483	w	-	-	-	0.379458	0.469728	8	1.32566	-	-	-	-	-	-	-	-	-	-	-	-
O75185	w	-	-	-	0.345575	0.415264	1	1.12727	-	-	-	-	-	-	-	-	-	-	-	-
Q99680	w	-	-	-	0.355115	0.410659	3	1.11023	0.364305	0.399169	3	1.04451	-	-	-	-	0.451798	0.44453	3	1.03065
Q8N159	w	-	-	-	0.471331	0.507991	26	1.4633	0.355902	0.384861	1	1	-	-	-	-	0.445752	0.43653	1	1
Q96BR1	w	-	-	-	0.379458	0.422378	8	1.15349	0.364305	0.388209	3	1.01047	-	-	-	-	0.451798	0.437358	3	1.00318
Q9UJT1	w	-	-	-	0.35033	0.407481	2	1.09844	0.355902	0.386162	1	1.00407	0.388174	0.412925	1	1.00326	-	-	-	-
Q9UJT0	w	-	-	-	0.355115	0.508125	3	1.46378	0.355902	0.386162	1	1.00407	0.388174	0.412925	1	1.00326	-	-	-	-
P52803	w	-	-	-	0.404418	0.419686	13	1.14358	0.37279	0.390541	5	1.01773	0.393523	0.413311	2	1.00462	0.457857	0.439302	5	1.01063
D6RER2	w	-	-	-	0.355115	0.521891	3	1.51332	-	-	-	-	-	-	-	-	-	-	-	-
Q6IQ32	w	-	-	-	0.369641	0.450631	6	1.25662	0.364305	0.390609	3	1.01795	0.393523	0.414143	2	1.00753	0.445752	0.446477	1	1.0381
P56696	w	-	-	-	0.369641	0.495933	6	1.41995	0.355902	0.398296	1	1.04181	-	-	-	-	0.445752	0.437316	1	1.00302
Q92754	w	-	-	-	0.424752	0.460064	17	1.29077	0.377062	0.397991	6	1.04086	-	-	-	-	0.46089	0.445167	6	1.03309
Q86WX3	w	-	-	-	0.359929	0.411199	4	1.11223	0.377062	0.402036	6	1.05336	0.404295	0.431467	4	1.06781	0.448773	0.441299	2	1.01829
Q96JJ3	w	-	-	-	0.355115	0.486023	3	1.38432	0.37279	0.397506	5	1.03936	0.409716	0.42744	5	1.05385	-	-	-	-
Q96JJ7	w	-	-	-	0.364772	0.421317	5	1.14959	0.368537	0.395978	4	1.03463	0.398897	0.424355	3	1.04314	0.445752	0.439547	1	1.01157
Q9GZR1	w	-	-	-	0.394367	0.443745	11	1.23161	0.364305	0.396924	3	1.03756	0.398897	0.423711	3	1.0409	-	-	-	-
Q9H2M2	w	-	-	-	0.345575	0.478622	1	1.3577	-	-	-	-	-	-	-	-	-	-	-	-
Q96AQ7	w	-	-	-	0.355115	0.488231	3	1.39226	-	-	-	-	-	-	-	-	-	-	-	-
Q9Y623	w	-	-	-	0.359929	0.414613	4	1.12487	0.403074	0.402786	12	1.05567	0.442654	0.433975	11	1.07648	0.445752	0.439578	1	1.01169
O15296	w	-	-	-	0.355115	0.499419	3	1.43248	0.355902	0.400008	1	1.0471	0.388174	0.426729	1	1.05138	-	-	-	-
B0ZBF6	w	-	-	-	0.409474	0.436718	14	1.20601	-	-	-	-	-	-	-	-	-	-	-	-
O76080	w	-	-	-	0.409474	0.448842	14	1.25013	0.37279	0.413537	5	1.08868	0.409716	0.437979	5	1.09031	-	-	-	-
Q96RQ1	w	-	-	-	0.35033	0.421326	2	1.14962	0.381354	0.405432	7	1.06382	0.420622	0.430436	7	1.06424	-	-	-	-
Q9NZI6	w	-	-	-	0.359929	0.445718	4	1.23878	0.360093	0.401839	2	1.05275	0.388174	0.423556	1	1.04036	0.445752	0.43653	1	1
P51151	w	-	-	-	0.399382	0.407673	12	1.09915	0.381354	0.415233	7	1.09387	0.420622	0.427851	7	1.05528	0.445752	0.43653	1	1
Q9Y2P8	w	-	-	-	0.523629	0.646433	36	1.97713	0.37279	0.395281	5	1.03247	0.409716	0.425003	5	1.04539	-	-	-	-
Q9Y2P5	w	-	-	-	0.345575	0.416906	1	1.13333	0.355902	0.404265	1	1.06023	-	-	-	-	0.445752	0.439467	1	1.01127
Q9UMX9	w	-	-	-	0.345575	0.454684	1	1.2713	0.355902	0.384861	1	1	0.388174	0.411993	1	1	-	-	-	-
P05204	w	-	-	-	0.419642	0.421557	16	1.15047	0.360093	0.396457	2	1.03611	-	-	-	-	0.448773	0.440245	2	1.01425
O00548	w	-	-	-	0.414549	0.4282	15	1.17487	0.364305	0.389487	3	1.01445	0.398897	0.416811	3	1.01685	-	-	-	-
Q8TCG2	w	-	-	-	0.364772	0.508895	5	1.46655	0.377062	0.389704	6	1.01513	0.409716	0.415267	5	1.01146	0.445752	0.438585	1	1.00788
Q9P1Z3	w	-	-	-	0.35033	0.872927	2	3.16667	-	-	-	-	-	-	-	-	-	-	-	-
O75027	w	-	-	-	0.394367	0.449587	11	1.25283	0.355902	0.38912	1	1.01331	0.388174	0.415607	1	1.01265	-	-	-	-
Q9HCU5	w	-	-	-	0.374537	0.488477	7	1.39315	0.403074	0.402935	12	1.05613	0.426105	0.419776	8	1.0272	0.454826	0.439019	4	1.00955
Q13402	w	-	-	-	0.414549	0.424819	15	1.16246	0.355902	0.418804	1	1.10476	0.388174	0.439406	1	1.09524	-	-	-	-
O00222	w	-	-	-	0.359929	0.441994	4	1.22524	-	-	-	-	-	-	-	-	-	-	-	-
Q9UIF7	w	-	-	-	0.369641	0.523246	6	1.5182	0.37279	0.396698	5	1.03686	0.398897	0.426242	3	1.04969	0.448773	0.443404	2	1.02635
P51817	w	-	-	-	0.379458	0.419475	8	1.14281	0.377062	0.394545	6	1.03018	0.393523	0.428599	2	1.05787	0.454826	0.438351	4	1.00699
O14495	w	-	-	-	0.364772	0.453943	5	1.26862	-	-	-	-	-	-	-	-	-	-	-	-
Q9NRR8	w	-	-	-	0.364772	0.422602	5	1.15432	0.355902	0.391396	1	1.0204	-	-	-	-	0.445752	0.438998	1	1.00947
Q8TEB7	w	-	-	-	0.394367	0.417009	11	1.13371	0.368537	0.391528	4	1.02081	-	-	-	-	0.454826	0.438824	4	1.0088
P36508	w	-	-	-	0.374537	0.489001	7	1.39503	0.364305	0.399551	3	1.04569	0.393523	0.429999	2	1.06272	0.448773	0.4463	2	1.03742
Q16322	w	-	-	-	0.345575	0.418587	1	1.13953	-	-	-	-	-	-	-	-	-	-	-	-
A8MVV6	w	-	-	-	0.374537	0.572659	7	1.6977	-	-	-	-	-	-	-	-	-	-	-	-
Q03167	w	-	-	-	0.424752	0.499631	17	1.43325	0.398697	0.390856	11	1.01872	0.437122	0.417424	10	1.01899	0.448773	0.437055	2	1.00202
P34903	w	-	-	-	0.364772	0.413986	5	1.12255	0.364305	0.391843	3	1.02179	-	-	-	-	0.451798	0.441255	3	1.01812
Q9ULB5	w	-	-	-	0.369641	0.540804	6	1.5816	0.355902	0.384861	1	1	-	-	-	-	0.445752	0.43653	1	1
P17752	w	-	-	-	0.359929	0.481907	4	1.36952	-	-	-	-	-	-	-	-	-	-	-	-
Q9BVE2	w	-	-	-	0.399382	0.429369	12	1.17915	-	-	-	-	-	-	-	-	-	-	-	-
Q9H3Z4	w	-	-	-	0.374537	0.449457	7	1.25236	0.368537	0.403183	4	1.0569	0.404295	0.43106	4	1.0664	-	-	-	-
Q9GZV9	w	-	-	-	0.379458	0.429895	8	1.18108	-	-	-	-	-	-	-	-	-	-	-	-
Q9GZV1	w	-	-	-	0.374537	0.441799	7	1.22453	0.364305	0.390545	3	1.01775	-	-	-	-	0.451798	0.439355	3	1.01084
Q13429	w	-	-	-	0.384404	0.434737	9	1.19878	-	-	-	-	-	-	-	-	-	-	-	-
P63267	w	-	-	-	0.389374	0.421843	10	1.15153	0.355902	0.392668	1	1.02435	0.388174	0.418952	1	1.02432	-	-	-	-
P12107	w	-	-	-	0.369641	0.499977	6	1.43449	-	-	-	-	-	-	-	-	-	-	-	-
P29376	w	-	-	-	0.384404	0.488777	9	1.39423	0.355902	0.398815	1	1.04341	0.388174	0.441969	1	1.10407	-	-	-	-
Q14146	w	-	-	-	0.364772	0.474596	5	1.3432	0.37279	0.411336	5	1.08195	0.409716	0.436087	5	1.08378	-	-	-	-
O60462	w	-	-	-	0.379458	0.484321	8	1.3782	0.377062	0.412949	6	1.08688	0.415159	0.436786	6	1.0862	-	-	-	-
P28356	w	-	-	-	0.379458	0.427808	8	1.17343	0.37279	0.388432	5	1.01116	-	-	-	-	0.457857	0.436964	5	1.00167
O75251	w	-	-	-	0.440173	0.448363	20	1.24839	0.360093	0.409691	2	1.0769	-	-	-	-	0.448773	0.441774	2	1.02011
Q9H4X1	w	-	-	-	0.364772	0.475464	5	1.34633	0.37279	0.398442	5	1.04226	0.404295	0.424144	4	1.0424	0.445752	0.444401	1	1.03016
Q9H299	w	-	-	-	0.369641	0.427931	6	1.17388	0.364305	0.405378	3	1.06366	0.398897	0.427551	3	1.05424	-	-	-	-
P22004	w	-	-	-	0.424752	0.436626	17	1.20568	-	-	-	-	-	-	-	-	-	-	-	-
P26715	w	-	-	-	0.369641	0.468909	6	1.3227	0.368537	0.39256	4	1.02402	0.388174	0.411993	1	1	0.454826	0.440628	4	1.01572
Q9UL17	w	-	-	-	0.369641	0.452402	6	1.26304	0.364305	0.398898	3	1.04367	-	-	-	-	0.451798	0.441334	3	1.01842
Q8NCB2	w	-	-	-	0.369641	0.480982	6	1.36619	0.385663	0.390399	8	1.01729	0.415159	0.415911	6	1.01371	0.448773	0.440966	2	1.01701
J3KPN7	w	-	-	-	0.359929	0.739821	4	2.3743	-	-	-	-	-	-	-	-	-	-	-	-
O60895	w	-	-	-	0.364772	0.444297	5	1.23362	0.355902	0.384861	1	1	0.388174	0.411993	1	1	0.445752	0.43653	1	1
B0QYN7	w	-	-	-	0.359929	0.443816	4	1.23187	-	-	-	-	-	-	-	-	-	-	-	-
Q5TZA2	w	-	-	-	0.374537	0.407609	7	1.09892	0.381354	0.40031	7	1.04803	0.415159	0.427397	6	1.0537	0.445752	0.43653	1	1
O95995	w	-	-	-	0.355115	0.488046	3	1.3916	0.368537	0.390703	4	1.01824	0.404295	0.416852	4	1.017	-	-	-	-
Q9GZT4	w	-	-	-	0.559995	0.609685	43	1.83556	0.360093	0.388944	2	1.01276	0.388174	0.411993	1	1	0.445752	0.438585	1	1.00788
Q8IWV2	w	-	-	-	0.355115	0.483977	3	1.37697	0.355902	0.396654	1	1.03673	0.388174	0.423385	1	1.03976	-	-	-	-
Q99437	w	-	-	-	0.440173	0.484957	20	1.38049	0.368537	0.396963	4	1.03768	-	-	-	-	0.454826	0.445255	4	1.03342
P48637	w	-	-	-	0.466116	0.478846	25	1.3585	0.355902	0.391894	1	1.02195	-	-	-	-	0.445752	0.437765	1	1.00474
P21128	w	-	-	-	0.345575	0.480304	1	1.36375	-	-	-	-	-	-	-	-	-	-	-	-
A8MTK3	w	-	-	-	0.35033	0.66941	2	2.06899	-	-	-	-	-	-	-	-	-	-	-	-
P27815	w	-	-	-	0.389374	0.412399	10	1.11668	0.355902	0.384861	1	1	0.388174	0.411993	1	1	-	-	-	-
Q9UJA2	w	-	-	-	0.394367	0.436438	11	1.20499	-	-	-	-	-	-	-	-	-	-	-	-
Q9UJA3	w	-	-	-	0.379458	0.60115	8	1.80342	0.368537	0.395367	4	1.03273	0.404295	0.421223	4	1.03224	-	-	-	-
P78383	w	-	-	-	0.35033	0.422917	2	1.15547	-	-	-	-	-	-	-	-	-	-	-	-
P05186	w	-	-	-	0.369641	0.473219	6	1.33824	0.355902	0.399256	1	1.04478	0.388174	0.430956	1	1.06604	-	-	-	-
P0CG13	w	-	-	-	0.379458	0.549932	8	1.6147	-	-	-	-	-	-	-	-	-	-	-	-
Q8WW38	w	-	-	-	0.419642	0.488927	16	1.39477	0.368537	0.394026	4	1.02857	0.388174	0.425645	1	1.04762	0.454826	0.438911	4	1.00914
P53672	w	-	-	-	0.364772	0.407853	5	1.09982	0.364305	0.390495	3	1.01759	-	-	-	-	0.451798	0.439369	3	1.01089
Q14410	w	-	-	-	0.399382	0.555685	12	1.63562	0.360093	0.400369	2	1.04821	0.393523	0.428924	2	1.059	-	-	-	-
P16118	w	-	-	-	0.379458	0.407148	8	1.0972	0.355902	0.389469	1	1.01439	-	-	-	-	0.445752	0.436955	1	1.00163
P07357	w	-	-	-	0.359929	0.550876	4	1.61813	0.360093	0.384861	2	1	0.388174	0.411993	1	1	0.448773	0.43653	2	1
E7EQR6	w	-	-	-	0.369641	0.44748	6	1.24518	-	-	-	-	-	-	-	-	-	-	-	-
Q5BJD5	w	-	-	-	0.359929	0.407069	4	1.09691	0.377062	0.395222	6	1.03229	0.415159	0.422714	6	1.03743	-	-	-	-
P12314	w	-	-	-	0.414549	0.466943	15	1.31561	0.364305	0.405822	3	1.06502	0.393523	0.432131	2	1.07011	0.445752	0.439395	1	1.01099
Q8WWV3	w	-	-	-	0.369641	0.413472	6	1.12065	0.416296	0.416937	15	1.09907	0.437122	0.440615	10	1.0994	0.457857	0.444664	5	1.03116
Q9Y2K2	w	-	-	-	0.359929	0.44105	4	1.2218	0.377062	0.40008	6	1.04732	0.398897	0.435425	3	1.0815	0.451798	0.439093	3	1.00983
P43088	w	-	-	-	0.359929	0.503723	4	1.44795	0.394336	0.392729	10	1.02455	0.437122	0.418122	10	1.02143	-	-	-	-
Q9Y365	w	-	-	-	0.355115	0.476805	3	1.35116	0.355902	0.387241	1	1.00744	-	-	-	-	0.445752	0.438899	1	1.00909
Q9UGI6	w	-	-	-	0.359929	0.436158	4	1.20397	0.355902	0.387579	1	1.0085	0.388174	0.413796	1	1.00631	-	-	-	-
P60201	w	-	-	-	0.369641	0.447965	6	1.24694	0.368537	0.392849	4	1.02492	0.388174	0.411993	1	1	0.451798	0.438897	3	1.00908
Q96FC9	w	-	-	-	0.445341	0.537721	21	1.57044	0.385663	0.410578	8	1.07962	0.415159	0.42589	6	1.04847	0.448773	0.443526	2	1.02681
O75309	w	-	-	-	0.359929	0.429104	4	1.17818	0.355902	0.384861	1	1	-	-	-	-	0.445752	0.43653	1	1
Q13467	w	-	-	-	0.404418	0.411394	13	1.11295	0.381354	0.404778	7	1.06181	0.388174	0.413082	1	1.00381	0.46089	0.445764	6	1.03537
Q9H0G5	w	-	-	-	0.384404	0.451444	9	1.25957	0.394336	0.403639	10	1.0583	0.420622	0.43652	7	1.08528	0.451798	0.439407	3	1.01104
Q9NQV8	w	-	-	-	0.345575	0.414327	1	1.12381	0.355902	0.392668	1	1.02435	0.388174	0.418952	1	1.02432	-	-	-	-
F8VVT9	w	-	-	-	0.359929	0.444839	4	1.23559	-	-	-	-	-	-	-	-	-	-	-	-
Q53EV4	w	-	-	-	0.345575	0.422939	1	1.15556	-	-	-	-	-	-	-	-	-	-	-	-
Q9NTJ5	w	-	-	-	0.466116	0.609816	25	1.83605	0.385663	0.388648	8	1.01184	0.415159	0.414569	6	1.00902	0.448773	0.439352	2	1.01083
Q05923	w	-	-	-	0.359929	0.624522	4	1.89204	-	-	-	-	-	-	-	-	-	-	-	-
Q99626	w	-	-	-	0.404418	0.428868	13	1.17731	0.364305	0.395557	3	1.03332	0.398897	0.422302	3	1.036	-	-	-	-
P08397	w	-	-	-	0.389374	0.454408	10	1.2703	0.389991	0.412276	9	1.08482	0.426105	0.441976	8	1.10409	0.445752	0.437132	1	1.00231
P54922	w	-	-	-	0.359929	0.440036	4	1.21811	0.360093	0.397694	2	1.03994	-	-	-	-	0.448773	0.44269	2	1.02361
Q96P31	w	-	-	-	0.359929	0.557562	4	1.64246	-	-	-	-	-	-	-	-	-	-	-	-
P42127	w	-	-	-	0.364772	0.452974	5	1.26511	-	-	-	-	-	-	-	-	-	-	-	-
Q9NYA4	w	-	-	-	0.369641	0.489728	6	1.39765	0.364305	0.396118	3	1.03506	0.393523	0.421229	2	1.03226	0.445752	0.447781	1	1.04308
Q14162	w	-	-	-	0.35033	0.441406	2	1.2231	-	-	-	-	-	-	-	-	-	-	-	-
Q5EE01	w	-	-	-	0.355115	0.492681	3	1.40827	-	-	-	-	-	-	-	-	-	-	-	-
P41162	w	-	-	-	0.369641	0.430215	6	1.18225	0.377062	0.392524	6	1.02391	0.409716	0.4193	5	1.02554	0.445752	0.439013	1	1.00952
E9PAV9	w	-	-	-	0.364772	0.447885	5	1.24665	-	-	-	-	-	-	-	-	-	-	-	-
P55895	w	-	-	-	0.364772	0.472994	5	1.33743	0.355902	0.40907	1	1.075	0.388174	0.411993	1	1	-	-	-	-
Q8NHG8	w	-	-	-	0.384404	0.440439	9	1.21958	0.381354	0.41174	7	1.08318	0.393523	0.432978	2	1.07304	0.46089	0.441296	6	1.01828
Q9Y345	w	-	-	-	0.359929	0.433536	4	1.1944	-	-	-	-	-	-	-	-	-	-	-	-
B4E1N1	w	-	-	-	0.374537	0.42042	7	1.14629	-	-	-	-	-	-	-	-	-	-	-	-
Q86UP0	w	-	-	-	0.359929	0.541802	4	1.58521	0.355902	0.384861	1	1	-	-	-	-	0.445752	0.43653	1	1
Q9BSH4	w	-	-	-	0.374537	0.414686	7	1.12514	0.389991	0.396533	9	1.03635	0.420622	0.424978	7	1.0453	0.448773	0.442984	2	1.02474
Q86TV6	w	-	-	-	0.35033	0.674486	2	2.0897	0.360093	0.388713	2	1.01204	0.388174	0.418644	1	1.02325	0.445752	0.43653	1	1
P32298	w	-	-	-	0.359929	0.485205	4	1.38138	0.355902	0.390212	1	1.01671	-	-	-	-	0.445752	0.437603	1	1.00412
A6NHH0	w	-	-	-	0.355115	0.424421	3	1.161	-	-	-	-	-	-	-	-	-	-	-	-
Q15629	w	-	-	-	0.429878	0.443118	18	1.22933	0.377062	0.39454	6	1.03017	0.398897	0.419145	3	1.025	0.451798	0.441981	3	1.0209
O00409	w	-	-	-	0.359929	0.407775	4	1.09953	0.377062	0.401842	6	1.05276	0.409716	0.425649	5	1.04763	0.445752	0.449577	1	1.04993
O43915	w	-	-	-	0.364772	0.501856	5	1.44124	0.389991	0.405457	9	1.0639	0.426105	0.430762	8	1.06537	0.445752	0.43653	1	1
Q9BZE2	w	-	-	-	0.440173	0.749783	20	2.42142	-	-	-	-	-	-	-	-	-	-	-	-
Q99865	w	-	-	-	0.35033	0.695022	2	2.17528	0.355902	0.416632	1	1.09814	0.388174	0.440807	1	1.10006	-	-	-	-
Q5HYW3	w	-	-	-	0.35033	0.411103	2	1.11188	-	-	-	-	-	-	-	-	-	-	-	-
Q5H913	w	-	-	-	0.359929	0.667071	4	2.0595	-	-	-	-	-	-	-	-	-	-	-	-
O43246	w	-	-	-	0.35033	0.461323	2	1.29532	-	-	-	-	-	-	-	-	-	-	-	-
P04628	w	-	-	-	0.399382	0.430225	12	1.18228	-	-	-	-	-	-	-	-	-	-	-	-
Q8IXQ9	w	-	-	-	0.374537	0.48148	7	1.36798	0.368537	0.399588	4	1.0458	0.404295	0.425997	4	1.04884	-	-	-	-
P40238	w	-	-	-	0.384404	0.447702	9	1.24599	-	-	-	-	-	-	-	-	-	-	-	-
Q08629	w	-	-	-	0.359929	0.438893	4	1.21394	-	-	-	-	-	-	-	-	-	-	-	-
Q5T2R2	w	-	-	-	0.394367	0.450453	11	1.25597	0.360093	0.398776	2	1.04329	0.393523	0.426376	2	1.05016	-	-	-	-
Q9UGM3	w	-	-	-	0.379458	0.411406	8	1.113	0.377062	0.400741	6	1.04936	0.415159	0.428468	6	1.05742	0.445752	0.43653	1	1
P01133	w	-	-	-	0.429878	0.453816	18	1.26816	0.355902	0.395273	1	1.03244	0.388174	0.422125	1	1.03538	0.445752	0.442808	1	1.02406
Q9BXP2	w	-	-	-	0.355115	0.520031	3	1.50662	0.355902	0.388655	1	1.01186	0.388174	0.414466	1	1.00866	-	-	-	-
Q6ULP2	w	-	-	-	0.394367	0.409517	11	1.106	0.368537	0.402108	4	1.05358	0.393523	0.425391	2	1.04674	0.448773	0.438746	2	1.0085
Q9BZJ4	w	-	-	-	0.364772	0.534447	5	1.55861	-	-	-	-	-	-	-	-	-	-	-	-
P35499	w	-	-	-	0.384404	0.431308	9	1.18625	-	-	-	-	-	-	-	-	-	-	-	-
Q14642	w	-	-	-	0.35033	0.407597	2	1.09887	-	-	-	-	-	-	-	-	-	-	-	-
P22570	w	-	-	-	0.359929	0.415218	4	1.1271	0.389991	0.403061	9	1.05652	0.431605	0.434861	9	1.07955	-	-	-	-
Q12770	w	-	-	-	0.389374	0.531346	10	1.54741	0.403074	0.419283	12	1.10622	0.442654	0.431873	11	1.06921	0.445752	0.437187	1	1.00252
O94759	w	-	-	-	0.35033	0.740503	2	2.37749	-	-	-	-	-	-	-	-	-	-	-	-
P80192	w	-	-	-	0.355115	0.484967	3	1.38053	0.355902	0.390212	1	1.01671	-	-	-	-	0.445752	0.437603	1	1.00412
Q5TEJ8	w	-	-	-	0.359929	0.432234	4	1.18964	0.360093	0.389086	2	1.0132	0.388174	0.411993	1	1	0.445752	0.44332	1	1.02602
Q2M1V0	w	-	-	-	0.35033	0.664298	2	2.04829	0.355902	0.390212	1	1.01671	-	-	-	-	0.445752	0.437603	1	1.00412
P05120	w	-	-	-	0.374537	0.430498	7	1.18328	0.389991	0.390358	9	1.01717	0.431605	0.416981	9	1.01745	-	-	-	-
Q96CC6	w	-	-	-	0.35033	0.429976	2	1.18137	0.355902	0.39096	1	1.01904	0.388174	0.418492	1	1.02272	-	-	-	-
B0QY90	w	-	-	-	0.544466	0.55189	40	1.62182	-	-	-	-	-	-	-	-	-	-	-	-
O15342	w	-	-	-	0.345575	0.426831	1	1.16985	-	-	-	-	-	-	-	-	-	-	-	-
P15538	w	-	-	-	0.345575	0.471857	1	1.33333	-	-	-	-	-	-	-	-	-	-	-	-
Q96RE7	w	-	-	-	0.414549	0.460574	15	1.29261	0.389991	0.404031	9	1.05951	0.431605	0.429144	9	1.05976	-	-	-	-
Q58F21	w	-	-	-	0.355115	0.493343	3	1.41064	0.360093	0.391551	2	1.02088	0.388174	0.418952	1	1.02432	0.445752	0.437258	1	1.0028
Q9UFB7	w	-	-	-	0.345575	0.414649	1	1.125	0.355902	0.387227	1	1.0074	-	-	-	-	0.445752	0.437406	1	1.00336
Q86X95	w	-	-	-	0.435018	0.436805	19	1.20633	0.37279	0.416749	5	1.09849	0.393523	0.437238	2	1.08776	0.451798	0.449414	3	1.04931
G3V153	w	-	-	-	0.419642	0.468326	16	1.3206	-	-	-	-	-	-	-	-	-	-	-	-
Q9BSQ5	w	-	-	-	0.369641	0.415557	6	1.12835	0.385663	0.397942	8	1.04071	0.393523	0.430397	2	1.0641	0.463926	0.439967	7	1.01318
P48058	w	-	-	-	0.389374	0.441994	10	1.22524	0.355902	0.386062	1	1.00376	-	-	-	-	0.445752	0.437398	1	1.00333
Q8WXJ9	w	-	-	-	0.35033	0.664298	2	2.04829	0.355902	0.390212	1	1.01671	-	-	-	-	0.445752	0.437603	1	1.00412
Q9BUK6	w	-	-	-	0.359929	0.442813	4	1.22822	0.389991	0.39894	9	1.0438	0.409716	0.415561	5	1.01248	0.454826	0.44704	4	1.04025
P62945	w	-	-	-	0.374537	0.467739	7	1.31848	0.368537	0.390328	4	1.01707	0.388174	0.413796	1	1.00631	0.451798	0.438941	3	1.00925
Q9NVA1	w	-	-	-	0.35033	0.449186	2	1.25137	0.389991	0.406192	9	1.06616	0.431605	0.431313	9	1.06728	-	-	-	-
Q9BXR5	w	-	-	-	0.394367	0.412736	11	1.11792	-	-	-	-	-	-	-	-	-	-	-	-
Q9NY57	w	-	-	-	0.355115	0.483002	3	1.37346	0.355902	0.390212	1	1.01671	-	-	-	-	0.445752	0.437603	1	1.00412
Q9BT17	w	-	-	-	0.409474	0.529853	14	1.54202	0.368537	0.398515	4	1.04249	0.393523	0.413971	2	1.00693	0.448773	0.439351	2	1.01082
P09912	w	-	-	-	0.364772	0.446208	5	1.24056	-	-	-	-	-	-	-	-	-	-	-	-
A6NHG4	w	-	-	-	0.359929	0.418917	4	1.14075	-	-	-	-	-	-	-	-	-	-	-	-
O00192	w	-	-	-	0.379458	0.433674	8	1.1949	-	-	-	-	-	-	-	-	-	-	-	-
O00339	w	-	-	-	0.455709	0.458223	23	1.28411	0.37279	0.39872	5	1.04312	-	-	-	-	0.457857	0.437505	5	1.00374
Q9UL33	w	-	-	-	0.424752	0.522859	17	1.5168	-	-	-	-	-	-	-	-	-	-	-	-
E9PBB9	w	-	-	-	0.440173	0.455583	20	1.27456	-	-	-	-	-	-	-	-	-	-	-	-
Q01538	w	-	-	-	0.379458	0.424483	8	1.16123	0.355902	0.39216	1	1.02277	0.388174	0.435421	1	1.08148	-	-	-	-
Q14320	w	-	-	-	0.364772	0.483382	5	1.37483	0.360093	0.411725	2	1.08314	0.393523	0.435898	2	1.08313	-	-	-	-
Q14493	w	-	-	-	0.374537	0.438271	7	1.21168	0.364305	0.387535	3	1.00836	0.393523	0.416116	2	1.01443	0.445752	0.43653	1	1
P41180	w	-	-	-	0.364772	0.412032	5	1.11532	0.355902	0.412138	1	1.0844	0.388174	0.440501	1	1.09901	0.445752	0.449704	1	1.05042
Q9Y5S8	w	-	-	-	0.355115	0.501612	3	1.44037	-	-	-	-	-	-	-	-	-	-	-	-
Q9ULV5	w	-	-	-	0.389374	0.42735	10	1.17175	0.368537	0.388319	4	1.01081	-	-	-	-	0.454826	0.437028	4	1.00191
D6REB3	w	-	-	-	0.355115	0.482938	3	1.37323	-	-	-	-	-	-	-	-	-	-	-	-
Q9H9P5	w	-	-	-	0.384404	0.425492	9	1.16494	0.364305	0.390239	3	1.01679	0.393523	0.413421	2	1.005	0.445752	0.438646	1	1.00812
P55291	w	-	-	-	0.389374	0.501965	10	1.44163	0.355902	0.388964	1	1.01282	-	-	-	-	0.445752	0.438392	1	1.00714
Q8WXH2	w	-	-	-	0.364772	0.42682	5	1.16981	0.355902	0.415883	1	1.09585	0.388174	0.44235	1	1.10538	-	-	-	-
Q9Y2F5	w	-	-	-	0.384404	0.520491	9	1.50827	0.407467	0.413171	13	1.08756	0.442654	0.44267	11	1.10648	0.448773	0.443539	2	1.02686
Q01851	w	-	-	-	0.355115	0.49174	3	1.40488	-	-	-	-	-	-	-	-	-	-	-	-
B4DUA7	w	-	-	-	0.575407	0.606811	46	1.82471	-	-	-	-	-	-	-	-	-	-	-	-
Q9BVI0	w	-	-	-	0.384404	0.450264	9	1.25529	0.37279	0.406732	5	1.06782	0.409716	0.434685	5	1.07894	0.445752	0.442353	1	1.02232
Q86UV7	w	-	-	-	0.35033	0.664298	2	2.04829	0.355902	0.390212	1	1.01671	-	-	-	-	0.445752	0.437603	1	1.00412
O95394	w	-	-	-	0.409474	0.411181	14	1.11217	0.385663	0.417358	8	1.10035	0.426105	0.44158	8	1.10273	-	-	-	-
Q9H461	w	-	-	-	0.384404	0.446791	9	1.24268	0.355902	0.397459	1	1.03922	0.388174	0.421537	1	1.03333	-	-	-	-
Q8N568	w	-	-	-	0.355115	0.496005	3	1.42021	0.368537	0.391225	4	1.01987	0.393523	0.418269	2	1.02194	0.448773	0.437066	2	1.00206
Q5SWX8	w	-	-	-	0.359929	0.416443	4	1.13163	0.360093	0.389087	2	1.0132	0.393523	0.416091	2	1.01434	-	-	-	-
Q86TX2	w	-	-	-	0.35033	0.421276	2	1.14944	0.368537	0.39431	4	1.02946	0.404295	0.420293	4	1.029	-	-	-	-
Q9NWL6	w	-	-	-	0.35033	0.417732	2	1.13638	0.355902	0.384861	1	1	0.388174	0.411993	1	1	-	-	-	-
Q8NB90	w	-	-	-	0.487008	0.62613	29	1.89821	0.37279	0.411759	5	1.08324	0.409716	0.438408	5	1.09179	-	-	-	-
O14807	w	-	-	-	0.399382	0.408366	12	1.10173	0.360093	0.39155	2	1.02088	-	-	-	-	0.448773	0.442201	2	1.02174
P36402	w	-	-	-	0.364772	0.458375	5	1.28466	0.360093	0.400441	2	1.04844	0.388174	0.426458	1	1.05044	0.445752	0.442702	1	1.02366
P13725	w	-	-	-	0.399382	0.453138	12	1.26571	0.389991	0.406767	9	1.06793	0.420622	0.440264	7	1.09819	0.448773	0.444431	2	1.03027
Q8WTQ7	w	-	-	-	0.355115	0.480014	3	1.36271	0.360093	0.391268	2	1.02	-	-	-	-	0.448773	0.438616	2	1.008
P05164	w	-	-	-	0.359929	0.442411	4	1.22676	0.360093	0.389663	2	1.015	0.388174	0.42058	1	1.03	0.445752	0.43653	1	1
Q9HBE1	w	-	-	-	0.394367	0.416715	11	1.13263	0.389991	0.395016	9	1.03165	0.426105	0.423095	8	1.03876	0.448773	0.44658	2	1.03849
Q9Y261	w	-	-	-	0.409474	0.416086	14	1.13031	0.398697	0.398434	11	1.04223	0.442654	0.422896	11	1.03806	-	-	-	-
Q9GZN2	w	-	-	-	0.355115	0.486876	3	1.38739	0.355902	0.404702	1	1.06158	-	-	-	-	0.445752	0.440876	1	1.01667
P09668	w	-	-	-	0.35033	0.409473	2	1.10583	0.37279	0.390787	5	1.0185	0.404295	0.413423	4	1.00501	0.445752	0.438666	1	1.0082
Q8N4A0	w	-	-	-	0.345575	0.425964	1	1.16667	0.355902	0.384861	1	1	0.388174	0.411993	1	1	-	-	-	-
P14091	w	-	-	-	0.359929	0.418146	4	1.13791	0.360093	0.394547	2	1.03019	-	-	-	-	0.448773	0.438529	2	1.00767
Q8NFR9	w	-	-	-	0.345575	0.468556	1	1.32143	-	-	-	-	-	-	-	-	-	-	-	-
Q8IZE3	w	-	-	-	0.355115	0.4824	3	1.37129	0.377062	0.391037	6	1.01928	0.398897	0.413752	3	1.00616	0.451798	0.439293	3	1.0106
P31271	w	-	-	-	0.369641	0.451457	6	1.25961	0.355902	0.415797	1	1.09559	-	-	-	-	0.445752	0.43653	1	1
P40259	w	-	-	-	0.404418	0.504838	13	1.45196	0.360093	0.38691	2	1.00641	0.388174	0.411993	1	1	0.445752	0.438392	1	1.00714
P62253	w	-	-	-	0.414549	0.421044	15	1.14858	0.394336	0.413509	10	1.0886	0.426105	0.436362	8	1.08473	0.448773	0.445952	2	1.03609
Q9H2B2	w	-	-	-	0.389374	0.429224	10	1.17862	0.360093	0.411591	2	1.08273	-	-	-	-	0.448773	0.449906	2	1.05119
P07492	w	-	-	-	0.359929	0.441586	4	1.22376	-	-	-	-	-	-	-	-	-	-	-	-
Q9NY26	w	-	-	-	0.374537	0.458303	7	1.2844	0.385663	0.406322	8	1.06656	0.415159	0.420667	6	1.0303	0.448773	0.43653	2	1
P98168	w	-	-	-	0.35033	0.701314	2	2.20213	-	-	-	-	-	-	-	-	-	-	-	-
P24855	w	-	-	-	0.359929	0.493069	4	1.40966	-	-	-	-	-	-	-	-	-	-	-	-
Q9UHM6	w	-	-	-	0.359929	0.483766	4	1.37621	0.360093	0.403494	2	1.05786	0.393523	0.427935	2	1.05557	-	-	-	-
Q13634	w	-	-	-	0.359929	0.499308	4	1.43208	0.355902	0.389094	1	1.01323	-	-	-	-	0.445752	0.43653	1	1
Q9BS86	w	-	-	-	0.35033	0.413485	2	1.1207	0.355902	0.40715	1	1.0691	-	-	-	-	0.445752	0.442327	1	1.02222
Q504U0	w	-	-	-	0.35033	0.658687	2	2.02575	0.364305	0.40328	3	1.0572	-	-	-	-	0.451798	0.444982	3	1.03238
O15014	w	-	-	-	0.359929	0.435057	4	1.19995	0.389991	0.396879	9	1.03742	0.426105	0.433198	8	1.0738	0.445752	0.437999	1	1.00564
Q9NZR2	w	-	-	-	0.379458	0.434844	8	1.19917	0.381354	0.392915	7	1.02512	0.420622	0.418399	7	1.0224	-	-	-	-
Q9NP85	w	-	-	-	0.374537	0.509429	7	1.46847	0.360093	0.394025	2	1.02857	0.393523	0.421783	2	1.03419	-	-	-	-
Q96SR6	w	-	-	-	0.35033	0.686848	2	2.14085	-	-	-	-	-	-	-	-	-	-	-	-
P28221	w	-	-	-	0.355115	0.600263	3	1.80009	-	-	-	-	-	-	-	-	-	-	-	-
Q8NEE6	w	-	-	-	0.35033	0.664298	2	2.04829	0.355902	0.390212	1	1.01671	-	-	-	-	0.445752	0.437603	1	1.00412
O75676	w	-	-	-	0.384404	0.501702	9	1.44069	0.37279	0.401206	5	1.0508	0.409716	0.422642	5	1.03718	0.445752	0.437609	1	1.00414
P61812	w	-	-	-	0.440173	0.464317	20	1.30613	0.360093	0.386219	2	1.00425	0.393523	0.412894	2	1.00316	0.448773	0.448666	2	1.04646
O43716	w	-	-	-	0.355115	0.42578	3	1.16599	0.368537	0.413813	4	1.08953	0.398897	0.432305	3	1.07071	0.445752	0.445136	1	1.03297
Q8IWA4	w	-	-	-	0.369641	0.407829	6	1.09973	0.389991	0.400412	9	1.04835	0.431605	0.426488	9	1.05055	0.445752	0.44136	1	1.01852
Q16587	w	-	-	-	0.364772	0.421714	5	1.15105	0.355902	0.390212	1	1.01671	-	-	-	-	0.445752	0.437603	1	1.00412
Q16589	w	-	-	-	0.369641	0.507507	6	1.46156	0.368537	0.398234	4	1.04162	-	-	-	-	0.454826	0.443567	4	1.02697
Q9Y3A2	w	-	-	-	0.585602	0.745061	48	2.39894	0.377062	0.399948	6	1.04692	0.409716	0.427291	5	1.05333	0.445752	0.440022	1	1.0134
Q9Y4X4	w	-	-	-	0.359929	0.441842	4	1.22469	0.377062	0.413722	6	1.08925	0.398897	0.415352	3	1.01176	0.451798	0.440677	3	1.0159
Q9NQG6	w	-	-	-	0.364772	0.45637	5	1.27741	0.385663	0.391757	8	1.02152	0.409716	0.426405	5	1.05026	0.451798	0.437432	3	1.00346
Q15116	w	-	-	-	0.369641	0.459715	6	1.28951	0.355902	0.392995	1	1.02537	0.388174	0.418645	1	1.02326	0.445752	0.43653	1	1
Q49AN0	w	-	-	-	0.404418	0.462383	13	1.29915	0.411874	0.410418	14	1.07913	0.426105	0.440437	8	1.09879	0.46089	0.443014	6	1.02485
Q8N0V3	w	-	-	-	0.35033	0.434145	2	1.19662	0.368537	0.393483	4	1.02689	0.398897	0.422361	3	1.0362	0.445752	0.437512	1	1.00377
Q14534	w	-	-	-	0.429878	0.447773	18	1.24625	0.364305	0.392748	3	1.0246	-	-	-	-	0.451798	0.436756	3	1.00087
B4DZG1	w	-	-	-	0.394367	0.429612	11	1.18004	-	-	-	-	-	-	-	-	-	-	-	-
P41002	w	-	-	-	0.394367	0.476285	11	1.34928	0.360093	0.420089	2	1.10868	0.393523	0.443712	2	1.11007	-	-	-	-
P58004	w	-	-	-	0.369641	0.450341	6	1.25556	0.368537	0.402969	4	1.05624	0.398897	0.430117	3	1.06313	0.445752	0.443389	1	1.02629
O75112	w	-	-	-	0.359929	0.489972	4	1.39853	0.368537	0.41129	4	1.0818	0.404295	0.439688	4	1.09621	-	-	-	-
O60337	w	-	-	-	0.35033	0.418576	2	1.13949	0.37279	0.385339	5	1.00149	0.409716	0.412308	5	1.0011	-	-	-	-
P12544	w	-	-	-	0.414549	0.424903	15	1.16277	0.360093	0.401716	2	1.05238	0.388174	0.434674	1	1.0789	0.448773	0.442707	2	1.02368
Q13615	w	-	-	-	0.364772	0.518231	5	1.50014	0.385663	0.401119	8	1.05053	0.420622	0.434424	7	1.07804	0.445752	0.441353	1	1.01849
Q5JTA5	w	-	-	-	0.355115	0.414998	3	1.12629	-	-	-	-	-	-	-	-	-	-	-	-
Q6PJP8	w	-	-	-	0.359929	0.433774	4	1.19527	0.360093	0.405394	2	1.06371	0.393523	0.430224	2	1.0635	-	-	-	-
Q9UKB5	w	-	-	-	0.359929	0.432344	4	1.19004	-	-	-	-	-	-	-	-	-	-	-	-
P23469	w	-	-	-	0.409474	0.442157	14	1.22583	0.355902	0.413402	1	1.08827	-	-	-	-	0.445752	0.447781	1	1.04308
P23468	w	-	-	-	0.389374	0.489582	10	1.39712	0.355902	0.384861	1	1	-	-	-	-	0.445752	0.43653	1	1
Q9Y5Y5	w	-	-	-	0.355115	0.484752	3	1.37975	0.360093	0.393664	2	1.02745	0.393523	0.419707	2	1.02696	0.445752	0.439501	1	1.0114
Q8IZA0	w	-	-	-	0.345575	0.409826	1	1.10714	0.398697	0.39414	11	1.02893	0.437122	0.42026	10	1.02889	0.445752	0.439263	1	1.01048
P05997	w	-	-	-	0.369641	0.483829	6	1.37643	0.360093	0.400602	2	1.04893	0.393523	0.4347	2	1.07899	-	-	-	-
Q16568	w	-	-	-	0.35033	0.750222	2	2.42353	-	-	-	-	-	-	-	-	-	-	-	-
Q16566	w	-	-	-	0.399382	0.460212	12	1.2913	0.355902	0.390212	1	1.01671	-	-	-	-	0.445752	0.437603	1	1.00412
Q9NW82	w	-	-	-	0.384404	0.407814	9	1.09968	0.381354	0.402535	7	1.0549	0.415159	0.431484	6	1.06787	0.445752	0.440599	1	1.0156
Q8N8A6	w	-	-	-	0.364772	0.485374	5	1.38199	0.389991	0.418107	9	1.10264	0.431605	0.443162	9	1.10818	-	-	-	-
Q4KMP7	w	-	-	-	0.359929	0.49002	4	1.3987	0.368537	0.395863	4	1.03427	0.404295	0.420172	4	1.02858	-	-	-	-
P11801	w	-	-	-	0.364772	0.41985	5	1.14419	0.360093	0.402613	2	1.05514	-	-	-	-	0.448773	0.437066	2	1.00206
Q9H3H5	w	-	-	-	0.384404	0.471473	9	1.33195	0.364305	0.391512	3	1.02076	0.388174	0.418644	1	1.02325	0.448773	0.438611	2	1.00798
Q9H3H1	w	-	-	-	0.460909	0.492847	24	1.40886	0.37279	0.395625	5	1.03353	-	-	-	-	0.457857	0.43969	5	1.01212
Q33E94	w	-	-	-	0.355115	0.537233	3	1.56868	-	-	-	-	-	-	-	-	-	-	-	-
Q5JSB6	w	-	-	-	0.345575	0.428229	1	1.17497	-	-	-	-	-	-	-	-	-	-	-	-
P04000	w	-	-	-	0.359929	0.46705	4	1.316	-	-	-	-	-	-	-	-	-	-	-	-
Q9H488	w	-	-	-	0.379458	0.415977	8	1.12991	0.377062	0.399538	6	1.04565	0.409716	0.427097	5	1.05266	0.445752	0.437771	1	1.00476
Q53FA7	w	-	-	-	0.399382	0.527306	12	1.53283	0.381354	0.391346	7	1.02024	0.398897	0.41819	3	1.02167	0.454826	0.437603	4	1.00412
O60353	w	-	-	-	0.355115	0.486556	3	1.38624	0.37279	0.386884	5	1.00633	0.409716	0.414612	5	1.00917	-	-	-	-
Q96BY6	w	-	-	-	0.35033	0.417727	2	1.13636	0.360093	0.38789	2	1.00947	-	-	-	-	0.448773	0.438786	2	1.00866
Q9H5Q4	w	-	-	-	0.369641	0.496309	6	1.42131	0.377062	0.394788	6	1.03094	0.415159	0.420175	6	1.02859	-	-	-	-
Q9NYP3	w	-	-	-	0.355115	0.425339	3	1.16437	0.355902	0.405414	1	1.06377	0.388174	0.43574	1	1.08258	-	-	-	-
P48506	w	-	-	-	0.369641	0.464808	6	1.30791	0.377062	0.397097	6	1.0381	0.409716	0.428641	5	1.05802	0.448773	0.43653	2	1
Q9HC16	w	-	-	-	0.404418	0.426234	13	1.16766	0.364305	0.392641	3	1.02427	0.388174	0.417872	1	1.02056	0.448773	0.442667	2	1.02352
Q6DT37	w	-	-	-	0.369641	0.408087	6	1.10069	-	-	-	-	-	-	-	-	-	-	-	-
Q8IW93	w	-	-	-	0.359929	0.532107	4	1.55016	-	-	-	-	-	-	-	-	-	-	-	-
Q8WUX2	w	-	-	-	0.389374	0.408531	10	1.10234	0.368537	0.394599	4	1.03035	0.404295	0.420558	4	1.02992	-	-	-	-
E9PC49	w	-	-	-	0.404418	0.438394	13	1.21213	-	-	-	-	-	-	-	-	-	-	-	-
O94925	w	-	-	-	0.429878	0.441223	18	1.22243	0.364305	0.399627	3	1.04592	0.398897	0.426541	3	1.05073	-	-	-	-
Q16549	w	-	-	-	0.379458	0.468826	8	1.32241	-	-	-	-	-	-	-	-	-	-	-	-
Q96E22	w	-	-	-	0.394367	0.471923	11	1.33357	0.37279	0.3862	5	1.00419	0.409716	0.413093	5	1.00385	-	-	-	-
P08833	w	-	-	-	0.394367	0.428564	11	1.1762	0.360093	0.384861	2	1	-	-	-	-	0.448773	0.43653	2	1
Q9H0R6	w	-	-	-	0.429878	0.469859	18	1.32613	0.37279	0.399588	5	1.0458	-	-	-	-	0.457857	0.444123	5	1.02909
O15264	w	-	-	-	0.424752	0.425134	17	1.16362	0.385663	0.405588	8	1.0643	0.398897	0.414638	3	1.00926	0.457857	0.445272	5	1.03349
O15266	w	-	-	-	0.364772	0.418865	5	1.14056	-	-	-	-	-	-	-	-	-	-	-	-
Q01344	w	-	-	-	0.374537	0.480868	7	1.36578	0.364305	0.388143	3	1.01026	0.393523	0.440341	2	1.09846	0.451798	0.438042	3	1.0058
P00736	w	-	-	-	0.374537	0.487628	7	1.3901	0.364305	0.388959	3	1.01281	0.388174	0.411993	1	1	0.451798	0.437711	3	1.00453
Q9NRK6	w	-	-	-	0.364772	0.425865	5	1.1663	0.398697	0.406854	11	1.06819	0.442654	0.432896	11	1.07275	-	-	-	-
P41221	w	-	-	-	0.369641	0.463564	6	1.30342	0.364305	0.389004	3	1.01295	0.398897	0.415597	3	1.01261	-	-	-	-
Q9UHG0	w	-	-	-	0.35033	0.656278	2	2.01613	0.368537	0.39609	4	1.03498	0.393523	0.418269	2	1.02194	0.448773	0.445172	2	1.03311
P41225	w	-	-	-	0.35033	0.665509	2	2.05318	-	-	-	-	-	-	-	-	-	-	-	-
Q92535	w	-	-	-	0.369641	0.530494	6	1.54433	0.360093	0.402928	2	1.05611	-	-	-	-	0.448773	0.443735	2	1.02761
Q96G30	w	-	-	-	0.374537	0.517536	7	1.49763	-	-	-	-	-	-	-	-	-	-	-	-
Q9NYV9	w	-	-	-	0.35033	0.694994	2	2.17516	-	-	-	-	-	-	-	-	-	-	-	-
Q13651	w	-	-	-	0.394367	0.443643	11	1.23124	0.360093	0.396193	2	1.03529	0.393523	0.419887	2	1.02759	0.445752	0.43653	1	1
Q9HBM0	w	-	-	-	0.364772	0.56863	5	1.68292	0.377062	0.388741	6	1.01212	0.415159	0.415364	6	1.0118	-	-	-	-
Q9UMS0	w	-	-	-	0.384404	0.464541	9	1.30694	0.377062	0.389259	6	1.01374	-	-	-	-	0.46089	0.439075	6	1.00976
Q8IY22	w	-	-	-	0.355115	0.479696	3	1.36156	-	-	-	-	-	-	-	-	-	-	-	-
O14909	w	-	-	-	0.345575	0.410676	1	1.11029	-	-	-	-	-	-	-	-	-	-	-	-
Q8N682	w	-	-	-	0.355115	0.490036	3	1.39875	0.360093	0.38537	2	1.00159	-	-	-	-	0.448773	0.436869	2	1.0013
Q8WV07	w	-	-	-	0.359929	0.40918	4	1.10475	0.360093	0.406452	2	1.06696	0.393523	0.43009	2	1.06304	-	-	-	-
B9A012	w	-	-	-	0.389374	0.414481	10	1.12438	-	-	-	-	-	-	-	-	-	-	-	-
Q9NQ66	w	-	-	-	0.409474	0.412956	14	1.11874	0.394336	0.403868	10	1.05901	0.409716	0.422133	5	1.03541	0.46089	0.459226	6	1.0867
Q2M3G0	w	-	-	-	0.35033	0.783017	2	2.5885	-	-	-	-	-	-	-	-	-	-	-	-
Q8NE35	w	-	-	-	0.35033	0.420478	2	1.1465	-	-	-	-	-	-	-	-	-	-	-	-
Q15173	w	-	-	-	0.399382	0.470269	12	1.32761	0.364305	0.409507	3	1.07634	0.398897	0.43509	3	1.08034	0.445752	0.446133	1	1.03678
O43921	w	-	-	-	0.394367	0.412207	11	1.11597	0.355902	0.39556	1	1.03333	0.388174	0.425022	1	1.04545	0.445752	0.43653	1	1
Q1ZZU3	w	-	-	-	0.35033	0.7367	2	2.35978	-	-	-	-	-	-	-	-	-	-	-	-
P10070	w	-	-	-	0.399382	0.424046	12	1.15963	-	-	-	-	-	-	-	-	-	-	-	-
Q93015	w	-	-	-	0.345575	0.520397	1	1.50794	0.355902	0.400176	1	1.04762	-	-	-	-	0.445752	0.43653	1	1
Q9H222	w	-	-	-	0.364772	0.411958	5	1.11504	0.364305	0.390575	3	1.01784	0.388174	0.411993	1	1	0.451798	0.44023	3	1.01419
Q9NX01	w	-	-	-	0.369641	0.469758	6	1.32577	0.381354	0.395573	7	1.03337	0.388174	0.441532	1	1.10256	0.46089	0.441502	6	1.01906
P48549	w	-	-	-	0.374537	0.493545	7	1.41137	-	-	-	-	-	-	-	-	-	-	-	-
P55289	w	-	-	-	0.355115	0.430973	3	1.18502	-	-	-	-	-	-	-	-	-	-	-	-
Q7LBX6	w	-	-	-	0.345575	0.458666	1	1.28571	-	-	-	-	-	-	-	-	-	-	-	-
Q96NI8	w	-	-	-	0.345575	0.4082	1	1.10111	-	-	-	-	-	-	-	-	-	-	-	-
Q9Y4E6	w	-	-	-	0.35033	0.415777	2	1.12917	0.364305	0.399258	3	1.04478	0.393523	0.422121	2	1.03537	0.445752	0.442742	1	1.02381
P08519	w	-	-	-	0.364772	0.42175	5	1.15118	0.364305	0.397912	3	1.04062	0.388174	0.437616	1	1.08906	0.448773	0.440481	2	1.01515
Q8N442	w	-	-	-	0.528849	0.551866	37	1.62173	0.355902	0.395365	1	1.03273	0.388174	0.421196	1	1.03214	-	-	-	-
Q9BSG1	w	-	-	-	0.345575	0.411798	1	1.11445	0.37279	0.395235	5	1.03233	0.393523	0.441704	2	1.10316	0.451798	0.44395	3	1.02843
F5H0R1	w	-	-	-	0.394367	0.485563	11	1.38267	-	-	-	-	-	-	-	-	-	-	-	-
P11150	w	-	-	-	0.359929	0.407316	4	1.09783	0.355902	0.384861	1	1	-	-	-	-	0.445752	0.43653	1	1
Q86UB9	w	-	-	-	0.345575	0.41278	1	1.11809	-	-	-	-	-	-	-	-	-	-	-	-
Q04446	w	-	-	-	0.389374	0.42995	10	1.18128	0.389991	0.393099	9	1.02569	0.409716	0.417097	5	1.01785	0.454826	0.438363	4	1.00703
Q5U5Z8	w	-	-	-	0.355115	0.585955	3	1.74677	-	-	-	-	-	-	-	-	-	-	-	-
J3KNL2	w	-	-	-	0.359929	0.437509	4	1.2089	-	-	-	-	-	-	-	-	-	-	-	-
Q9UKY0	w	-	-	-	0.345575	0.438737	1	1.21338	-	-	-	-	-	-	-	-	-	-	-	-
O95972	w	-	-	-	0.35033	0.663709	2	2.04592	0.368537	0.39464	4	1.03048	0.404295	0.421254	4	1.03235	-	-	-	-
Q92570	w	-	-	-	0.369641	0.436026	6	1.20349	0.360093	0.390742	2	1.01836	0.388174	0.411993	1	1	0.445752	0.440937	1	1.0169
E7EU13	w	-	-	-	0.409474	0.434081	14	1.19639	-	-	-	-	-	-	-	-	-	-	-	-
O75095	w	-	-	-	0.379458	0.423715	8	1.15841	0.37279	0.390356	5	1.01716	-	-	-	-	0.457857	0.439437	5	1.01115
Q8N3T1	w	-	-	-	0.35033	0.419782	2	1.14394	0.355902	0.402748	1	1.05556	-	-	-	-	0.445752	0.43653	1	1
Q9BRB3	w	-	-	-	0.369641	0.50274	6	1.44442	0.364305	0.391529	3	1.02081	0.388174	0.415013	1	1.01057	0.448773	0.441019	2	1.01721
Q86V86	w	-	-	-	0.355115	0.577446	3	1.71532	0.355902	0.390212	1	1.01671	-	-	-	-	0.445752	0.437603	1	1.00412
P37287	w	-	-	-	0.364772	0.575458	5	1.708	0.364305	0.38741	3	1.00797	0.398897	0.414042	3	1.00717	-	-	-	-
Q96C32	w	-	-	-	0.364772	0.418483	5	1.13915	-	-	-	-	-	-	-	-	-	-	-	-
P17707	w	-	-	-	0.355115	0.41097	3	1.11138	-	-	-	-	-	-	-	-	-	-	-	-
Q9P0K1	w	-	-	-	0.399382	0.43239	12	1.1902	0.377062	0.419798	6	1.10779	0.393523	0.425915	2	1.04856	0.457857	0.441021	5	1.01722
Q6NXT6	w	-	-	-	0.35033	0.419619	2	1.14334	0.368537	0.389268	4	1.01377	0.404295	0.415941	4	1.01381	-	-	-	-
Q15035	w	-	-	-	0.355115	0.682573	3	2.12304	-	-	-	-	-	-	-	-	-	-	-	-
Q15031	w	-	-	-	0.369641	0.450703	6	1.25688	0.360093	0.389179	2	1.01349	0.393523	0.414815	2	1.00988	-	-	-	-
Q8IU81	w	-	-	-	0.384404	0.413358	9	1.12023	0.403074	0.40871	12	1.07389	0.437122	0.438816	10	1.0932	0.448773	0.44068	2	1.01591
Q8NHS0	w	-	-	-	0.355115	0.494107	3	1.41339	0.377062	0.38948	6	1.01443	0.415159	0.415461	6	1.01214	-	-	-	-
O00230	w	-	-	-	0.374537	0.42335	7	1.15707	-	-	-	-	-	-	-	-	-	-	-	-
Q9BV47	w	-	-	-	0.379458	0.431971	8	1.18867	0.355902	0.389662	1	1.015	-	-	-	-	0.445752	0.4394	1	1.01101
Q9Y6X9	w	-	-	-	0.359929	0.442275	4	1.22626	0.385663	0.411861	8	1.08355	0.426105	0.437993	8	1.09036	-	-	-	-
O95954	w	-	-	-	0.35033	0.677109	2	2.10047	0.360093	0.402462	2	1.05467	-	-	-	-	0.448773	0.445327	2	1.0337
Q6WBX8	w	-	-	-	0.364772	0.742965	5	2.38905	-	-	-	-	-	-	-	-	-	-	-	-
Q96QP1	w	-	-	-	0.35033	0.664298	2	2.04829	0.360093	0.387533	2	1.00836	0.388174	0.411993	1	1	0.445752	0.437603	1	1.00412
Q14442	w	-	-	-	0.359929	0.606888	4	1.825	0.355902	0.394917	1	1.03134	0.388174	0.424399	1	1.04329	-	-	-	-
Q9UH90	w	-	-	-	0.35033	0.664298	2	2.04829	0.355902	0.390212	1	1.01671	-	-	-	-	0.445752	0.437603	1	1.00412
B5MC31	w	-	-	-	0.440173	0.554044	20	1.62965	-	-	-	-	-	-	-	-	-	-	-	-
Q12884	w	-	-	-	0.404418	0.448329	13	1.24826	0.364305	0.409208	3	1.07542	0.398897	0.433662	3	1.0754	-	-	-	-
Q76FK4	w	-	-	-	0.364772	0.496797	5	1.42306	0.381354	0.418957	7	1.10523	0.420622	0.443624	7	1.10977	-	-	-	-
Q8IY47	w	-	-	-	0.35033	0.688863	2	2.14929	0.360093	0.401682	2	1.05227	0.393523	0.432432	2	1.07115	-	-	-	-
Q99797	w	-	-	-	0.384404	0.472096	9	1.33419	0.394336	0.408525	10	1.07333	0.415159	0.423532	6	1.04027	0.454826	0.438051	4	1.00584
Q9HCU4	w	-	-	-	0.374537	0.431868	7	1.1883	0.416296	0.402009	15	1.05328	0.431605	0.42175	9	1.03408	0.46089	0.451019	6	1.05544
Q14050	w	-	-	-	0.355115	0.486444	3	1.38584	-	-	-	-	-	-	-	-	-	-	-	-
D4Q8H0	w	-	-	-	0.364772	0.421572	5	1.15053	0.355902	0.384861	1	1	-	-	-	-	0.445752	0.43653	1	1
Q7RTS1	w	-	-	-	0.35033	0.691793	2	2.16162	0.355902	0.388502	1	1.01138	0.388174	0.421424	1	1.03294	-	-	-	-
Q7RTS3	w	-	-	-	0.35033	0.688578	2	2.1481	-	-	-	-	-	-	-	-	-	-	-	-
Q70YC5	w	-	-	-	0.364772	0.504951	5	1.45237	0.360093	0.390446	2	1.01744	0.388174	0.413796	1	1.00631	0.445752	0.441533	1	1.01918
Q6PIU1	w	-	-	-	0.35033	0.732239	2	2.33922	-	-	-	-	-	-	-	-	-	-	-	-
P38935	w	-	-	-	0.355115	0.421287	3	1.14948	0.377062	0.408639	6	1.07368	0.409716	0.438499	5	1.09211	0.445752	0.440693	1	1.01597
P11168	w	-	-	-	0.355115	0.480922	3	1.36597	-	-	-	-	-	-	-	-	-	-	-	-
Q56NI9	w	-	-	-	0.384404	0.535975	9	1.56413	0.385663	0.407413	8	1.06991	0.426105	0.432659	8	1.07193	-	-	-	-
P43628	w	-	-	-	0.355115	0.489206	3	1.39577	0.360093	0.399947	2	1.04691	0.393523	0.424203	2	1.04261	0.445752	0.44569	1	1.03509
Q8N0Z2	w	-	-	-	0.369641	0.485136	6	1.38114	0.355902	0.388377	1	1.01099	-	-	-	-	0.445752	0.43653	1	1
Q2V2M9	w	-	-	-	0.355115	0.476962	3	1.35172	-	-	-	-	-	-	-	-	-	-	-	-
Q9HD43	w	-	-	-	0.399382	0.446038	12	1.23994	0.360093	0.401578	2	1.05195	-	-	-	-	0.448773	0.448887	2	1.0473
Q9HBU6	w	-	-	-	0.359929	0.407436	4	1.09827	0.360093	0.388188	2	1.0104	0.388174	0.411993	1	1	0.445752	0.438851	1	1.00891
Q15465	w	-	-	-	0.374537	0.445463	7	1.23786	0.355902	0.384861	1	1	-	-	-	-	0.445752	0.43653	1	1
Q8N2K1	w	-	-	-	0.445341	0.453264	21	1.26616	0.381354	0.39476	7	1.03085	-	-	-	-	0.463926	0.442431	7	1.02262
O95237	w	-	-	-	0.35033	0.481776	2	1.36905	-	-	-	-	-	-	-	-	-	-	-	-
Q9BXI2	w	-	-	-	0.440173	0.617103	20	1.86369	-	-	-	-	-	-	-	-	-	-	-	-
Q15928	w	-	-	-	0.35033	0.670857	2	2.07487	-	-	-	-	-	-	-	-	-	-	-	-
O43155	w	-	-	-	0.35033	0.945628	2	4	0.355902	0.388847	1	1.01246	-	-	-	-	0.445752	0.439385	1	1.01095
O94989	w	-	-	-	0.364772	0.4533	5	1.26629	0.381354	0.416642	7	1.09817	-	-	-	-	0.463926	0.458295	7	1.08316
O14944	w	-	-	-	0.35033	0.684045	2	2.12916	0.364305	0.395708	3	1.03379	0.398897	0.420538	3	1.02985	-	-	-	-
P13866	w	-	-	-	0.355115	0.489031	3	1.39514	-	-	-	-	-	-	-	-	-	-	-	-
Q86SQ9	w	-	-	-	0.379458	0.459193	8	1.28762	0.360093	0.391021	2	1.01923	0.393523	0.418494	2	1.02273	-	-	-	-
Q2I0M5	w	-	-	-	0.35033	0.797433	2	2.66667	-	-	-	-	-	-	-	-	-	-	-	-
Q9H0X9	w	-	-	-	0.359929	0.478393	4	1.35687	0.403074	0.402792	12	1.05569	0.442654	0.425896	11	1.04849	0.445752	0.447545	1	1.04217
Q9UBD9	w	-	-	-	0.35033	0.865055	2	3.10458	0.355902	0.384861	1	1	0.388174	0.411993	1	1	-	-	-	-
Q8TAE7	w	-	-	-	0.364772	0.432141	5	1.18929	0.355902	0.384861	1	1	0.388174	0.411993	1	1	0.445752	0.43653	1	1
Q8N0X4	w	-	-	-	0.35033	0.429556	2	1.17984	-	-	-	-	-	-	-	-	-	-	-	-
Q6PI48	w	-	-	-	0.369641	0.439449	6	1.21597	0.385663	0.395958	8	1.03457	0.415159	0.422656	6	1.03723	0.448773	0.43653	2	1
Q8WW43	w	-	-	-	0.359929	0.709068	4	2.23568	0.355902	0.407366	1	1.06977	0.388174	0.433546	1	1.075	-	-	-	-
Q96JP5	w	-	-	-	0.384404	0.45181	9	1.26089	0.403074	0.405344	12	1.06355	0.442654	0.431871	11	1.06921	0.445752	0.439578	1	1.01169
B4DVN3	w	-	-	-	0.389374	0.484035	10	1.37717	-	-	-	-	-	-	-	-	-	-	-	-
Q8TDB4	w	-	-	-	0.35033	0.659654	2	2.02962	0.355902	0.386951	1	1.00654	-	-	-	-	0.445752	0.43653	1	1
O00592	w	-	-	-	0.359929	0.44165	4	1.22399	0.355902	0.386155	1	1.00405	0.388174	0.413082	1	1.00381	-	-	-	-
Q8IY33	w	-	-	-	0.35033	0.429205	2	1.17855	0.385663	0.407789	8	1.07107	0.409716	0.418333	5	1.02217	0.451798	0.442365	3	1.02237
Q8N4W3	w	-	-	-	0.345575	0.412089	1	1.11553	-	-	-	-	-	-	-	-	-	-	-	-
Q5JR12	w	-	-	-	0.355115	0.489693	3	1.39752	-	-	-	-	-	-	-	-	-	-	-	-
B4DX41	w	-	-	-	0.359929	0.493079	4	1.40969	-	-	-	-	-	-	-	-	-	-	-	-
Q14094	w	-	-	-	0.369641	0.415995	6	1.12997	0.377062	0.408184	6	1.07228	0.388174	0.429566	1	1.06122	0.457857	0.446465	5	1.03805
Q14093	w	-	-	-	0.35033	0.66279	2	2.04221	-	-	-	-	-	-	-	-	-	-	-	-
Q8IWQ3	w	-	-	-	0.384404	0.408466	9	1.1021	0.360093	0.393404	2	1.02664	0.393523	0.419482	2	1.02617	-	-	-	-
Q9H4B4	w	-	-	-	0.409474	0.441666	14	1.22405	0.37279	0.392689	5	1.02442	0.393523	0.42327	2	1.03936	0.457857	0.440023	5	1.0134
Q9H4B0	w	-	-	-	0.389374	0.468879	10	1.32259	-	-	-	-	-	-	-	-	-	-	-	-
O95453	w	-	-	-	0.409474	0.441844	14	1.22469	0.389991	0.402828	9	1.0558	0.415159	0.435089	6	1.08034	0.451798	0.44697	3	1.03998
Q9H4B8	w	-	-	-	0.345575	0.415733	1	1.129	-	-	-	-	-	-	-	-	-	-	-	-
P11487	w	-	-	-	0.374537	0.424296	7	1.16054	0.355902	0.413488	1	1.08853	0.388174	0.437147	1	1.08744	-	-	-	-
Q2VPK5	w	-	-	-	0.355115	0.591519	3	1.76744	0.394336	0.39684	10	1.0373	0.437122	0.425069	10	1.04562	-	-	-	-
Q13516	w	-	-	-	0.369641	0.416442	6	1.13162	0.355902	0.39258	1	1.02408	-	-	-	-	0.445752	0.440481	1	1.01515
Q6W0C5	w	-	-	-	0.345575	0.407775	1	1.09953	-	-	-	-	-	-	-	-	-	-	-	-
P80217	w	-	-	-	0.374537	0.429875	7	1.181	0.381354	0.407245	7	1.06939	0.388174	0.436211	1	1.08421	0.46089	0.437948	6	1.00544
J3QKN8	w	-	-	-	0.364772	0.435997	5	1.20338	-	-	-	-	-	-	-	-	-	-	-	-
Q16143	w	-	-	-	0.414549	0.445951	15	1.23963	0.377062	0.395566	6	1.03335	0.404295	0.414313	4	1.00812	0.448773	0.437557	2	1.00394
O00294	w	-	-	-	0.355115	0.479833	3	1.36206	0.37279	0.387523	5	1.00832	0.393523	0.411993	2	1	0.451798	0.438766	3	1.00858
Q9BZR6	w	-	-	-	0.379458	0.421288	8	1.14948	0.360093	0.390081	2	1.0163	-	-	-	-	0.448773	0.437292	2	1.00292
Q9NSI8	w	-	-	-	0.409474	0.442525	14	1.22717	0.355902	0.392325	1	1.02329	-	-	-	-	0.445752	0.43963	1	1.01189
P35326	w	-	-	-	0.399382	0.438146	12	1.21122	0.364305	0.394337	3	1.02954	0.393523	0.42787	2	1.05534	0.445752	0.437771	1	1.00476
Q01650	w	-	-	-	0.369641	0.419737	6	1.14377	0.389991	0.411804	9	1.08338	0.431605	0.43597	9	1.08338	-	-	-	-
P08100	w	-	-	-	0.414549	0.417185	15	1.13437	-	-	-	-	-	-	-	-	-	-	-	-
Q05932	w	-	-	-	0.359929	0.440172	4	1.21861	0.364305	0.38505	3	1.00059	0.398897	0.412162	3	1.00059	-	-	-	-
O75912	w	-	-	-	0.364772	0.450078	5	1.25461	0.355902	0.404277	1	1.06027	0.388174	0.432301	1	1.07069	-	-	-	-
A6NFM0	w	-	-	-	0.35033	0.662771	2	2.04214	-	-	-	-	-	-	-	-	-	-	-	-
Q02223	w	-	-	-	0.389374	0.481572	10	1.36831	0.355902	0.387952	1	1.00966	-	-	-	-	0.445752	0.43653	1	1
Q02221	w	-	-	-	0.369641	0.45828	6	1.28432	0.368537	0.400267	4	1.0479	-	-	-	-	0.454826	0.437184	4	1.00251
Q16828	w	-	-	-	0.404418	0.417934	13	1.13713	0.364305	0.388226	3	1.01052	-	-	-	-	0.451798	0.438372	3	1.00707
[truncated: 4,609 more rows]

## Sheet: Table S5
Table S5. Yeast k- and w-functions and the function-clusters
GO category	Cluster	bias p-value		GO ID (*, representative)	GO name	Size	k-function	w-funciton	enrichment p-value
		k-functions	w-functions						k-dependent essential gene				w-dependent essential gene
									consolidated	high-quality	binary	co-complex	consolidated	high-quality	binary	co-complex
BP	1	0	0.967397	GO:0031929	TOR signaling	18	TRUE	FALSE	0.00272204	0.00245176	-	0.00075229	-	-	-	-
				*GO:0030950	establishment or maintenance of actin cytoskeleton polarity	14	TRUE	FALSE	0.000590046	0.000528213	0.00104794	0.00100096	-	-	-	-
				GO:0001558	regulation of cell growth	11	TRUE	FALSE	0.000113208	0.000100873	-	0.000196634	-	-	-	-
				GO:0032956	regulation of actin cytoskeleton organization	7	TRUE	FALSE	0.0014368	0.00132969	-	0.0020848	-	-	-	-
	2	0	0.92261	GO:0000921	septin ring assembly	16	TRUE	FALSE	0.00017209	0.00122025	0.000249461	0.0126951	-	-	-	-
				*GO:0000281	mitotic cytokinesis	13	TRUE	FALSE	0.00307229	0.018185	0.00854024	0.0201997	-	-	-	-
				GO:0010458	exit from mitosis	10	TRUE	FALSE	0.00701667	0.000677769	0.000242517	0.00996099	0.0103681	-	-	0.0136446
	3	0	0.673883	GO:0006511	ubiquitin-dependent protein catabolic process	67	TRUE	TRUE	0.000852384	0.00219172	0.0184794	0.000221388	0.0169861	0.00803516	8.52255e-07	-
				GO:0006298	mismatch repair	24	TRUE	FALSE	0.0127746	0.0116101	-	0.020075	-	-	0.04102	-
				GO:0030163	protein catabolic process	23	TRUE	FALSE	0.00818191	0.00741401	0.00529029	0.0267698	-	-	-	-
				GO:0006261	DNA-dependent DNA replication	19	TRUE	TRUE	8.05554e-05	0.00333666	0.00529029	0.00603662	0.0279736	0.00133271	-	0.00186716
				GO:0006272	leading strand elongation	12	TRUE	TRUE	1.60933e-05	0.000187699	-	1.91818e-06	0.0209872	0.00363848	1.2583e-05	-
				*GO:0045899	positive regulation of RNA polymerase II transcriptional preinitiation complex assembly	12	TRUE	FALSE	3.58563e-08	2.9923e-08	5.46851e-05	1.91818e-06	-	-	0.012726	-
				GO:0070682	proteasome regulatory particle assembly	11	TRUE	FALSE	0.000113208	0.000100873	0.00438387	0.00198873	-	-	0.00905778	-
				GO:0006273	lagging strand elongation	11	TRUE	TRUE	0.0102994	-	0.00294264	0.00198873	0.000209731	1.73733e-05	-	0.0029748
				GO:1901800	positive regulation of proteasomal protein catabolic process	6	TRUE	FALSE	3.54894e-07	3.13742e-07	0.000260525	3.84469e-05	-	-	0.000572811	-
	4	6.93398e-05	0.0967465	GO:0016192	vesicle-mediated transport	148	TRUE	FALSE	8.984e-05	1.73327e-05	0.00393248	0.00997444	-	-	3.16361e-05	0.0450485
				GO:0008380	RNA splicing	112	TRUE	TRUE	3.91744e-05	2.06848e-05	1.29528e-11	0.0195702	2.5588e-22	2.80154e-23	5.97585e-07	1.68477e-26
				GO:0006886	intracellular protein transport	91	TRUE	FALSE	0.000120845	0.00180432	0.00113398	-	-	-	-	-
				GO:0000398	mRNA splicing, via spliceosome	86	TRUE	TRUE	4.88654e-06	1.32877e-05	9.74221e-11	0.0244389	7.65354e-17	1.91978e-17	0.00150757	2.47986e-20
				GO:0006888	ER to Golgi vesicle-mediated transport	85	TRUE	TRUE	1.49423e-05	7.43283e-06	0.000781494	0.0107384	0.0243362	-	6.42516e-05	0.00407911
				GO:0000462	maturation of SSU-rRNA from tricistronic rRNA transcript (SSU-rRNA, 5.8S rRNA, LSU-rRNA)	69	TRUE	TRUE	5.2326e-07	1.05578e-08	-	2.54145e-13	1.24701e-07	4.96988e-05	1.91895e-06	-
				GO:0051028	mRNA transport	65	TRUE	FALSE	6.95268e-05	0.000202249	0.00198404	0.0022007	-	-	0.0242784	-
				GO:0016236	macroautophagy	60	TRUE	FALSE	0.0107199	0.0216846	0.0367885	-	-	-	-	-
				GO:0042273	ribosomal large subunit biogenesis	53	TRUE	TRUE	4.13579e-06	3.15788e-06	8.0409e-05	2.8173e-09	2.27259e-08	3.25137e-08	0.00192204	0.00017488
				GO:0006606	protein import into nucleus	43	TRUE	FALSE	4.53476e-06	5.73287e-07	9.27851e-07	6.98387e-05	-	-	0.0137584	-
				GO:0000447	endonucleolytic cleavage in ITS1 to separate SSU-rRNA from 5.8S rRNA and LSU-rRNA from tricistronic rRNA transcript (SSU-rRNA, 5.8S rRNA, LSU-rRNA)	43	TRUE	TRUE	2.47879e-05	3.55574e-06	-	1.24018e-10	1.62776e-11	1.94819e-09	0.000147223	0.000175931
				GO:0000027	ribosomal large subunit assembly	40	TRUE	TRUE	0.000157786	4.44603e-05	-	3.69238e-06	0.000415952	0.00307141	0.000958258	0.0347916
				GO:0006406	mRNA export from nucleus	35	TRUE	FALSE	0.000448869	0.00664612	0.022942	0.0132944	-	-	-	-
				GO:0000463	maturation of LSU-rRNA from tricistronic rRNA transcript (SSU-rRNA, 5.8S rRNA, LSU-rRNA)	34	TRUE	TRUE	7.91529e-06	1.34101e-06	0.0351625	1.21217e-09	7.14941e-08	1.13384e-06	0.0013182	0.00152994
				GO:0006890	retrograde vesicle-mediated transport, Golgi to ER	32	TRUE	TRUE	0.000981189	0.000124375	0.000722638	0.0214459	0.000487928	0.0252003	1.74883e-05	0.000141899
				GO:0000472	endonucleolytic cleavage to generate mature 5'-end of SSU-rRNA from (SSU-rRNA, 5.8S rRNA, LSU-rRNA)	32	TRUE	TRUE	0.000981189	4.39499e-06	-	3.51007e-10	9.66025e-15	5.9485e-10	0.000333717	3.73907e-05
				GO:0000480	endonucleolytic cleavage in 5'-ETS of tricistronic rRNA transcript (SSU-rRNA, 5.8S rRNA, LSU-rRNA)	31	TRUE	TRUE	0.000147687	2.96662e-06	-	1.79827e-10	6.96947e-14	3.05783e-10	0.00024771	2.57179e-05
				*GO:0042274	ribosomal small subunit biogenesis	30	TRUE	TRUE	0.0108295	-	0.0223645	0.0180038	1.07613e-06	1.70692e-07	0.0132053	1.73478e-05
				GO:0006891	intra-Golgi vesicle-mediated transport	28	TRUE	TRUE	7.99752e-06	6.55329e-06	0.0019054	0.0100224	0.0429409	-	0.00024771	0.000190046
				GO:0000055	ribosomal large subunit export from nucleus	27	TRUE	TRUE	3.57858e-08	2.11363e-11	1.81751e-05	1.72788e-09	0.00200663	0.0399676	0.00300163	0.0160202
				GO:0006906	vesicle fusion	23	TRUE	FALSE	5.69546e-05	0.00194259	7.18908e-05	-	-	-	-	0.00136366
				GO:0031124	mRNA 3'-end processing	21	TRUE	FALSE	0.00639746	-	0.0469748	0.00214574	0.0108575	0.000461707	-	-
				GO:0006378	mRNA polyadenylation	19	TRUE	TRUE	7.81019e-07	6.44743e-07	0.000550295	1.94254e-06	2.16763e-06	2.63292e-06	2.29763e-05	4.43705e-06
				GO:0006607	NLS-bearing protein import into nucleus	17	TRUE	FALSE	2.69058e-06	2.26415e-06	5.08145e-06	6.16945e-05	-	-	-	-
				GO:0098789	pre-mRNA cleavage required for polyadenylation	15	TRUE	TRUE	9.30398e-06	7.98055e-06	0.00854024	1.93384e-05	1.65271e-06	1.97705e-06	2.53601e-05	3.2003e-06
				GO:0000466	maturation of 5.8S rRNA from tricistronic rRNA transcript (SSU-rRNA, 5.8S rRNA, LSU-rRNA)	15	TRUE	TRUE	0.00622005	0.000819344	-	1.93384e-05	4.59142e-09	1.22493e-07	0.0017213	3.75105e-05
				GO:0000245	spliceosomal complex assembly	15	TRUE	TRUE	0.0325061	0.00569914	3.23032e-06	-	4.59142e-09	1.22493e-07	-	9.8078e-12
				GO:0000056	ribosomal small subunit export from nucleus	15	TRUE	TRUE	3.46914e-08	5.423e-07	0.0146672	1.93384e-05	-	0.0493234	0.000750684	0.0136941
				GO:0006409	tRNA export from nucleus	13	TRUE	FALSE	0.00036288	0.00280671	0.00854024	0.000620435	-	0.0301285	0.0172212	-
				GO:0006611	protein export from nucleus	12	TRUE	FALSE	0.00203021	6.30128e-06	0.00438387	0.00198873	-	-	0.00905778	-
				GO:0000387	spliceosomal snRNP assembly	12	FALSE	TRUE	-	-	1.39411e-05	-	2.57244e-08	8.98302e-07	-	1.13199e-09
				GO:1902626	assembly of large subunit precursor of preribosome	10	TRUE	TRUE	5.54022e-05	0.000677769	-	5.52063e-06	0.0103681	0.00136352	0.00615512	-
				GO:0048280	vesicle fusion with Golgi apparatus	10	TRUE	FALSE	9.54112e-08	2.11956e-05	5.9066e-06	0.00644625	-	0.00724719	-	0.000965524
				GO:0030847	termination of RNA polymerase II transcription, exosome-dependent	10	FALSE	TRUE	0.000745235	-	-	5.52063e-06	0.000103564	2.67547e-07	-	0.0136446
				GO:0030846	termination of RNA polymerase II transcription, poly(A)-coupled	9	FALSE	TRUE	-	-	-	0.00644625	0.000670557	5.08274e-05	-	0.0088947
	5	0.0339345	0.654141	GO:0007049	cell cycle	307	TRUE	TRUE	2.88171e-27	7.65772e-22	3.66698e-18	1.05128e-13	0.0286883	0.00197824	7.80958e-08	4.75869e-06
				GO:0051301	cell division	195	TRUE	TRUE	6.59839e-22	1.11852e-16	3.55384e-17	4.82021e-09	0.0133454	0.00130445	1.35834e-05	7.5446e-08
				GO:0006281	DNA repair	189	TRUE	FALSE	0.00643964	0.00948865	-	0.00968753	-	-	-	-
				GO:0006260	DNA replication	78	TRUE	TRUE	2.63064e-14	1.27481e-09	0.00284892	3.4149e-14	1.6325e-06	3.72397e-11	9.05808e-16	4.69516e-06
				GO:0006289	nucleotide-excision repair	31	TRUE	FALSE	2.49436e-05	2.05423e-05	0.00356034	6.23842e-05	-	-	0.000580007	-
				GO:0000070	mitotic sister chromatid segregation	27	TRUE	TRUE	3.82915e-05	0.00526514	-	0.0100224	-	0.0119072	0.000180925	0.0160202
				GO:0007004	telomere maintenance via telomerase	17	TRUE	FALSE	0.0111287	0.0102264	-	0.00323517	-	-	0.000136144	-
				GO:0051276	chromosome organization	16	TRUE	TRUE	0.00622005	0.00569914	-	0.0015382	0.00163391	0.0108114	7.04227e-06	0.0024555
				*GO:0007130	synaptonemal complex assembly	15	TRUE	FALSE	0.0254965	0.0238299	-	0.0351824	0.0364892	-	0.0172212	-
				GO:0007076	mitotic chromosome condensation	11	TRUE	TRUE	0.0102994	0.00115851	-	0.0145166	1.50918e-05	0.00230315	5.63685e-06	2.53795e-05
				GO:0006265	DNA topological change	11	TRUE	FALSE	0.00127192	0.00115851	-	0.00198873	-	-	0.00905778	-
				GO:0070550	rDNA condensation	9	FALSE	TRUE	-	-	-	-	0.000670557	-	0.00394444	0.0088947
				GO:0006268	DNA unwinding involved in DNA replication	9	TRUE	FALSE	2.38622e-05	0.000363528	-	4.21106e-05	-	0.00724719	1.92699e-05	-
				GO:0030491	heteroduplex formation	8	TRUE	FALSE	0.00268242	0.00248603	-	0.00386373	-	-	0.00234097	-
				GO:0030261	chromosome condensation	8	FALSE	TRUE	-	-	-	-	0.000323031	0.00435516	-	0.00537062
				GO:0070058	tRNA gene clustering	7	FALSE	TRUE	-	-	-	-	4.42983e-06	0.00235617	6.44323e-05	7.04002e-06
				GO:0045184	establishment of protein localization	5	TRUE	FALSE	0.000235705	0.0002175	-	6.94243e-06	-	-	0.000204091	-
				GO:0010833	telomere maintenance via telomere lengthening	5	TRUE	FALSE	4.2391e-06	0.0002175	-	6.94243e-06	-	-	0.000204091	-
	6	0.206952	0.782777	GO:0015031	protein transport	394	TRUE	FALSE	3.94302e-09	4.56326e-08	2.86408e-07	0.00740906	-	-	0.000110348	8.76355e-05
				GO:0006887	exocytosis	47	TRUE	FALSE	0.00504309	0.0371859	0.00240848	-	-	-	-	-
				GO:0030242	autophagy of peroxisome	23	TRUE	FALSE	0.0102977	0.0093451	0.00319244	-	-	-	-	-
				*GO:0006893	Golgi to plasma membrane transport	23	FALSE	TRUE	0.0397849	-	0.00249704	-	0.0171817	0.00461119	-	0.00632974
				GO:0048278	vesicle docking	15	TRUE	FALSE	0.00622005	0.0304229	0.0146672	-	-	-	-	-
				GO:0006904	vesicle docking involved in exocytosis	13	TRUE	TRUE	0.0194836	0.018185	-	0.0270744	0.00497249	0.0301285	0.00261185	-
				GO:0090522	vesicle tethering involved in exocytosis	8	FALSE	TRUE	0.00268242	-	6.02722e-05	-	1.63036e-05	5.46354e-07	0.00234097	8.10974e-07
				GO:0000301	retrograde transport, vesicle recycling within Golgi	5	TRUE	FALSE	0.000235705	0.0002175	9.1658e-05	-	-	-	-	0.000493444
	7	0.277983	0.876934	GO:0006457	protein folding	84	TRUE	FALSE	0.000172835	0.000935208	-	0.00104734	-	-	-	-
				GO:0006616	SRP-dependent cotranslational protein targeting to membrane, translocation	16	FALSE	TRUE	-	-	-	0.0445444	0.000343118	0.000391304	0.00111941	0.000343114
				GO:0006458	'de novo' protein folding	16	TRUE	FALSE	8.55593e-08	7.02745e-08	-	2.1825e-07	-	-	-	-
				*GO:0042026	protein refolding	16	TRUE	FALSE	0.0405316	0.0379856	0.0146672	-	-	-	-	-
				GO:0061077	chaperone-mediated protein folding	14	TRUE	FALSE	1.25038e-08	1.02354e-08	-	3.24396e-08	-	-	-	-
				GO:0031204	posttranslational protein targeting to membrane, translocation	10	TRUE	FALSE	0.000745235	0.00652153	0.000242517	-	-	-	-	0.0088947
				GO:0006614	SRP-dependent cotranslational protein targeting to membrane	10	FALSE	TRUE	-	-	-	0.00644625	5.97319e-06	0.000116735	0.00615512	7.05255e-05
	8	0.0413904	0.0760453	GO:0007059	chromosome segregation	72	TRUE	TRUE	4.0484e-13	1.01297e-07	7.95876e-10	0.0218656	-	7.53421e-05	6.53404e-05	1.73539e-11
				GO:0043044	ATP-dependent chromatin remodeling	23	TRUE	FALSE	-	0.00741401	0.0106553	0.000532732	0.00057655	0.0151882	-	-
				GO:0006337	nucleosome disassembly	20	TRUE	FALSE	-	0.00333666	0.0280837	0.000162045	2.15623e-05	0.0070825	-	-
				*GO:0008608	attachment of spindle microtubules to kinetochore	14	TRUE	TRUE	1.25038e-08	2.33987e-07	3.43942e-08	-	0.00714369	0.00119093	0.000483333	1.44107e-12
				GO:0031116	positive regulation of microtubule polymerization	12	TRUE	TRUE	1.60933e-05	0.000187699	5.46851e-05	-	0.00331399	0.000433696	0.000171311	1.23711e-10
				GO:1990758	mitotic sister chromatid biorientation	11	TRUE	TRUE	9.6871e-09	2.76103e-07	4.92388e-08	-	0.0150961	0.00230315	0.00107547	1.13504e-11
				GO:0016584	nucleosome positioning	11	FALSE	TRUE	-	-	-	0.00198873	0.00209407	0.00230315	0.00394444	-
				GO:0051987	positive regulation of attachment of spindle microtubules to kinetochore	10	TRUE	TRUE	2.83554e-06	4.92884e-05	1.39411e-05	-	0.00123755	0.000116735	4.48688e-05	0
	9	0.138797	0.0590041	GO:0030466	chromatin silencing at silent mating-type cassette	41	FALSE	TRUE	-	-	-	-	0.00321469	0.00103336	0.00281061	0.0171162
				GO:0006270	DNA replication initiation	38	TRUE	TRUE	2.41629e-10	8.87057e-07	2.52663e-06	1.15781e-11	6.81368e-07	2.23119e-10	7.71212e-10	5.48035e-05
				*GO:0000727	double-strand break repair via break-induced replication	26	TRUE	TRUE	3.73824e-07	0.000855138	0.000191957	6.11166e-05	0.00856973	1.20763e-05	0.000129835	0.000712462
				GO:0006267	pre-replicative complex assembly involved in nuclear cell cycle DNA replication	20	TRUE	TRUE	1.17102e-07	0.000764341	0.00857592	1.45955e-09	3.97203e-06	1.13647e-10	3.8561e-13	0.000461963
				GO:0006271	DNA strand elongation involved in DNA replication	8	TRUE	FALSE	8.5657e-06	0.000173344	0.00109176	1.52374e-05	-	0.00435516	0.000160324	-
	10	0.911991	0.033174	GO:0006351	transcription, DNA-templated	526	FALSE	TRUE	-	-	-	0.00136462	1.69594e-07	7.21501e-07	2.46375e-07	0.00533233
				GO:0006355	regulation of transcription, DNA-templated	510	FALSE	TRUE	-	-	-	-	0.00575889	0.00227593	0.0157114	-
				*GO:0006368	transcription elongation from RNA polymerase II promoter	54	TRUE	TRUE	0.0318156	0.0104955	-	0.000884453	0.0092712	0.0277892	0.0230298	-
				GO:0006367	transcription initiation from RNA polymerase II promoter	16	FALSE	TRUE	-	0.0379856	0.0185523	-	1.34488e-08	4.13504e-06	9.95927e-07	3.06632e-08
				GO:0006353	DNA-templated transcription, termination	13	TRUE	FALSE	0.014434	0.0134532	-	0.0201997	-	-	-	-
				GO:0001174	transcriptional start site selection at RNA polymerase II promoter	7	FALSE	TRUE	-	-	-	-	0.000131326	0.00235617	-	0.00291946
	11	0.981811	0.000721748	GO:0006366	transcription from RNA polymerase II promoter	129	TRUE	TRUE	0.00133044	0.00510089	-	0.00211394	0.00228833	0.000485189	1.10305e-09	0.00614246
				GO:0006357	regulation of transcription from RNA polymerase II promoter	109	FALSE	TRUE	0.0297449	0.0467143	-	-	0.0086968	0.00440036	8.32262e-06	0.0126138
				GO:0016573	histone acetylation	51	TRUE	FALSE	0.000588167	0.00595741	-	0.00457556	-	-	0.00109024	-
				GO:0032968	positive regulation of transcription elongation from RNA polymerase II promoter	45	TRUE	FALSE	0.00100691	0.00311826	0.0276601	0.00727214	-	-	0.027019	-
				GO:0006325	chromatin organization	40	FALSE	TRUE	0.0169056	-	-	0.00982714	0.0306111	0.00375076	0.000147223	-
				GO:0051123	RNA polymerase II transcriptional preinitiation complex assembly	39	FALSE	TRUE	0.000730092	0.00942052	-	-	4.51042e-07	8.34733e-08	7.22829e-11	3.00272e-09
				GO:0006360	transcription from RNA polymerase I promoter	21	TRUE	TRUE	2.38943e-05	2.02406e-05	0.000280591	5.2555e-05	0.0108575	0.0119984	0.000143565	0.0156686
				GO:0042797	tRNA transcription from RNA polymerase III promoter	18	TRUE	TRUE	0.014362	0.00245176	8.62082e-06	1.12318e-05	8.07019e-12	2.92845e-10	3.8438e-05	2.31121e-06
				*GO:0006383	transcription from RNA polymerase III promoter	13	FALSE	TRUE	-	0.018185	-	0.00473158	1.13592e-08	3.37398e-07	0.000296412	9.03745e-06
				GO:0001172	transcription, RNA-templated	12	TRUE	TRUE	0.000210323	0.000187699	0.00623491	3.08272e-05	0.00038618	0.000433696	6.75279e-07	0.00467642
				GO:0006359	regulation of transcription from RNA polymerase III promoter	10	FALSE	TRUE	-	-	-	-	0.000103564	0.000116735	-	0.00176991
				GO:0042791	5S class rRNA transcription from RNA polymerase III type 1 promoter	7	FALSE	TRUE	-	-	-	-	6.42263e-08	0	-	7.04002e-06
				GO:0000999	RNA polymerase III type 1 promoter transcriptional preinitiation complex assembly	7	FALSE	TRUE	-	-	-	-	6.42263e-08	0	-	7.04002e-06
				GO:0006352	DNA-templated transcription, initiation	6	TRUE	TRUE	3.54894e-07	0.000609723	-	0.00096447	-	0.00109292	0	0.00136074
				GO:0001041	transcription from a RNA polymerase III hybrid type promoter	6	FALSE	TRUE	-	-	-	-	6.87884e-07	0	-	5.9798e-05
				GO:0001009	transcription from RNA polymerase III type 2 promoter	6	FALSE	TRUE	-	-	-	-	6.87884e-07	0	-	5.9798e-05
				GO:0001021	RNA polymerase III type 2 promoter transcriptional preinitiation complex assembly	5	FALSE	TRUE	-	-	-	-	0	0	-	1.08838e-05
	12	0.754698	0	GO:0043161	proteasome-mediated ubiquitin-dependent protein catabolic process	52	TRUE	TRUE	0.000227941	0.00691183	-	0.00169867	0.000667294	9.68559e-06	2.08022e-10	0.00032435
				*GO:0051603	proteolysis involved in cellular protein catabolic process	22	FALSE	TRUE	0.0333746	-	0.0400568	-	1.16725e-05	1.49042e-07	7.92825e-08	2.7973e-07
[truncated: 379 more rows]

## Sheet: Table S6
Table S6. Human k- and w-functions and the function-clusters
[truncated: 1,961 more rows]
